# Supplementary material for: Mutation Processes in 293-Based Clones Overexpressing the DNA Cytosine Deaminase APOBEC3B
Source: PLoS One. 2016 May 10;11(5):e0155391. doi: 10.1371/journal.pone.0155391 (PMC4862684; doi:10.1371/journal.pone.0155391)
Supplement: S1 Table — (XLSX) [file pone.0155391.s002.xlsx]

## Sheet: AA3
CHR	POS	ID	REF	ALT	QUAL	FILTER	INFO	FORMAT	eGFP	A3B-eGFP
chrX	120664554	.	T	C	999	PASS	.	GT:RD:AD:DP4:FREQ:DP2	0/0:25:0:9,16,0,0:0:NA	0/1:25:11:12,13,3,8:0.3056:NA
chrX	135212875	.	A	G	999	PASS	.	GT:RD:AD:DP4:FREQ:DP2	0/0:10:0:5,5,0,0:0:NA	0/1:10:4:9,1,0,4:0.2857:NA
chr3	1263601	.	T	C	999	PASS	.	GT:RD:AD:DP4:FREQ:DP2	0/0:32:0:16,16,0,0:0:NA	0/1:18:7:8,10,2,5:0.28:NA
chr5	152136839	.	A	T	999	PASS	.	GT:RD:AD:DP4:FREQ:DP2	0/0:21:0:11,10,0,0:0:NA	0/1:14:12:10,4,9,3:0.4615:NA
chr5	159347203	.	C	T	999	PASS	.	GT:RD:AD:DP4:FREQ:DP2	0/0:41:0:19,22,0,0:0:NA	0/1:16:8:9,7,7,1:0.3333:NA
chr8	84383634	.	T	A	999	PASS	.	GT:RD:AD:DP4:FREQ:DP2	0/0:25:0:13,12,0,0:0:NA	0/1:11:11:10,1,6,5:0.5:NA
chrX	20396572	.	G	A	999	PASS	.	GT:RD:AD:DP4:FREQ:DP2	0/0:26:0:13,13,0,0:0:NA	0/1:22:9:10,12,3,6:0.2903:NA
chrX	122034012	.	T	C	999	PASS	.	GT:RD:AD:DP4:FREQ:DP2	0/0:18:0:10,8,0,0:0:NA	0/1:10:11:2,8,6,5:0.5238:NA
chrX	116175118	.	T	G	999	PASS	.	GT:RD:AD:DP4:FREQ:DP2	0/0:26:0:12,14,0,0:0:NA	0/1:19:17:7,12,10,7:0.4722:NA
chr7	88197751	.	T	C	999	PASS	.	GT:RD:AD:DP4:FREQ:DP2	0/0:27:0:16,11,0,0:0:NA	0/1:9:7:5,4,3,4:0.4375:NA
chrX	120688806	.	G	A	999	PASS	.	GT:RD:AD:DP4:FREQ:DP2	0/0:25:0:16,9,0,0:0:NA	0/1:20:20:9,11,12,8:0.5:NA
chrX	114353001	.	T	G	999	PASS	.	GT:RD:AD:DP4:FREQ:DP2	0/0:20:0:14,6,0,0:0:NA	0/1:14:13:9,5,4,9:0.4815:NA
chr9	99563953	.	T	C	999	PASS	.	GT:RD:AD:DP4:FREQ:DP2	0/0:30:0:17,13,0,0:0:NA	0/1:12:10:7,5,6,4:0.4545:NA
chr7	130902344	.	C	A	999	PASS	.	GT:RD:AD:DP4:FREQ:DP2	0/0:40:0:19,21,0,0:0:NA	0/1:10:5:4,6,4,1:0.3333:NA
chrX	150480621	.	G	A	999	PASS	.	GT:RD:AD:DP4:FREQ:DP2	0/0:29:0:21,8,0,0:0:NA	0/1:27:17:18,9,6,11:0.3864:NA
chrX	115973723	.	G	A	999	PASS	.	GT:RD:AD:DP4:FREQ:DP2	0/0:21:0:9,12,0,0:0:NA	0/1:22:18:8,14,10,8:0.45:NA
chrX	128023028	.	C	T	999	PASS	.	GT:RD:AD:DP4:FREQ:DP2	0/0:20:0:12,8,0,0:0:NA	0/1:11:23:7,4,15,8:0.6765:NA
chrX	92534526	.	T	C	999	PASS	.	GT:RD:AD:DP4:FREQ:DP2	0/0:23:0:11,12,0,0:0:NA	0/1:19:13:11,8,8,5:0.4062:NA
chrX	121141180	.	T	C	999	PASS	.	GT:RD:AD:DP4:FREQ:DP2	0/0:15:0:5,10,0,0:0:NA	0/1:12:10:7,5,4,6:0.4545:NA
chrX	152816586	.	G	A	999	PASS	.	GT:RD:AD:DP4:FREQ:DP2	0/0:23:0:13,10,0,0:0:NA	0/1:21:17:14,7,12,5:0.4474:NA
chrX	121097477	.	T	G	999	PASS	.	GT:RD:AD:DP4:FREQ:DP2	0/0:22:0:17,5,0,0:0:NA	0/1:13:12:10,3,5,7:0.48:NA
chrX	126357627	.	C	T	999	PASS	.	GT:RD:AD:DP4:FREQ:DP2	0/0:25:0:12,13,0,0:0:NA	0/1:13:15:6,7,4,11:0.5357:NA
chr9	108868332	.	A	G	999	PASS	.	GT:RD:AD:DP4:FREQ:DP2	0/0:22:0:14,8,0,0:0:NA	0/1:4:8:2,2,7,1:0.6667:NA
chr11	16307122	.	A	T	999	PASS	.	GT:RD:AD:DP4:FREQ:DP2	0/0:20:0:11,9,0,0:0:NA	0/1:12:11:5,7,6,5:0.4783:NA
chr6	4532869	.	T	C	999	PASS	.	GT:RD:AD:DP4:FREQ:DP2	0/0:26:0:11,15,0,0:0:NA	0/1:17:11:4,13,4,7:0.3929:NA
chrX	150774335	.	T	G	999	PASS	.	GT:RD:AD:DP4:FREQ:DP2	0/0:16:0:7,9,0,0:0:NA	0/1:14:14:9,5,5,9:0.5:NA
chrX	22643155	.	A	C	999	PASS	.	GT:RD:AD:DP4:FREQ:DP2	0/0:31:0:16,15,0,0:0:NA	0/1:22:9:14,8,4,5:0.2903:NA
chrX	117638813	.	C	G	999	PASS	.	GT:RD:AD:DP4:FREQ:DP2	0/0:24:0:12,12,0,0:0:NA	0/1:26:18:13,13,6,12:0.4091:NA
chr7	45234412	.	C	A	999	PASS	.	GT:RD:AD:DP4:FREQ:DP2	0/0:30:0:10,20,0,0:0:NA	0/1:12:9:4,8,1,8:0.4286:NA
chr1	189779496	.	G	T	999	PASS	.	GT:RD:AD:DP4:FREQ:DP2	0/0:25:0:8,17,0,0:0:NA	0/1:5:6:4,1,1,5:0.5455:NA
chrX	141357209	.	C	A	999	PASS	.	GT:RD:AD:DP4:FREQ:DP2	0/0:26:0:13,13,0,0:0:NA	0/1:18:14:6,12,8,6:0.4375:NA
chr8	52121656	.	T	A	999	PASS	.	GT:RD:AD:DP4:FREQ:DP2	0/0:27:0:19,8,0,0:0:NA	0/1:6:19:2,4,10,9:0.76:NA
chrX	50606630	.	G	A	999	PASS	.	GT:RD:AD:DP4:FREQ:DP2	0/0:20:0:11,9,0,0:0:NA	0/1:19:8:11,8,6,2:0.2963:NA
chr14	26105470	.	T	C	999	PASS	.	GT:RD:AD:DP4:FREQ:DP2	0/0:24:0:13,11,0,0:0:NA	0/1:13:5:6,7,2,3:0.2778:NA
chrX	114547670	.	C	T	999	PASS	.	GT:RD:AD:DP4:FREQ:DP2	0/0:31:0:14,17,0,0:0:NA	0/1:14:14:6,8,9,5:0.5:NA
chr3	89001441	.	C	T	999	PASS	.	GT:RD:AD:DP4:FREQ:DP2	0/0:19:0:11,8,0,0:0:NA	0/1:11:7:4,7,4,3:0.3889:NA
chrX	126048869	.	G	T	999	PASS	.	GT:RD:AD:DP4:FREQ:DP2	0/0:23:0:12,11,0,0:0:NA	0/1:15:19:8,7,6,13:0.5588:NA
chrX	102501495	.	A	T	999	PASS	.	GT:RD:AD:DP4:FREQ:DP2	0/0:26:0:15,11,0,0:0:NA	0/1:22:14:4,18,7,7:0.3889:NA
chrX	103106950	.	A	G	999	PASS	.	GT:RD:AD:DP4:FREQ:DP2	0/0:18:0:11,7,0,0:0:NA	0/1:17:16:13,4,10,6:0.4848:NA
chr13	22508486	.	G	A	999	PASS	.	GT:RD:AD:DP4:FREQ:DP2	0/0:16:0:7,9,0,0:0:NA	0/1:14:5:8,6,3,2:0.2632:NA
chrX	91441144	.	T	A	999	PASS	.	GT:RD:AD:DP4:FREQ:DP2	0/0:19:0:9,10,0,0:0:NA	0/1:24:10:13,11,3,7:0.2941:NA
chrX	123532892	.	G	T	999	PASS	.	GT:RD:AD:DP4:FREQ:DP2	0/0:27:0:13,14,0,0:0:NA	0/1:15:14:8,7,7,7:0.4828:NA
chrX	126894816	.	T	C	999	PASS	.	GT:RD:AD:DP4:FREQ:DP2	0/0:24:0:12,12,0,0:0:NA	0/1:20:18:16,4,10,8:0.4737:NA
chrX	123733364	.	T	C	999	PASS	.	GT:RD:AD:DP4:FREQ:DP2	0/0:24:0:12,12,0,0:0:NA	0/1:17:14:10,7,8,6:0.4516:NA
chrX	99793162	.	T	C	999	PASS	.	GT:RD:AD:DP4:FREQ:DP2	0/0:20:0:16,4,0,0:0:NA	0/1:18:20:11,7,13,7:0.5263:NA
chrX	123718180	.	G	A	999	PASS	.	GT:RD:AD:DP4:FREQ:DP2	0/0:15:0:6,9,0,0:0:NA	0/1:15:10:8,7,3,7:0.4:NA
chrX	150286700	.	C	T	999	PASS	.	GT:RD:AD:DP4:FREQ:DP2	0/0:34:0:25,9,0,0:0:NA	0/1:19:11:13,6,5,6:0.3667:NA
chrX	91433230	.	A	C	999	PASS	.	GT:RD:AD:DP4:FREQ:DP2	0/0:22:0:11,11,0,0:0:NA	0/1:23:12:13,10,10,2:0.3429:NA
chr2	126265976	.	T	C	999	PASS	.	GT:RD:AD:DP4:FREQ:DP2	0/0:38:0:26,12,0,0:0:NA	0/1:9:9:2,7,5,4:0.5:NA
chr1	59006224	.	T	C	999	PASS	.	GT:RD:AD:DP4:FREQ:DP2	0/0:28:0:18,10,0,0:0:NA	0/1:14:6:4,10,3,3:0.3:NA
chr6	65956536	.	G	A	999	PASS	.	GT:RD:AD:DP4:FREQ:DP2	0/0:36:0:22,14,0,0:0:NA	0/1:16:10:10,6,6,4:0.3846:NA
chrX	93633992	.	T	C	999	PASS	.	GT:RD:AD:DP4:FREQ:DP2	0/0:20:0:11,9,0,0:0:NA	0/1:15:11:4,11,10,1:0.4231:NA
chrX	112896006	.	G	A	999	PASS	.	GT:RD:AD:DP4:FREQ:DP2	0/0:29:0:15,14,0,0:0:NA	0/1:21:7:9,12,3,4:0.25:NA
chrX	126215153	.	T	C	999	PASS	.	GT:RD:AD:DP4:FREQ:DP2	0/0:24:0:15,9,0,0:0:NA	0/1:18:15:8,10,6,9:0.4545:NA
chrX	148146730	.	T	C	999	PASS	.	GT:RD:AD:DP4:FREQ:DP2	0/0:32:0:16,16,0,0:0:NA	0/1:18:18:11,7,12,6:0.5:NA
chr21	26407307	.	T	A	999	PASS	.	GT:RD:AD:DP4:FREQ:DP2	0/0:44:0:24,20,0,0:0:NA	0/1:26:8:20,6,2,6:0.2353:NA
chrX	116573287	.	T	G	999	PASS	.	GT:RD:AD:DP4:FREQ:DP2	0/0:23:0:14,9,0,0:0:NA	0/1:19:10:12,7,5,5:0.3448:NA
chrX	153386409	.	A	G	999	PASS	.	GT:RD:AD:DP4:FREQ:DP2	0/0:22:0:16,6,0,0:0:NA	0/1:17:23:13,4,14,9:0.575:NA
chrX	147636032	.	C	T	999	PASS	.	GT:RD:AD:DP4:FREQ:DP2	0/0:24:0:10,14,0,0:0:NA	0/1:26:18:10,16,8,10:0.4091:NA
chrX	118967114	.	C	T	999	PASS	.	GT:RD:AD:DP4:FREQ:DP2	0/0:24:0:12,12,0,0:0:NA	0/1:16:16:5,11,6,10:0.5:NA
chr5	97064620	.	T	C	999	PASS	.	GT:RD:AD:DP4:FREQ:DP2	0/0:31:0:15,16,0,0:0:NA	0/1:18:12:12,6,4,8:0.4:NA
chrX	154885878	.	A	G	999	PASS	.	GT:RD:AD:DP4:FREQ:DP2	0/0:33:0:16,17,0,0:0:NA	0/1:21:21:9,12,9,12:0.5:NA
chrX	126826193	.	C	T	999	PASS	.	GT:RD:AD:DP4:FREQ:DP2	0/0:25:0:9,16,0,0:0:NA	0/1:14:13:2,12,4,9:0.4815:NA
chr8	88782061	.	T	A	999	PASS	.	GT:RD:AD:DP4:FREQ:DP2	0/0:22:0:14,8,0,0:0:NA	0/1:15:6:5,10,3,3:0.2857:NA
chrX	150672304	.	G	A	999	PASS	.	GT:RD:AD:DP4:FREQ:DP2	0/0:19:0:12,7,0,0:0:NA	0/1:23:12:10,13,6,6:0.3429:NA
chrX	116773537	.	A	C	999	PASS	.	GT:RD:AD:DP4:FREQ:DP2	0/0:19:0:12,7,0,0:0:NA	0/1:20:18:11,9,12,6:0.4737:NA
chr5	105535767	.	A	T	999	PASS	.	GT:RD:AD:DP4:FREQ:DP2	0/0:38:0:24,14,0,0:0:NA	0/1:20:5:15,5,2,3:0.2:NA
chrX	140010139	.	C	A	999	PASS	.	GT:RD:AD:DP4:FREQ:DP2	0/0:19:0:13,6,0,0:0:NA	0/1:26:13:16,10,6,7:0.3333:NA
chrX	114383320	.	C	T	999	PASS	.	GT:RD:AD:DP4:FREQ:DP2	0/0:29:0:16,13,0,0:0:NA	0/1:29:14:13,16,5,9:0.3256:NA
chrX	126706665	.	C	T	999	PASS	.	GT:RD:AD:DP4:FREQ:DP2	0/0:20:0:6,14,0,0:0:NA	0/1:19:15:9,10,9,6:0.4412:NA
chr1	55885342	.	G	C	999	PASS	.	GT:RD:AD:DP4:FREQ:DP2	0/0:29:0:12,17,0,0:0:NA	0/1:10:5:3,7,2,3:0.3333:NA
chr12	33773394	.	T	G	999	PASS	.	GT:RD:AD:DP4:FREQ:DP2	0/0:22:0:14,8,0,0:0:NA	0/1:15:7:9,6,4,3:0.3182:NA
chrX	102627894	.	T	C	999	PASS	.	GT:RD:AD:DP4:FREQ:DP2	0/0:22:0:13,9,0,0:0:NA	0/1:17:9:7,10,4,5:0.3462:NA
chrX	122006613	.	A	C	999	PASS	.	GT:RD:AD:DP4:FREQ:DP2	0/0:24:0:12,12,0,0:0:NA	0/1:18:12:6,12,4,8:0.4:NA
chr6	66090438	.	C	A	999	PASS	.	GT:RD:AD:DP4:FREQ:DP2	0/0:25:0:11,14,0,0:0:NA	0/1:16:5:8,8,3,2:0.2381:NA
chrX	114439421	.	C	T	999	PASS	.	GT:RD:AD:DP4:FREQ:DP2	0/0:21:0:10,11,0,0:0:NA	0/1:21:13:11,10,7,6:0.3824:NA
chrX	144650986	.	A	G	999	PASS	.	GT:RD:AD:DP4:FREQ:DP2	0/0:30:0:13,17,0,0:0:NA	0/1:11:14:8,3,12,2:0.56:NA
chrX	125469689	.	C	T	999	PASS	.	GT:RD:AD:DP4:FREQ:DP2	0/0:29:0:12,17,0,0:0:NA	0/1:16:18:6,10,8,10:0.5294:NA
chrX	112828799	.	C	T	999	PASS	.	GT:RD:AD:DP4:FREQ:DP2	0/0:27:0:18,9,0,0:0:NA	0/1:13:21:5,8,14,7:0.6176:NA
chrX	23768877	.	A	G	999	PASS	.	GT:RD:AD:DP4:FREQ:DP2	0/0:34:0:17,17,0,0:0:NA	0/1:20:12:10,10,6,6:0.375:NA
chrX	144243136	.	A	G	999	PASS	.	GT:RD:AD:DP4:FREQ:DP2	0/0:20:0:8,12,0,0:0:NA	0/1:9:12:3,6,4,8:0.5714:NA
chr6	164530164	.	T	C	999	PASS	.	GT:RD:AD:DP4:FREQ:DP2	0/0:16:0:10,6,0,0:0:NA	0/1:20:7:14,6,4,3:0.2593:NA
chr5	102291890	.	A	G	999	PASS	.	GT:RD:AD:DP4:FREQ:DP2	0/0:35:0:18,17,0,0:0:NA	0/1:14:5:8,6,3,2:0.2632:NA
chrX	119145641	.	C	T	999	PASS	.	GT:RD:AD:DP4:FREQ:DP2	0/0:24:0:15,9,0,0:0:NA	0/1:16:12:10,6,9,3:0.4286:NA
chrX	27267189	.	T	C	999	PASS	.	GT:RD:AD:DP4:FREQ:DP2	0/0:24:0:13,11,0,0:0:NA	0/1:15:13:7,8,9,4:0.4643:NA
chrX	116765011	.	T	C	999	PASS	.	GT:RD:AD:DP4:FREQ:DP2	0/0:24:0:15,9,0,0:0:NA	0/1:18:14:5,13,5,9:0.4375:NA
chrX	150489316	.	G	T	999	PASS	.	GT:RD:AD:DP4:FREQ:DP2	0/0:25:0:15,10,0,0:0:NA	0/1:11:20:5,6,10,10:0.6452:NA
chrX	119454752	.	C	T	999	PASS	.	GT:RD:AD:DP4:FREQ:DP2	0/0:18:0:11,7,0,0:0:NA	0/1:14:25:10,4,13,12:0.641:NA
chrX	97753325	.	A	C	999	PASS	.	GT:RD:AD:DP4:FREQ:DP2	0/0:21:0:12,9,0,0:0:NA	0/1:17:15:10,7,9,6:0.4688:NA
chrX	126646703	.	A	C	999	PASS	.	GT:RD:AD:DP4:FREQ:DP2	0/0:34:0:19,15,0,0:0:NA	0/1:14:16:8,6,10,6:0.5333:NA
chrX	80334669	.	T	A	999	PASS	.	GT:RD:AD:DP4:FREQ:DP2	0/0:40:0:13,27,0,0:0:NA	0/1:42:11:25,17,7,4:0.2075:NA
chrX	141936893	.	A	G	999	PASS	.	GT:RD:AD:DP4:FREQ:DP2	0/0:19:0:10,9,0,0:0:NA	0/1:10:13:7,3,8,5:0.5652:NA
chrX	122256364	.	C	T	999	PASS	.	GT:RD:AD:DP4:FREQ:DP2	0/0:21:0:8,13,0,0:0:NA	0/1:13:11:5,8,8,3:0.4583:NA
chrX	146436267	.	T	G	999	PASS	.	GT:RD:AD:DP4:FREQ:DP2	0/0:21:0:8,13,0,0:0:NA	0/1:20:20:10,10,14,6:0.5:NA
chrX	119369443	.	C	T	999	PASS	.	GT:RD:AD:DP4:FREQ:DP2	0/0:16:0:10,6,0,0:0:NA	0/1:20:19:8,12,15,4:0.4872:NA
chr17	62254512	.	A	G	999	PASS	.	GT:RD:AD:DP4:FREQ:DP2	0/0:20:0:5,15,0,0:0:NA	0/1:13:8:1,12,5,3:0.381:NA
chrX	36233578	.	G	C	999	PASS	.	GT:RD:AD:DP4:FREQ:DP2	0/0:20:0:10,10,0,0:0:NA	0/1:18:6:12,6,4,2:0.25:NA
chr8	136844713	.	T	C	999	PASS	.	GT:RD:AD:DP4:FREQ:DP2	0/0:29:0:18,11,0,0:0:NA	0/1:13:19:8,5,9,10:0.5938:NA
chrX	124579491	.	T	A	999	PASS	.	GT:RD:AD:DP4:FREQ:DP2	0/0:21:0:10,11,0,0:0:NA	0/1:16:10:8,8,4,6:0.3846:NA
chr15	27955782	.	C	A	999	PASS	.	GT:RD:AD:DP4:FREQ:DP2	0/0:22:0:9,13,0,0:0:NA	0/1:7:10:4,3,5,5:0.5882:NA
chrX	126391418	.	G	A	999	PASS	.	GT:RD:AD:DP4:FREQ:DP2	0/0:26:0:13,13,0,0:0:NA	0/1:18:22:8,10,13,9:0.55:NA
chrX	50599333	.	T	C	999	PASS	.	GT:RD:AD:DP4:FREQ:DP2	0/0:23:0:8,15,0,0:0:NA	0/1:20:15:6,14,4,11:0.4286:NA
chr3	187686162	.	T	C	999	PASS	.	GT:RD:AD:DP4:FREQ:DP2	0/0:25:0:11,14,0,0:0:NA	0/1:8:11:5,3,5,6:0.5789:NA
chr10	116855777	.	T	C	999	PASS	.	GT:RD:AD:DP4:FREQ:DP2	0/0:41:0:22,19,0,0:0:NA	0/1:21:9:10,11,3,6:0.3:NA
chrX	142445050	.	G	A	999	PASS	.	GT:RD:AD:DP4:FREQ:DP2	0/0:24:0:11,13,0,0:0:NA	0/1:15:20:9,6,11,9:0.5714:NA
chrX	119379227	.	T	C	999	PASS	.	GT:RD:AD:DP4:FREQ:DP2	0/0:17:0:7,10,0,0:0:NA	0/1:19:23:10,9,11,12:0.5476:NA
chrX	51764426	.	T	G	999	PASS	.	GT:RD:AD:DP4:FREQ:DP2	0/0:22:0:10,12,0,0:0:NA	0/1:16:13:10,6,5,8:0.4483:NA
chr8	122076336	.	T	C	999	PASS	.	GT:RD:AD:DP4:FREQ:DP2	0/0:22:0:9,13,0,0:0:NA	0/1:6:17:2,4,12,5:0.7391:NA
chr1	73902618	.	A	G	999	PASS	.	GT:RD:AD:DP4:FREQ:DP2	0/0:40:0:22,18,0,0:0:NA	0/1:20:15:11,9,4,11:0.4286:NA
chrX	139747480	.	T	C	999	PASS	.	GT:RD:AD:DP4:FREQ:DP2	0/0:28:0:13,15,0,0:0:NA	0/1:19:21:8,11,8,13:0.525:NA
chrX	126033678	.	T	C	999	PASS	.	GT:RD:AD:DP4:FREQ:DP2	0/0:19:0:6,13,0,0:0:NA	0/1:15:16:5,10,7,9:0.5161:NA
chrX	121423206	.	A	G	999	PASS	.	GT:RD:AD:DP4:FREQ:DP2	0/0:24:0:13,11,0,0:0:NA	0/1:24:18:14,10,9,9:0.4286:NA
chr10	130754462	.	T	C	999	PASS	.	GT:RD:AD:DP4:FREQ:DP2	0/0:20:0:9,11,0,0:0:NA	0/1:24:7:11,13,2,5:0.2258:NA
chrX	108148662	.	T	C	999	PASS	.	GT:RD:AD:DP4:FREQ:DP2	0/0:22:0:9,13,0,0:0:NA	0/1:15:8:7,8,5,3:0.3478:NA
chrX	141238034	.	A	G	999	PASS	.	GT:RD:AD:DP4:FREQ:DP2	0/0:17:0:11,6,0,0:0:NA	0/1:18:21:12,6,14,7:0.5385:NA
chrX	153051907	.	G	A	999	PASS	.	GT:RD:AD:DP4:FREQ:DP2	0/0:24:0:8,16,0,0:0:NA	0/1:18:7:8,10,5,2:0.28:NA
chrX	114656318	.	A	G	999	PASS	.	GT:RD:AD:DP4:FREQ:DP2	0/0:25:0:15,10,0,0:0:NA	0/1:23:13:13,10,10,3:0.3611:NA
chr12	72299124	.	G	A	999	PASS	.	GT:RD:AD:DP4:FREQ:DP2	0/0:40:0:26,14,0,0:0:NA	0/1:10:6:6,4,3,3:0.375:NA
chrX	22595876	.	A	G	999	PASS	.	GT:RD:AD:DP4:FREQ:DP2	0/0:19:0:9,10,0,0:0:NA	0/1:11:5:6,5,2,3:0.3125:NA
chrX	22662398	.	A	G	999	PASS	.	GT:RD:AD:DP4:FREQ:DP2	0/0:22:0:13,9,0,0:0:NA	0/1:20:17:13,7,8,9:0.4595:NA
chrX	126627770	.	C	T	999	PASS	.	GT:RD:AD:DP4:FREQ:DP2	0/0:19:0:9,10,0,0:0:NA	0/1:19:15:9,10,5,10:0.4412:NA
chrX	22862268	.	T	C	999	PASS	.	GT:RD:AD:DP4:FREQ:DP2	0/0:22:0:12,10,0,0:0:NA	0/1:18:8:8,10,5,3:0.3077:NA
chr7	20187895	.	T	C	999	PASS	.	GT:RD:AD:DP4:FREQ:DP2	0/0:25:0:13,12,0,0:0:NA	0/1:6:6:2,4,4,2:0.5:NA
chr1	223539152	.	A	G	999	PASS	.	GT:RD:AD:DP4:FREQ:DP2	0/0:65:0:34,31,0,0:0:NA	0/1:31:9:15,16,5,4:0.225:NA
chrX	129065701	.	G	A	999	PASS	.	GT:RD:AD:DP4:FREQ:DP2	0/0:10:0:6,4,0,0:0:NA	0/1:13:13:5,8,3,10:0.5:NA
chrX	118995824	.	G	A	999	PASS	.	GT:RD:AD:DP4:FREQ:DP2	0/0:23:0:15,8,0,0:0:NA	0/1:17:9:10,7,8,1:0.3462:NA
chr3	173566376	.	A	T	999	PASS	.	GT:RD:AD:DP4:FREQ:DP2	0/0:23:0:11,12,0,0:0:NA	0/1:8:5:3,5,3,2:0.3846:NA
chrX	121824773	.	C	T	999	PASS	.	GT:RD:AD:DP4:FREQ:DP2	0/0:22:0:7,15,0,0:0:NA	0/1:20:17:12,8,9,8:0.4595:NA
chrX	96465991	.	G	T	999	PASS	.	GT:RD:AD:DP4:FREQ:DP2	0/0:18:0:8,10,0,0:0:NA	0/1:20:8:9,11,3,5:0.2857:NA
chr3	134834594	.	C	A	999	PASS	.	GT:RD:AD:DP4:FREQ:DP2	0/0:15:0:8,7,0,0:0:NA	0/1:11:7:7,4,4,3:0.3889:NA
chrX	27427119	.	C	G	999	PASS	.	GT:RD:AD:DP4:FREQ:DP2	0/0:26:0:13,13,0,0:0:NA	0/1:19:6:12,7,4,2:0.24:NA
chrX	126321180	.	G	T	999	PASS	.	GT:RD:AD:DP4:FREQ:DP2	0/0:22:0:8,14,0,0:0:NA	0/1:20:15:11,9,9,6:0.4286:NA
chrX	116139011	.	A	C	999	PASS	.	GT:RD:AD:DP4:FREQ:DP2	0/0:19:0:8,11,0,0:0:NA	0/1:24:15:6,18,6,9:0.3846:NA
chrX	154078042	.	T	C	999	PASS	.	GT:RD:AD:DP4:FREQ:DP2	0/0:21:0:9,12,0,0:0:NA	0/1:14:15:10,4,12,3:0.5172:NA
chrX	23445284	.	T	G	999	PASS	.	GT:RD:AD:DP4:FREQ:DP2	0/0:20:0:13,7,0,0:0:NA	0/1:19:8:11,8,4,4:0.2963:NA
chrX	125062315	.	G	A	999	PASS	.	GT:RD:AD:DP4:FREQ:DP2	0/0:18:0:8,10,0,0:0:NA	0/1:17:7:10,7,3,4:0.2917:NA
chrX	116189775	.	C	A	999	PASS	.	GT:RD:AD:DP4:FREQ:DP2	0/0:26:0:15,11,0,0:0:NA	0/1:17:9:9,8,4,5:0.3462:NA
chrX	121259068	.	A	G	999	PASS	.	GT:RD:AD:DP4:FREQ:DP2	0/0:25:0:17,8,0,0:0:NA	0/1:12:19:7,5,6,13:0.6129:NA
chr3	129555416	.	G	T	999	PASS	.	GT:RD:AD:DP4:FREQ:DP2	0/0:18:0:6,12,0,0:0:NA	0/1:14:4:6,8,4,0:0.2222:NA
chrX	111555208	.	C	T	999	PASS	.	GT:RD:AD:DP4:FREQ:DP2	0/0:38:0:20,18,0,0:0:NA	0/1:18:20:8,10,12,8:0.5263:NA
chrX	102626039	.	G	A	999	PASS	.	GT:RD:AD:DP4:FREQ:DP2	0/0:23:0:10,13,0,0:0:NA	0/1:21:19:13,8,8,11:0.475:NA
chrX	117699600	.	C	A	999	PASS	.	GT:RD:AD:DP4:FREQ:DP2	0/0:26:0:14,12,0,0:0:NA	0/1:22:16:10,12,7,9:0.4211:NA
chr3	6731825	.	C	T	999	PASS	.	GT:RD:AD:DP4:FREQ:DP2	0/0:30:0:16,14,0,0:0:NA	0/1:15:10:8,7,5,5:0.4:NA
chrX	111574198	.	C	A	999	PASS	.	GT:RD:AD:DP4:FREQ:DP2	0/0:25:0:14,11,0,0:0:NA	0/1:19:26:10,9,10,16:0.5778:NA
chrX	22877531	.	A	C	999	PASS	.	GT:RD:AD:DP4:FREQ:DP2	0/0:20:0:5,15,0,0:0:NA	0/1:20:11:10,10,6,5:0.3548:NA
chrX	113770710	.	A	T	999	PASS	.	GT:RD:AD:DP4:FREQ:DP2	0/0:22:0:16,6,0,0:0:NA	0/1:19:13:9,10,5,8:0.4062:NA
chrX	63614059	.	C	T	999	PASS	.	GT:RD:AD:DP4:FREQ:DP2	0/0:46:0:28,18,0,0:0:NA	0/1:27:9:17,10,5,4:0.25:NA
chrX	150599043	.	G	A	999	PASS	.	GT:RD:AD:DP4:FREQ:DP2	0/0:21:0:10,11,0,0:0:NA	0/1:14:10:5,9,6,4:0.4167:NA
chr1	68439829	.	G	T	999	PASS	.	GT:RD:AD:DP4:FREQ:DP2	0/0:31:0:23,8,0,0:0:NA	0/1:27:10:19,8,6,4:0.2703:NA
chrX	20838319	.	C	T	999	PASS	.	GT:RD:AD:DP4:FREQ:DP2	0/0:20:0:9,11,0,0:0:NA	0/1:17:8:10,7,5,3:0.32:NA
chrX	120672729	.	T	G	999	PASS	.	GT:RD:AD:DP4:FREQ:DP2	0/0:18:0:8,10,0,0:0:NA	0/1:20:28:7,13,16,12:0.5833:NA
chr5	24327137	.	T	C	999	PASS	.	GT:RD:AD:DP4:FREQ:DP2	0/0:47:0:25,22,0,0:0:NA	0/1:24:14:11,13,5,9:0.3684:NA
chrX	117776113	.	A	G	999	PASS	.	GT:RD:AD:DP4:FREQ:DP2	0/0:22:0:16,6,0,0:0:NA	0/1:17:18:10,7,12,6:0.5143:NA
chr5	106379990	.	T	C	999	PASS	.	GT:RD:AD:DP4:FREQ:DP2	0/0:36:0:21,15,0,0:0:NA	0/1:20:11:13,7,8,3:0.3548:NA
chrX	142956096	.	G	A	999	PASS	.	GT:RD:AD:DP4:FREQ:DP2	0/0:19:0:11,8,0,0:0:NA	0/1:16:12:3,13,5,7:0.4286:NA
chrX	107217314	.	G	A	999	PASS	.	GT:RD:AD:DP4:FREQ:DP2	0/0:29:0:14,15,0,0:0:NA	0/1:16:16:12,4,8,8:0.5:NA
chrX	139781788	.	A	G	999	PASS	.	GT:RD:AD:DP4:FREQ:DP2	0/0:23:0:14,9,0,0:0:NA	0/1:16:14:8,8,4,10:0.4667:NA
chrX	126884303	.	C	T	999	PASS	.	GT:RD:AD:DP4:FREQ:DP2	0/0:23:0:15,8,0,0:0:NA	0/1:17:16:8,9,11,5:0.4848:NA
chrX	117779382	.	C	T	999	PASS	.	GT:RD:AD:DP4:FREQ:DP2	0/0:19:0:7,12,0,0:0:NA	0/1:17:15:4,13,5,10:0.4688:NA
chrX	29536547	.	T	C	999	PASS	.	GT:RD:AD:DP4:FREQ:DP2	0/0:28:0:14,14,0,0:0:NA	0/1:17:6:8,9,1,5:0.2609:NA
chrX	108054309	.	C	T	999	PASS	.	GT:RD:AD:DP4:FREQ:DP2	0/0:24:0:10,14,0,0:0:NA	0/1:16:13:8,8,4,9:0.4483:NA
chrX	144215841	.	T	A	999	PASS	.	GT:RD:AD:DP4:FREQ:DP2	0/0:26:0:19,7,0,0:0:NA	0/1:17:16:11,6,10,6:0.4848:NA
chrX	20796394	.	T	A	999	PASS	.	GT:RD:AD:DP4:FREQ:DP2	0/0:20:0:13,7,0,0:0:NA	0/1:20:9:14,6,6,3:0.3103:NA
chrX	30236658	.	T	C	999	PASS	.	GT:RD:AD:DP4:FREQ:DP2	0/0:22:0:9,13,0,0:0:NA	0/1:21:14:11,10,4,10:0.4:NA
chr11	103626822	.	G	C	999	PASS	.	GT:RD:AD:DP4:FREQ:DP2	0/0:20:0:9,11,0,0:0:NA	0/1:14:13:9,5,8,5:0.4815:NA
chrX	148240703	.	G	A	999	PASS	.	GT:RD:AD:DP4:FREQ:DP2	0/0:28:0:12,16,0,0:0:NA	0/1:9:16:4,5,8,8:0.64:NA
chrX	143938627	.	A	G	999	PASS	.	GT:RD:AD:DP4:FREQ:DP2	0/0:23:0:10,13,0,0:0:NA	0/1:17:25:7,10,11,14:0.5952:NA
chrX	22770048	.	T	G	999	PASS	.	GT:RD:AD:DP4:FREQ:DP2	0/0:26:0:10,16,0,0:0:NA	0/1:19:6:9,10,4,2:0.24:NA
chrX	150439325	.	G	C	999	PASS	.	GT:RD:AD:DP4:FREQ:DP2	0/0:23:0:12,11,0,0:0:NA	0/1:13:14:5,8,5,9:0.5185:NA
chrX	114249550	.	A	C	999	PASS	.	GT:RD:AD:DP4:FREQ:DP2	0/0:27:0:18,9,0,0:0:NA	0/1:18:16:10,8,12,4:0.4706:NA
chrX	143614271	.	C	G	999	PASS	.	GT:RD:AD:DP4:FREQ:DP2	0/0:19:0:9,10,0,0:0:NA	0/1:9:10:6,3,7,3:0.5263:NA
chrX	20660848	.	A	G	999	PASS	.	GT:RD:AD:DP4:FREQ:DP2	0/0:19:0:9,10,0,0:0:NA	0/1:16:7:10,6,3,4:0.3043:NA
chrX	125625960	.	G	T	999	PASS	.	GT:RD:AD:DP4:FREQ:DP2	0/0:17:0:11,6,0,0:0:NA	0/1:9:21:5,4,16,5:0.7:NA
chr15	37640271	.	C	T	999	PASS	.	GT:RD:AD:DP4:FREQ:DP2	0/0:15:0:9,6,0,0:0:NA	0/1:5:9:1,4,5,4:0.6429:NA
chrX	20439904	.	A	G	999	PASS	.	GT:RD:AD:DP4:FREQ:DP2	0/0:21:0:10,11,0,0:0:NA	0/1:23:8:17,6,4,4:0.2581:NA
chrX	126025452	.	G	A	999	PASS	.	GT:RD:AD:DP4:FREQ:DP2	0/0:22:0:11,11,0,0:0:NA	0/1:16:20:9,7,8,12:0.5556:NA
chr14	22533587	.	T	G	999	PASS	.	GT:RD:AD:DP4:FREQ:DP2	0/0:45:0:20,25,0,0:0:NA	0/1:16:7:7,9,6,1:0.3043:NA
chrX	100544682	.	C	T	999	PASS	.	GT:RD:AD:DP4:FREQ:DP2	0/0:19:0:8,11,0,0:0:NA	0/1:18:8:8,10,1,7:0.3077:NA
chr7	111051398	.	C	A	999	PASS	.	GT:RD:AD:DP4:FREQ:DP2	0/0:25:0:20,5,0,0:0:NA	0/1:24:7:16,8,3,4:0.2258:NA
chrX	36712395	.	A	G	999	PASS	.	GT:RD:AD:DP4:FREQ:DP2	0/0:20:0:13,7,0,0:0:NA	0/1:15:5:9,6,3,2:0.25:NA
chrX	107806326	.	G	A	999	PASS	.	GT:RD:AD:DP4:FREQ:DP2	0/0:25:0:8,17,0,0:0:NA	0/1:19:18:6,13,9,9:0.4865:NA
chrX	107134174	.	G	A	999	PASS	.	GT:RD:AD:DP4:FREQ:DP2	0/0:19:0:7,12,0,0:0:NA	0/1:9:8:5,4,2,6:0.4706:NA
chrX	114929697	.	C	T	999	PASS	.	GT:RD:AD:DP4:FREQ:DP2	0/0:23:0:13,10,0,0:0:NA	0/1:16:16:5,11,6,10:0.5:NA
chrX	27291440	.	C	T	999	PASS	.	GT:RD:AD:DP4:FREQ:DP2	0/0:35:0:20,15,0,0:0:NA	0/1:17:5:9,8,3,2:0.2273:NA
chrX	91503905	.	G	A	999	PASS	.	GT:RD:AD:DP4:FREQ:DP2	0/0:18:0:9,9,0,0:0:NA	0/1:11:12:6,5,7,5:0.5217:NA
chrX	91515322	.	G	A	999	PASS	.	GT:RD:AD:DP4:FREQ:DP2	0/0:18:0:8,10,0,0:0:NA	0/1:13:14:4,9,9,5:0.5185:NA
chrX	96164102	.	C	T	999	PASS	.	GT:RD:AD:DP4:FREQ:DP2	0/0:24:0:13,11,0,0:0:NA	0/1:29:12:11,18,6,6:0.2927:NA
chr4	36195682	.	T	C	999	PASS	.	GT:RD:AD:DP4:FREQ:DP2	0/0:17:0:9,8,0,0:0:NA	0/1:14:9:5,9,7,2:0.3913:NA
chrX	75843113	.	T	C	999	PASS	.	GT:RD:AD:DP4:FREQ:DP2	0/0:31:0:14,17,0,0:0:NA	0/1:34:10:21,13,1,9:0.2273:NA
chrX	140026150	.	A	C	999	PASS	.	GT:RD:AD:DP4:FREQ:DP2	0/0:26:0:14,12,0,0:0:NA	0/1:26:20:10,16,11,9:0.4348:NA
chr2	21859713	.	C	A	999	PASS	.	GT:RD:AD:DP4:FREQ:DP2	0/0:23:0:15,8,0,0:0:NA	0/1:6:7:3,3,2,5:0.5385:NA
chrX	154886333	.	A	G	999	PASS	.	GT:RD:AD:DP4:FREQ:DP2	0/0:29:0:7,22,0,0:0:NA	0/1:12:17:4,8,6,11:0.5862:NA
chrX	154758172	.	G	A	999	PASS	.	GT:RD:AD:DP4:FREQ:DP2	0/0:26:0:10,16,0,0:0:NA	0/1:17:19:9,8,8,11:0.5278:NA
chrX	96229101	.	T	C	999	PASS	.	GT:RD:AD:DP4:FREQ:DP2	0/0:22:0:13,9,0,0:0:NA	0/1:23:13:12,11,6,7:0.3611:NA
chrX	143944483	.	T	C	999	PASS	.	GT:RD:AD:DP4:FREQ:DP2	0/0:23:0:14,9,0,0:0:NA	0/1:20:7:10,10,4,3:0.2593:NA
chrX	98417034	.	A	G	999	PASS	.	GT:RD:AD:DP4:FREQ:DP2	0/0:29:0:17,12,0,0:0:NA	0/1:17:11:10,7,7,4:0.3929:NA
chrX	144473551	.	A	G	999	PASS	.	GT:RD:AD:DP4:FREQ:DP2	0/0:24:0:13,11,0,0:0:NA	0/1:22:15:6,16,3,12:0.4054:NA
chrX	101292928	.	T	C	999	PASS	.	GT:RD:AD:DP4:FREQ:DP2	0/0:31:0:19,12,0,0:0:NA	0/1:21:20:12,9,7,13:0.4878:NA
chr2	46477964	.	G	T	999	PASS	.	GT:RD:AD:DP4:FREQ:DP2	0/0:19:0:7,12,0,0:0:NA	0/1:11:6:4,7,2,4:0.3529:NA
chrX	21582499	.	A	G	999	PASS	.	GT:RD:AD:DP4:FREQ:DP2	0/0:19:0:10,9,0,0:0:NA	0/1:18:5:10,8,4,1:0.2174:NA
chrX	154680583	.	G	A	999	PASS	.	GT:RD:AD:DP4:FREQ:DP2	0/0:32:0:11,21,0,0:0:NA	0/1:16:20:7,9,12,8:0.5556:NA
chrX	116196198	.	C	T	999	PASS	.	GT:RD:AD:DP4:FREQ:DP2	0/0:25:0:11,14,0,0:0:NA	0/1:14:14:9,5,6,8:0.5:NA
chr6	101873030	.	G	C	999	PASS	.	GT:RD:AD:DP4:FREQ:DP2	0/0:31:0:19,12,0,0:0:NA	0/1:10:7:6,4,4,3:0.4118:NA
chr3	15078436	.	C	T	999	PASS	.	GT:RD:AD:DP4:FREQ:DP2	0/0:31:0:10,21,0,0:0:NA	0/1:11:10:4,7,3,7:0.4762:NA
chrX	22564025	.	G	A	999	PASS	.	GT:RD:AD:DP4:FREQ:DP2	0/0:24:0:13,11,0,0:0:NA	0/1:17:9:9,8,6,3:0.3462:NA
chrX	22540446	.	G	T	999	PASS	.	GT:RD:AD:DP4:FREQ:DP2	0/0:23:0:15,8,0,0:0:NA	0/1:17:6:7,10,4,2:0.2609:NA
chrX	23375840	.	A	T	999	PASS	.	GT:RD:AD:DP4:FREQ:DP2	0/0:23:0:14,9,0,0:0:NA	0/1:11:7:6,5,5,2:0.3889:NA
chrX	21094704	.	G	C	999	PASS	.	GT:RD:AD:DP4:FREQ:DP2	0/0:27:0:18,9,0,0:0:NA	0/1:16:10:9,7,9,1:0.3846:NA
chrX	20440394	.	A	C	999	PASS	.	GT:RD:AD:DP4:FREQ:DP2	0/0:21:0:11,10,0,0:0:NA	0/1:21:11:15,6,4,7:0.3438:NA
chrX	101266686	.	G	A	999	PASS	.	GT:RD:AD:DP4:FREQ:DP2	0/0:25:0:10,15,0,0:0:NA	0/1:19:20:13,6,8,12:0.5128:NA
chrX	22890063	.	G	C	999	PASS	.	GT:RD:AD:DP4:FREQ:DP2	0/0:19:0:11,8,0,0:0:NA	0/1:15:6:6,9,5,1:0.2857:NA
chrX	28873799	.	T	C	999	PASS	.	GT:RD:AD:DP4:FREQ:DP2	0/0:21:0:10,11,0,0:0:NA	0/1:19:6:7,12,0,6:0.24:NA
chrX	101251804	.	G	A	999	PASS	.	GT:RD:AD:DP4:FREQ:DP2	0/0:13:0:2,11,0,0:0:NA	0/1:9:6:1,8,4,2:0.4:NA
chr8	123522261	.	G	C	999	PASS	.	GT:RD:AD:DP4:FREQ:DP2	0/0:13:0:9,4,0,0:0:NA	0/1:5:9:1,4,6,3:0.6429:NA
chrX	121822771	.	T	A	999	PASS	.	GT:RD:AD:DP4:FREQ:DP2	0/0:25:0:14,11,0,0:0:NA	0/1:15:10:7,8,5,5:0.4:NA
chrX	122309387	.	A	G	999	PASS	.	GT:RD:AD:DP4:FREQ:DP2	0/0:22:0:15,7,0,0:0:NA	0/1:16:17:8,8,7,10:0.5152:NA
chrX	144200443	.	T	C	999	PASS	.	GT:RD:AD:DP4:FREQ:DP2	0/0:26:0:15,11,0,0:0:NA	0/1:15:15:9,6,3,12:0.5:NA
chrX	114697220	.	G	C	999	PASS	.	GT:RD:AD:DP4:FREQ:DP2	0/0:30:0:18,12,0,0:0:NA	0/1:15:13:11,4,8,5:0.4643:NA
chrX	115640521	.	C	T	999	PASS	.	GT:RD:AD:DP4:FREQ:DP2	0/0:22:0:5,17,0,0:0:NA	0/1:14:17:5,9,5,12:0.5484:NA
chr7	155122285	.	C	A	999	PASS	.	GT:RD:AD:DP4:FREQ:DP2	0/0:22:0:14,8,0,0:0:NA	0/1:19:7:11,8,4,3:0.2692:NA
chrX	144675118	.	C	A	999	PASS	.	GT:RD:AD:DP4:FREQ:DP2	0/0:23:0:15,8,0,0:0:NA	0/1:12:13:4,8,6,7:0.52:NA
chrX	25542360	.	A	G	999	PASS	.	GT:RD:AD:DP4:FREQ:DP2	0/0:20:0:11,9,0,0:0:NA	0/1:21:6:10,11,3,3:0.2222:NA
chr5	100046291	.	C	A	999	PASS	.	GT:RD:AD:DP4:FREQ:DP2	0/0:25:0:11,14,0,0:0:NA	0/1:12:7:8,4,2,5:0.3684:NA
chrX	21172731	.	T	C	999	PASS	.	GT:RD:AD:DP4:FREQ:DP2	0/0:27:0:13,14,0,0:0:NA	0/1:22:12:14,8,3,9:0.3529:NA
chrX	142447871	.	T	C	999	PASS	.	GT:RD:AD:DP4:FREQ:DP2	0/0:26:0:19,7,0,0:0:NA	0/1:18:18:10,8,10,8:0.5:NA
chrX	22585173	.	C	T	999	PASS	.	GT:RD:AD:DP4:FREQ:DP2	0/0:22:0:18,4,0,0:0:NA	0/1:24:11:13,11,2,9:0.3143:NA
chrX	29530437	.	A	T	999	PASS	.	GT:RD:AD:DP4:FREQ:DP2	0/0:19:0:11,8,0,0:0:NA	0/1:16:5:7,9,3,2:0.2381:NA
chrX	126373621	.	T	G	999	PASS	.	GT:RD:AD:DP4:FREQ:DP2	0/0:25:0:14,11,0,0:0:NA	0/1:14:18:7,7,11,7:0.5625:NA
chrX	126846769	.	C	T	999	PASS	.	GT:RD:AD:DP4:FREQ:DP2	0/0:22:0:9,13,0,0:0:NA	0/1:8:16:4,4,8,8:0.6667:NA
chr17	29499033	.	T	G	999	PASS	.	GT:RD:AD:DP4:FREQ:DP2	0/0:30:0:17,13,0,0:0:NA	0/1:19:7:5,14,6,1:0.2692:NA
chrX	24994607	.	A	C	999	PASS	.	GT:RD:AD:DP4:FREQ:DP2	0/0:25:0:12,13,0,0:0:NA	0/1:19:12:13,6,7,5:0.3871:NA
chrX	143726741	.	C	T	999	PASS	.	GT:RD:AD:DP4:FREQ:DP2	0/0:23:0:10,13,0,0:0:NA	0/1:22:11:15,7,3,8:0.3333:NA
chrX	27463363	.	A	G	999	PASS	.	GT:RD:AD:DP4:FREQ:DP2	0/0:28:0:11,17,0,0:0:NA	0/1:13:6:6,7,3,3:0.3158:NA
chr12	73590119	.	A	T	999	PASS	.	GT:RD:AD:DP4:FREQ:DP2	0/0:31:0:14,17,0,0:0:NA	0/1:13:6:3,10,3,3:0.3158:NA
chrX	148835359	.	G	A	999	PASS	.	GT:RD:AD:DP4:FREQ:DP2	0/0:28:0:14,14,0,0:0:NA	0/1:22:15:10,12,8,7:0.4054:NA
chrX	112313618	.	A	T	999	PASS	.	GT:RD:AD:DP4:FREQ:DP2	0/0:18:0:9,9,0,0:0:NA	0/1:22:19:13,9,9,10:0.4634:NA
chrX	125381170	.	G	C	999	PASS	.	GT:RD:AD:DP4:FREQ:DP2	0/0:23:0:15,8,0,0:0:NA	0/1:19:19:9,10,8,11:0.5:NA
chrX	107246864	.	C	A	999	PASS	.	GT:RD:AD:DP4:FREQ:DP2	0/0:39:0:16,23,0,0:0:NA	0/1:27:21:13,14,12,9:0.4375:NA
chrX	151829312	.	T	G	999	PASS	.	GT:RD:AD:DP4:FREQ:DP2	0/0:19:0:9,10,0,0:0:NA	0/1:22:16:9,13,8,8:0.4211:NA
chrX	50946640	.	T	G	999	PASS	.	GT:RD:AD:DP4:FREQ:DP2	0/0:20:0:9,11,0,0:0:NA	0/1:18:9:9,9,5,4:0.3333:NA
chrX	122636787	.	C	T	999	PASS	.	GT:RD:AD:DP4:FREQ:DP2	0/0:20:0:7,13,0,0:0:NA	0/1:20:14:12,8,7,7:0.4118:NA
chrX	144811962	.	T	C	999	PASS	.	GT:RD:AD:DP4:FREQ:DP2	0/0:24:0:12,12,0,0:0:NA	0/1:12:12:6,6,4,8:0.5:NA
chr2	56109804	.	A	G	999	PASS	.	GT:RD:AD:DP4:FREQ:DP2	0/0:34:0:21,13,0,0:0:NA	0/1:13:10:4,9,4,6:0.4348:NA
chrX	116227549	.	T	C	999	PASS	.	GT:RD:AD:DP4:FREQ:DP2	0/0:33:0:16,17,0,0:0:NA	0/1:20:17:11,9,7,10:0.4595:NA
chrX	112898976	.	C	A	999	PASS	.	GT:RD:AD:DP4:FREQ:DP2	0/0:19:0:7,12,0,0:0:NA	0/1:16:20:10,6,9,11:0.5556:NA
chrX	150792577	.	G	A	999	PASS	.	GT:RD:AD:DP4:FREQ:DP2	0/0:20:0:7,13,0,0:0:NA	0/1:15:13:10,5,7,6:0.4643:NA
chrX	148789901	.	G	A	999	PASS	.	GT:RD:AD:DP4:FREQ:DP2	0/0:21:0:6,15,0,0:0:NA	0/1:14:20:7,7,8,12:0.5882:NA
chr11	114154763	.	A	C	999	PASS	.	GT:RD:AD:DP4:FREQ:DP2	0/0:29:0:15,14,0,0:0:NA	0/1:8:5:2,6,4,1:0.3846:NA
chrX	140791809	.	T	C	999	PASS	.	GT:RD:AD:DP4:FREQ:DP2	0/0:21:0:10,11,0,0:0:NA	0/1:11:7:5,6,4,3:0.3889:NA
chrX	128229563	.	C	T	999	PASS	.	GT:RD:AD:DP4:FREQ:DP2	0/0:21:0:7,14,0,0:0:NA	0/1:20:14:9,11,8,6:0.4118:NA
chrX	113770051	.	A	C	999	PASS	.	GT:RD:AD:DP4:FREQ:DP2	0/0:18:0:6,12,0,0:0:NA	0/1:15:25:6,9,10,15:0.625:NA
chr14	48236745	.	G	A	999	PASS	.	GT:RD:AD:DP4:FREQ:DP2	0/0:31:0:15,16,0,0:0:NA	0/1:16:5:3,13,2,3:0.2381:NA
chrX	23781532	.	A	G	999	PASS	.	GT:RD:AD:DP4:FREQ:DP2	0/0:18:0:11,7,0,0:0:NA	0/1:16:4:8,8,2,2:0.2:NA
chrX	120737392	.	C	G	999	PASS	.	GT:RD:AD:DP4:FREQ:DP2	0/0:28:0:10,18,0,0:0:NA	0/1:11:14:6,5,4,10:0.56:NA
chrX	113594025	.	G	A	999	PASS	.	GT:RD:AD:DP4:FREQ:DP2	0/0:22:0:10,12,0,0:0:NA	0/1:22:26:10,12,15,11:0.5417:NA
chrX	139638343	.	A	G	999	PASS	.	GT:RD:AD:DP4:FREQ:DP2	0/0:24:0:12,12,0,0:0:NA	0/1:22:13:10,12,5,8:0.3714:NA
chrX	126404572	.	A	T	999	PASS	.	GT:RD:AD:DP4:FREQ:DP2	0/0:29:0:13,16,0,0:0:NA	0/1:17:24:8,9,15,9:0.5854:NA
chrX	105346692	.	C	A	999	PASS	.	GT:RD:AD:DP4:FREQ:DP2	0/0:27:0:12,15,0,0:0:NA	0/1:18:12:3,15,1,11:0.4:NA
chrX	27714718	.	C	T	999	PASS	.	GT:RD:AD:DP4:FREQ:DP2	0/0:19:0:8,11,0,0:0:NA	0/1:12:7:4,8,2,5:0.3684:NA
chrX	91527500	.	A	G	999	PASS	.	GT:RD:AD:DP4:FREQ:DP2	0/0:31:0:21,10,0,0:0:NA	0/1:13:15:7,6,7,8:0.5357:NA
chrX	150449428	.	A	G	999	PASS	.	GT:RD:AD:DP4:FREQ:DP2	0/0:19:0:11,8,0,0:0:NA	0/1:18:14:11,7,10,4:0.4375:NA
chr1	69120403	.	A	G	999	PASS	.	GT:RD:AD:DP4:FREQ:DP2	0/0:32:0:18,14,0,0:0:NA	0/1:16:15:8,8,7,8:0.4839:NA
chrX	141881499	.	G	T	999	PASS	.	GT:RD:AD:DP4:FREQ:DP2	0/0:17:0:10,7,0,0:0:NA	0/1:16:18:10,6,10,8:0.5294:NA
chrX	154891554	.	G	T	999	PASS	.	GT:RD:AD:DP4:FREQ:DP2	0/0:27:0:10,17,0,0:0:NA	0/1:18:13:7,11,6,7:0.4194:NA
chr4	142763499	.	T	C	999	PASS	.	GT:RD:AD:DP4:FREQ:DP2	0/0:32:0:18,14,0,0:0:NA	0/1:17:5:8,9,1,4:0.2273:NA
chrX	20918775	.	G	T	999	PASS	.	GT:RD:AD:DP4:FREQ:DP2	0/0:29:0:17,12,0,0:0:NA	0/1:17:10:12,5,6,4:0.3704:NA
chrX	107376553	.	G	A	999	PASS	.	GT:RD:AD:DP4:FREQ:DP2	0/0:31:0:13,18,0,0:0:NA	0/1:17:17:7,10,8,9:0.5:NA
chrX	103007578	.	G	A	999	PASS	.	GT:RD:AD:DP4:FREQ:DP2	0/0:26:0:10,16,0,0:0:NA	0/1:17:14:6,11,8,6:0.4516:NA
chrX	144978182	.	A	G	999	PASS	.	GT:RD:AD:DP4:FREQ:DP2	0/0:26:0:12,14,0,0:0:NA	0/1:15:21:9,6,10,11:0.5833:NA
chrX	119420633	.	T	C	999	PASS	.	GT:RD:AD:DP4:FREQ:DP2	0/0:23:0:14,9,0,0:0:NA	0/1:16:12:8,8,5,7:0.4286:NA
chr20	33983314	.	T	A	999	PASS	.	GT:RD:AD:DP4:FREQ:DP2	0/0:18:0:11,7,0,0:0:NA	0/1:12:4:3,9,2,2:0.25:NA
chrX	150672923	.	G	A	999	PASS	.	GT:RD:AD:DP4:FREQ:DP2	0/0:19:0:9,10,0,0:0:NA	0/1:14:15:3,11,6,9:0.5172:NA
chrX	123737173	.	A	T	999	PASS	.	GT:RD:AD:DP4:FREQ:DP2	0/0:35:0:19,16,0,0:0:NA	0/1:24:21:14,10,13,8:0.4667:NA
chrX	119510456	.	G	C	999	PASS	.	GT:RD:AD:DP4:FREQ:DP2	0/0:29:0:14,15,0,0:0:NA	0/1:18:13:10,8,9,4:0.4194:NA
chrX	152764840	.	T	C	999	PASS	.	GT:RD:AD:DP4:FREQ:DP2	0/0:25:0:10,15,0,0:0:NA	0/1:13:14:7,6,8,6:0.5185:NA
chr6	91915808	.	A	T	999	PASS	.	GT:RD:AD:DP4:FREQ:DP2	0/0:36:0:19,17,0,0:0:NA	0/1:27:10:15,12,5,5:0.2703:NA
chrX	154670873	.	A	C	999	PASS	.	GT:RD:AD:DP4:FREQ:DP2	0/0:25:0:14,11,0,0:0:NA	0/1:11:14:4,7,7,7:0.56:NA
chrX	142719576	.	A	T	999	PASS	.	GT:RD:AD:DP4:FREQ:DP2	0/0:22:0:8,14,0,0:0:NA	0/1:12:18:5,7,7,11:0.6:NA
chrX	107976940	.	G	C	999	PASS	.	GT:RD:AD:DP4:FREQ:DP2	0/0:21:0:13,8,0,0:0:NA	0/1:14:14:10,4,11,3:0.5:NA
chr14	62017290	.	T	G	999	PASS	.	GT:RD:AD:DP4:FREQ:DP2	0/0:42:0:26,16,0,0:0:NA	0/1:20:12:9,11,9,3:0.375:NA
chr10	79601045	.	C	T	999	PASS	.	GT:RD:AD:DP4:FREQ:DP2	0/0:44:0:26,18,0,0:0:NA	0/1:25:13:11,14,8,5:0.3421:NA
chr18	44484823	.	G	T	999	PASS	.	GT:RD:AD:DP4:FREQ:DP2	0/0:37:0:13,24,0,0:0:NA	0/1:19:10:7,12,2,8:0.3448:NA
chrX	114350574	.	C	T	999	PASS	.	GT:RD:AD:DP4:FREQ:DP2	0/0:20:0:11,9,0,0:0:NA	0/1:22:18:14,8,9,9:0.45:NA
chr6	148016257	.	A	G	999	PASS	.	GT:RD:AD:DP4:FREQ:DP2	0/0:46:0:19,27,0,0:0:NA	0/1:26:8:10,16,5,3:0.2353:NA
chr18	65451594	.	G	T	999	PASS	.	GT:RD:AD:DP4:FREQ:DP2	0/0:34:0:18,16,0,0:0:NA	0/1:15:6:8,7,3,3:0.2857:NA
chrX	21646844	.	C	T	999	PASS	.	GT:RD:AD:DP4:FREQ:DP2	0/0:22:0:11,11,0,0:0:NA	0/1:27:8:12,15,2,6:0.2286:NA
chrX	147061070	.	A	C	999	PASS	.	GT:RD:AD:DP4:FREQ:DP2	0/0:20:0:10,10,0,0:0:NA	0/1:18:13:10,8,5,8:0.4194:NA
chrX	144018845	.	C	T	999	PASS	.	GT:RD:AD:DP4:FREQ:DP2	0/0:23:0:11,12,0,0:0:NA	0/1:16:16:10,6,10,6:0.5:NA
chrX	148838282	.	A	G	999	PASS	.	GT:RD:AD:DP4:FREQ:DP2	0/0:20:0:12,8,0,0:0:NA	0/1:28:13:13,15,7,6:0.3171:NA
chrX	139638611	.	A	G	999	PASS	.	GT:RD:AD:DP4:FREQ:DP2	0/0:22:0:10,12,0,0:0:NA	0/1:18:9:12,6,5,4:0.3333:NA
chrX	79608610	.	T	C	999	PASS	.	GT:RD:AD:DP4:FREQ:DP2	0/0:47:0:21,26,0,0:0:NA	0/1:42:12:17,25,5,7:0.2222:NA
chrX	148338637	.	G	A	999	PASS	.	GT:RD:AD:DP4:FREQ:DP2	0/0:26:0:16,10,0,0:0:NA	0/1:17:15:11,6,7,8:0.4688:NA
chr14	51880964	.	G	A	999	PASS	.	GT:RD:AD:DP4:FREQ:DP2	0/0:43:0:18,25,0,0:0:NA	0/1:18:9:13,5,4,5:0.3333:NA
chrX	92593075	.	T	C	999	PASS	.	GT:RD:AD:DP4:FREQ:DP2	0/0:22:0:10,12,0,0:0:NA	0/1:14:12:6,8,3,9:0.4615:NA
chrX	154667475	.	C	T	999	PASS	.	GT:RD:AD:DP4:FREQ:DP2	0/0:27:0:12,15,0,0:0:NA	0/1:18:15:7,11,7,8:0.4545:NA
chrX	122386057	.	A	G	999	PASS	.	GT:RD:AD:DP4:FREQ:DP2	0/0:21:0:9,12,0,0:0:NA	0/1:23:12:12,11,6,6:0.3429:NA
chrX	120652344	.	A	G	999	PASS	.	GT:RD:AD:DP4:FREQ:DP2	0/0:17:0:4,13,0,0:0:NA	0/1:22:8:10,12,3,5:0.2667:NA
chr14	44881194	.	T	A	999	PASS	.	GT:RD:AD:DP4:FREQ:DP2	0/0:27:0:9,18,0,0:0:NA	0/1:22:9:10,12,5,4:0.2903:NA
chrX	126638192	.	A	G	999	PASS	.	GT:RD:AD:DP4:FREQ:DP2	0/0:16:0:6,10,0,0:0:NA	0/1:10:14:6,4,10,4:0.5833:NA
chrX	23779273	.	G	C	999	PASS	.	GT:RD:AD:DP4:FREQ:DP2	0/0:25:0:12,13,0,0:0:NA	0/1:12:9:4,8,7,2:0.4286:NA
chrX	123144953	.	G	C	999	PASS	.	GT:RD:AD:DP4:FREQ:DP2	0/0:27:0:18,9,0,0:0:NA	0/1:23:17:15,8,4,13:0.425:NA
chr17	62262826	.	C	T	999	PASS	.	GT:RD:AD:DP4:FREQ:DP2	0/0:20:0:11,9,0,0:0:NA	0/1:15:7:8,7,2,5:0.3182:NA
chrX	118527877	.	A	T	999	PASS	.	GT:RD:AD:DP4:FREQ:DP2	0/0:20:0:5,15,0,0:0:NA	0/1:20:10:9,11,2,8:0.3333:NA
chrX	14577293	.	A	G	999	PASS	.	GT:RD:AD:DP4:FREQ:DP2	0/0:36:0:14,22,0,0:0:NA	0/1:20:7:11,9,4,3:0.2593:NA
chrX	14405642	.	T	C	999	PASS	.	GT:RD:AD:DP4:FREQ:DP2	0/0:57:0:38,19,0,0:0:NA	0/1:24:10:16,8,7,3:0.2941:NA
chrX	126537715	.	T	A	999	PASS	.	GT:RD:AD:DP4:FREQ:DP2	0/0:17:0:14,3,0,0:0:NA	0/1:16:17:9,7,9,8:0.5152:NA
chr8	42397816	.	G	A	999	PASS	.	GT:RD:AD:DP4:FREQ:DP2	0/0:18:0:11,7,0,0:0:NA	0/1:16:4:5,11,0,4:0.2:NA
chrX	97113829	.	A	C	999	PASS	.	GT:RD:AD:DP4:FREQ:DP2	0/0:21:0:10,11,0,0:0:NA	0/1:26:25:17,9,16,9:0.4902:NA
chrX	146034500	.	T	C	999	PASS	.	GT:RD:AD:DP4:FREQ:DP2	0/0:19:0:12,7,0,0:0:NA	0/1:17:20:6,11,5,15:0.5405:NA
chr18	73798481	.	C	G	999	PASS	.	GT:RD:AD:DP4:FREQ:DP2	0/0:38:0:16,22,0,0:0:NA	0/1:17:9:8,9,2,7:0.3462:NA
chrX	111431405	.	T	C	999	PASS	.	GT:RD:AD:DP4:FREQ:DP2	0/0:22:0:13,9,0,0:0:NA	0/1:25:22:14,11,13,9:0.4681:NA
chr7	47609135	.	C	A	999	PASS	.	GT:RD:AD:DP4:FREQ:DP2	0/0:22:0:7,15,0,0:0:NA	0/1:13:4:4,9,1,3:0.2353:NA
chrX	123309125	.	G	A	999	PASS	.	GT:RD:AD:DP4:FREQ:DP2	0/0:23:0:12,11,0,0:0:NA	0/1:20:15:12,8,6,9:0.4286:NA
chrX	103329635	.	A	G	999	PASS	.	GT:RD:AD:DP4:FREQ:DP2	0/0:23:0:11,12,0,0:0:NA	0/1:19:11:8,11,6,5:0.3667:NA
chrX	91438003	.	C	T	999	PASS	.	GT:RD:AD:DP4:FREQ:DP2	0/0:15:0:5,10,0,0:0:NA	0/1:10:7:3,7,3,4:0.4118:NA
chr2	185075689	.	A	T	999	PASS	.	GT:RD:AD:DP4:FREQ:DP2	0/0:28:0:15,13,0,0:0:NA	0/1:6:14:3,3,3,11:0.7:NA
chrX	29605985	.	G	T	999	PASS	.	GT:RD:AD:DP4:FREQ:DP2	0/0:22:0:11,11,0,0:0:NA	0/1:17:6:8,9,2,4:0.2609:NA
chrX	154741935	.	A	C	999	PASS	.	GT:RD:AD:DP4:FREQ:DP2	0/0:17:0:12,5,0,0:0:NA	0/1:13:12:4,9,4,8:0.48:NA
chrX	119336898	.	G	A	999	PASS	.	GT:RD:AD:DP4:FREQ:DP2	0/0:26:0:17,9,0,0:0:NA	0/1:21:23:13,8,15,8:0.5227:NA
chrX	154672846	.	G	A	999	PASS	.	GT:RD:AD:DP4:FREQ:DP2	0/0:21:0:11,10,0,0:0:NA	0/1:13:7:8,5,3,4:0.35:NA
chrX	121834287	.	C	T	999	PASS	.	GT:RD:AD:DP4:FREQ:DP2	0/0:16:0:8,8,0,0:0:NA	0/1:19:15:11,8,7,8:0.4412:NA
chr4	180103780	.	A	T	999	PASS	.	GT:RD:AD:DP4:FREQ:DP2	0/0:25:0:12,13,0,0:0:NA	0/1:7:14:3,4,7,7:0.6667:NA
chrX	27280553	.	C	A	999	PASS	.	GT:RD:AD:DP4:FREQ:DP2	0/0:17:0:8,9,0,0:0:NA	0/1:15:15:9,6,7,8:0.5:NA
chrX	116791268	.	T	C	999	PASS	.	GT:RD:AD:DP4:FREQ:DP2	0/0:31:0:18,13,0,0:0:NA	0/1:14:12:8,6,2,10:0.4615:NA
chrX	125519318	.	A	G	999	PASS	.	GT:RD:AD:DP4:FREQ:DP2	0/0:17:0:8,9,0,0:0:NA	0/1:13:17:8,5,12,5:0.5667:NA
chrX	24168989	.	A	G	999	PASS	.	GT:RD:AD:DP4:FREQ:DP2	0/0:24:0:13,11,0,0:0:NA	0/1:19:6:10,9,3,3:0.24:NA
chrX	116189253	.	A	G	999	PASS	.	GT:RD:AD:DP4:FREQ:DP2	0/0:27:0:12,15,0,0:0:NA	0/1:22:17:14,8,8,9:0.4359:NA
chrX	20888151	.	A	G	999	PASS	.	GT:RD:AD:DP4:FREQ:DP2	0/0:22:0:8,14,0,0:0:NA	0/1:20:10:9,11,4,6:0.3333:NA
chrX	144051691	.	C	G	999	PASS	.	GT:RD:AD:DP4:FREQ:DP2	0/0:23:0:10,13,0,0:0:NA	0/1:30:18:19,11,9,9:0.375:NA
chrX	96232198	.	C	A	999	PASS	.	GT:RD:AD:DP4:FREQ:DP2	0/0:19:0:10,9,0,0:0:NA	0/1:26:21:15,11,9,12:0.4468:NA
chrX	128344168	.	T	C	999	PASS	.	GT:RD:AD:DP4:FREQ:DP2	0/0:17:0:9,8,0,0:0:NA	0/1:24:13:11,13,7,6:0.3514:NA
chrX	125899078	.	T	A	999	PASS	.	GT:RD:AD:DP4:FREQ:DP2	0/0:23:0:11,12,0,0:0:NA	0/1:14:15:5,9,9,6:0.5172:NA
chrX	126366983	.	A	G	999	PASS	.	GT:RD:AD:DP4:FREQ:DP2	0/0:17:0:7,10,0,0:0:NA	0/1:19:10:11,8,2,8:0.3448:NA
chrX	108070433	.	A	G	999	PASS	.	GT:RD:AD:DP4:FREQ:DP2	0/0:25:0:14,11,0,0:0:NA	0/1:15:13:5,10,5,8:0.4643:NA
chr22	43409093	.	C	A	999	PASS	.	GT:RD:AD:DP4:FREQ:DP2	0/0:28:0:14,14,0,0:0:NA	0/1:10:4:3,7,3,1:0.2857:NA
chr18	4332321	.	G	T	999	PASS	.	GT:RD:AD:DP4:FREQ:DP2	0/0:39:0:19,20,0,0:0:NA	0/1:12:6:8,4,4,2:0.3333:NA
chrX	141436994	.	G	A	999	PASS	.	GT:RD:AD:DP4:FREQ:DP2	0/0:19:0:11,8,0,0:0:NA	0/1:11:13:7,4,6,7:0.5417:NA
chrX	45887802	.	G	A	999	PASS	.	GT:RD:AD:DP4:FREQ:DP2	0/0:23:0:8,15,0,0:0:NA	0/1:11:6:6,5,4,2:0.3529:NA
chrX	140420868	.	A	G	999	PASS	.	GT:RD:AD:DP4:FREQ:DP2	0/0:25:0:12,13,0,0:0:NA	0/1:28:11:11,17,8,3:0.2821:NA
chrX	107485800	.	T	A	999	PASS	.	GT:RD:AD:DP4:FREQ:DP2	0/0:30:0:15,15,0,0:0:NA	0/1:20:18:12,8,13,5:0.4737:NA
chr21	29116162	.	C	A	999	PASS	.	GT:RD:AD:DP4:FREQ:DP2	0/0:29:0:12,17,0,0:0:NA	0/1:25:7:8,17,3,4:0.2188:NA
chrX	119918392	.	A	G	999	PASS	.	GT:RD:AD:DP4:FREQ:DP2	0/0:17:0:5,12,0,0:0:NA	0/1:14:13:9,5,7,6:0.4815:NA
chr3	84927516	.	G	T	999	PASS	.	GT:RD:AD:DP4:FREQ:DP2	0/0:16:0:7,9,0,0:0:NA	0/1:2:7:2,0,2,5:0.7778:NA
chrX	102642181	.	A	G	999	PASS	.	GT:RD:AD:DP4:FREQ:DP2	0/0:21:0:9,12,0,0:0:NA	0/1:17:16:7,10,7,9:0.4848:NA
chr4	190159576	.	G	A	999	PASS	.	GT:RD:AD:DP4:FREQ:DP2	0/0:18:0:4,14,0,0:0:NA	0/1:4:6:4,0,3,3:0.6:NA
chrX	23295746	.	C	A	999	PASS	.	GT:RD:AD:DP4:FREQ:DP2	0/0:22:0:13,9,0,0:0:NA	0/1:17:6:8,9,0,6:0.2609:NA
chr5	116364820	.	A	G	999	PASS	.	GT:RD:AD:DP4:FREQ:DP2	0/0:43:0:16,27,0,0:0:NA	0/1:19:7:8,11,2,5:0.2692:NA
chr6	124826971	.	G	T	999	PASS	.	GT:RD:AD:DP4:FREQ:DP2	0/0:24:0:15,9,0,0:0:NA	0/1:19:6:11,8,5,1:0.24:NA
chrX	20682129	.	C	T	999	PASS	.	GT:RD:AD:DP4:FREQ:DP2	0/0:20:0:10,10,0,0:0:NA	0/1:15:4:8,7,1,3:0.2105:NA
chrX	112866869	.	G	A	999	PASS	.	GT:RD:AD:DP4:FREQ:DP2	0/0:25:0:15,10,0,0:0:NA	0/1:17:20:11,6,8,12:0.5405:NA
chrX	36720599	.	G	C	999	PASS	.	GT:RD:AD:DP4:FREQ:DP2	0/0:22:0:10,12,0,0:0:NA	0/1:21:11:13,8,8,3:0.3438:NA
chrX	108251055	.	T	G	999	PASS	.	GT:RD:AD:DP4:FREQ:DP2	0/0:16:0:10,6,0,0:0:NA	0/1:22:7:14,8,5,2:0.2414:NA
chr7	48529632	.	A	T	999	PASS	.	GT:RD:AD:DP4:FREQ:DP2	0/0:33:0:17,16,0,0:0:NA	0/1:13:9:8,5,3,6:0.4091:NA
chrX	116494690	.	A	G	999	PASS	.	GT:RD:AD:DP4:FREQ:DP2	0/0:19:0:12,7,0,0:0:NA	0/1:14:17:8,6,14,3:0.5484:NA
chrX	128037290	.	A	C	999	PASS	.	GT:RD:AD:DP4:FREQ:DP2	0/0:21:0:5,16,0,0:0:NA	0/1:14:16:5,9,7,9:0.5333:NA
chrX	144812168	.	A	G	999	PASS	.	GT:RD:AD:DP4:FREQ:DP2	0/0:25:0:11,14,0,0:0:NA	0/1:18:25:9,9,21,4:0.5814:NA
chrX	111549617	.	A	T	999	PASS	.	GT:RD:AD:DP4:FREQ:DP2	0/0:33:0:19,14,0,0:0:NA	0/1:13:21:8,5,10,11:0.6176:NA
chrX	116050546	.	G	A	999	PASS	.	GT:RD:AD:DP4:FREQ:DP2	0/0:22:0:9,13,0,0:0:NA	0/1:16:16:6,10,4,12:0.5:NA
chr1	107176001	.	C	A	999	PASS	.	GT:RD:AD:DP4:FREQ:DP2	0/0:27:0:13,14,0,0:0:NA	0/1:15:5:9,6,2,3:0.25:NA
chr12	90553377	.	A	G	999	PASS	.	GT:RD:AD:DP4:FREQ:DP2	0/0:32:0:14,18,0,0:0:NA	0/1:21:9:11,10,4,5:0.3:NA
chrX	23784121	.	A	G	999	PASS	.	GT:RD:AD:DP4:FREQ:DP2	0/0:28:0:17,11,0,0:0:NA	0/1:20:7:10,10,3,4:0.2593:NA
chrX	116801213	.	C	A	999	PASS	.	GT:RD:AD:DP4:FREQ:DP2	0/0:27:0:16,11,0,0:0:NA	0/1:19:18:11,8,7,11:0.4865:NA
chrX	101313901	.	T	A	999	PASS	.	GT:RD:AD:DP4:FREQ:DP2	0/0:25:0:11,14,0,0:0:NA	0/1:10:21:6,4,10,11:0.6774:NA
chrX	27383501	.	C	T	999	PASS	.	GT:RD:AD:DP4:FREQ:DP2	0/0:22:0:9,13,0,0:0:NA	0/1:16:10:6,10,5,5:0.3846:NA
chrX	142523882	.	G	A	999	PASS	.	GT:RD:AD:DP4:FREQ:DP2	0/0:23:0:10,13,0,0:0:NA	0/1:23:12:15,8,5,7:0.3429:NA
chr10	53547859	.	T	C	999	PASS	.	GT:RD:AD:DP4:FREQ:DP2	0/0:42:0:19,23,0,0:0:NA	0/1:8:5:5,3,2,3:0.3846:NA
chrX	140379616	.	C	A	999	PASS	.	GT:RD:AD:DP4:FREQ:DP2	0/0:22:0:8,14,0,0:0:NA	0/1:12:13:9,3,10,3:0.52:NA
chrX	154660311	.	G	A	999	PASS	.	GT:RD:AD:DP4:FREQ:DP2	0/0:31:0:13,18,0,0:0:NA	0/1:17:25:14,3,14,11:0.5952:NA
chrX	22857891	.	G	A	999	PASS	.	GT:RD:AD:DP4:FREQ:DP2	0/0:23:0:13,10,0,0:0:NA	0/1:12:6:8,4,3,3:0.3333:NA
chr4	145446275	.	T	A	999	PASS	.	GT:RD:AD:DP4:FREQ:DP2	0/0:24:0:11,13,0,0:0:NA	0/1:7:7:1,6,3,4:0.5:NA
chrX	23320760	.	A	G	999	PASS	.	GT:RD:AD:DP4:FREQ:DP2	0/0:18:0:7,11,0,0:0:NA	0/1:13:8:3,10,4,4:0.381:NA
chrX	146584782	.	T	C	999	PASS	.	GT:RD:AD:DP4:FREQ:DP2	0/0:24:0:12,12,0,0:0:NA	0/1:25:17:12,13,10,7:0.4048:NA
chrX	115668242	.	G	A	999	PASS	.	GT:RD:AD:DP4:FREQ:DP2	0/0:27:0:12,15,0,0:0:NA	0/1:19:9:8,11,7,2:0.3214:NA
chrX	36403036	.	A	G	999	PASS	.	GT:RD:AD:DP4:FREQ:DP2	0/0:24:0:12,12,0,0:0:NA	0/1:12:8:6,6,4,4:0.4:NA
chrX	111543410	.	A	C	999	PASS	.	GT:RD:AD:DP4:FREQ:DP2	0/0:30:0:18,12,0,0:0:NA	0/1:26:20:14,12,9,11:0.4348:NA
chrX	104221070	.	T	C	999	PASS	.	GT:RD:AD:DP4:FREQ:DP2	0/0:27:0:8,19,0,0:0:NA	0/1:24:10:10,14,4,6:0.2941:NA
chrX	119872896	.	G	A	999	PASS	.	GT:RD:AD:DP4:FREQ:DP2	0/0:26:0:15,11,0,0:0:NA	0/1:19:17:6,13,9,8:0.4722:NA
chrX	116767434	.	T	C	999	PASS	.	GT:RD:AD:DP4:FREQ:DP2	0/0:17:0:9,8,0,0:0:NA	0/1:15:16:9,6,4,12:0.5161:NA
chrX	96159816	.	T	A	999	PASS	.	GT:RD:AD:DP4:FREQ:DP2	0/0:22:0:13,9,0,0:0:NA	0/1:21:16:7,14,7,9:0.4324:NA
chrX	126367070	.	C	G	999	PASS	.	GT:RD:AD:DP4:FREQ:DP2	0/0:17:0:7,10,0,0:0:NA	0/1:14:8:8,6,6,2:0.3636:NA
chrX	25432681	.	C	G	999	PASS	.	GT:RD:AD:DP4:FREQ:DP2	0/0:16:0:8,8,0,0:0:NA	0/1:15:6:9,6,2,4:0.2857:NA
chrX	22655779	.	A	G	999	PASS	.	GT:RD:AD:DP4:FREQ:DP2	0/0:19:0:7,12,0,0:0:NA	0/1:18:5:9,9,0,5:0.2174:NA
chrX	96153753	.	T	G	999	PASS	.	GT:RD:AD:DP4:FREQ:DP2	0/0:22:0:14,8,0,0:0:NA	0/1:28:11:15,13,9,2:0.2821:NA
chrX	112934608	.	G	A	999	PASS	.	GT:RD:AD:DP4:FREQ:DP2	0/0:21:0:12,9,0,0:0:NA	0/1:16:12:6,10,7,5:0.4286:NA
chrX	36176831	.	C	G	999	PASS	.	GT:RD:AD:DP4:FREQ:DP2	0/0:27:0:13,14,0,0:0:NA	0/1:17:6:12,5,4,2:0.2609:NA
chrX	23375535	.	A	G	999	PASS	.	GT:RD:AD:DP4:FREQ:DP2	0/0:22:0:12,10,0,0:0:NA	0/1:17:9:9,8,5,4:0.3462:NA
chrX	116494707	.	T	C	999	PASS	.	GT:RD:AD:DP4:FREQ:DP2	0/0:17:0:12,5,0,0:0:NA	0/1:17:17:10,7,13,4:0.5:NA
chrX	115928048	.	A	G	999	PASS	.	GT:RD:AD:DP4:FREQ:DP2	0/0:20:0:8,12,0,0:0:NA	0/1:10:15:6,4,9,6:0.6:NA
chr6	77015627	.	C	T	999	PASS	.	GT:RD:AD:DP4:FREQ:DP2	0/0:32:0:15,17,0,0:0:NA	0/1:12:7:8,4,4,3:0.3684:NA
chrX	11944488	.	A	T	999	PASS	.	GT:RD:AD:DP4:FREQ:DP2	0/0:30:0:12,18,0,0:0:NA	0/1:26:9:11,15,8,1:0.2571:NA
chrX	107870501	.	G	A	999	PASS	.	GT:RD:AD:DP4:FREQ:DP2	0/0:27:0:16,11,0,0:0:NA	0/1:17:21:9,8,13,8:0.5526:NA
chr4	121730766	.	C	A	999	PASS	.	GT:RD:AD:DP4:FREQ:DP2	0/0:21:0:13,8,0,0:0:NA	0/1:11:6:9,2,1,5:0.3529:NA
chrX	144006101	.	T	C	999	PASS	.	GT:RD:AD:DP4:FREQ:DP2	0/0:26:0:7,19,0,0:0:NA	0/1:25:12:11,14,7,5:0.3243:NA
chrX	97385694	.	T	C	999	PASS	.	GT:RD:AD:DP4:FREQ:DP2	0/0:20:0:6,14,0,0:0:NA	0/1:15:21:7,8,8,13:0.5833:NA
chr4	21348162	.	T	A	999	PASS	.	GT:RD:AD:DP4:FREQ:DP2	0/0:15:0:10,5,0,0:0:NA	0/1:6:8:4,2,6,2:0.5714:NA
chrX	144752666	.	G	C	999	PASS	.	GT:RD:AD:DP4:FREQ:DP2	0/0:18:0:11,7,0,0:0:NA	0/1:15:18:8,7,8,10:0.5455:NA
chrX	123045915	.	C	T	999	PASS	.	GT:RD:AD:DP4:FREQ:DP2	0/0:20:0:3,17,0,0:0:NA	0/1:11:5:0,11,0,5:0.3125:NA
chrX	140379174	.	T	A	999	PASS	.	GT:RD:AD:DP4:FREQ:DP2	0/0:26:0:14,12,0,0:0:NA	0/1:10:14:5,5,7,7:0.5833:NA
chrX	140546612	.	C	T	999	PASS	.	GT:RD:AD:DP4:FREQ:DP2	0/0:28:0:15,13,0,0:0:NA	0/1:18:11:7,11,5,6:0.3793:NA
chrX	129740626	.	G	T	999	PASS	.	GT:RD:AD:DP4:FREQ:DP2	0/0:31:0:18,13,0,0:0:NA	0/1:29:8:14,15,2,6:0.2162:NA
chrX	30130014	.	G	A	999	PASS	.	GT:RD:AD:DP4:FREQ:DP2	0/0:26:0:8,18,0,0:0:NA	0/1:13:9:8,5,6,3:0.4091:NA
chrX	126803329	.	C	T	999	PASS	.	GT:RD:AD:DP4:FREQ:DP2	0/0:22:0:12,10,0,0:0:NA	0/1:17:14:8,9,9,5:0.4516:NA
chrX	117009694	.	T	C	999	PASS	.	GT:RD:AD:DP4:FREQ:DP2	0/0:15:0:8,7,0,0:0:NA	0/1:20:9:7,13,2,7:0.3103:NA
chr7	153400564	.	T	C	999	PASS	.	GT:RD:AD:DP4:FREQ:DP2	0/0:54:0:23,31,0,0:0:NA	0/1:12:5:5,7,2,3:0.2941:NA
chr7	131998815	.	C	A	999	PASS	.	GT:RD:AD:DP4:FREQ:DP2	0/0:26:0:16,10,0,0:0:NA	0/1:16:6:8,8,4,2:0.2727:NA
chr20	47647149	.	A	G	999	PASS	.	GT:RD:AD:DP4:FREQ:DP2	0/0:23:0:14,9,0,0:0:NA	0/1:16:5:9,7,5,0:0.2381:NA
chrX	27795896	.	A	G	999	PASS	.	GT:RD:AD:DP4:FREQ:DP2	0/0:25:0:13,12,0,0:0:NA	0/1:16:8:10,6,6,2:0.3333:NA
chrX	116562782	.	T	C	999	PASS	.	GT:RD:AD:DP4:FREQ:DP2	0/0:22:0:11,11,0,0:0:NA	0/1:13:11:10,3,6,5:0.4583:NA
chrX	108311351	.	A	G	999	PASS	.	GT:RD:AD:DP4:FREQ:DP2	0/0:22:0:10,12,0,0:0:NA	0/1:17:11:6,11,5,6:0.3929:NA
chrX	114692806	.	G	C	999	PASS	.	GT:RD:AD:DP4:FREQ:DP2	0/0:25:0:9,16,0,0:0:NA	0/1:21:18:7,14,5,13:0.4615:NA
chrX	142421553	.	T	C	999	PASS	.	GT:RD:AD:DP4:FREQ:DP2	0/0:28:0:13,15,0,0:0:NA	0/1:18:12:16,2,3,9:0.4:NA
chrX	154063705	.	C	T	999	PASS	.	GT:RD:AD:DP4:FREQ:DP2	0/0:20:0:13,7,0,0:0:NA	0/1:18:17:10,8,14,3:0.4857:NA
chrX	107947725	.	T	C	999	PASS	.	GT:RD:AD:DP4:FREQ:DP2	0/0:22:0:8,14,0,0:0:NA	0/1:23:14:10,13,8,6:0.3784:NA
chrX	111249426	.	G	A	999	PASS	.	GT:RD:AD:DP4:FREQ:DP2	0/0:20:0:9,11,0,0:0:NA	0/1:17:14:11,6,7,7:0.4516:NA
chrX	154786702	.	C	T	999	PASS	.	GT:RD:AD:DP4:FREQ:DP2	0/0:27:0:11,16,0,0:0:NA	0/1:20:20:13,7,12,8:0.5:NA
chrX	144162086	.	G	A	999	PASS	.	GT:RD:AD:DP4:FREQ:DP2	0/0:16:0:10,6,0,0:0:NA	0/1:20:13:12,8,9,4:0.3939:NA
chrX	154889423	.	C	T	999	PASS	.	GT:RD:AD:DP4:FREQ:DP2	0/0:21:0:10,11,0,0:0:NA	0/1:16:24:5,11,11,13:0.6:NA
chr17	68457028	.	A	G	999	PASS	.	GT:RD:AD:DP4:FREQ:DP2	0/0:37:0:18,19,0,0:0:NA	0/1:13:4:9,4,2,2:0.2353:NA
chrX	108622997	.	C	A	999	PASS	.	GT:RD:AD:DP4:FREQ:DP2	0/0:42:0:21,21,0,0:0:NA	0/1:13:20:7,6,13,7:0.6061:NA
chrX	140812362	.	T	A	999	PASS	.	GT:RD:AD:DP4:FREQ:DP2	0/0:29:0:20,9,0,0:0:NA	0/1:23:11:6,17,3,8:0.3235:NA
chr1	174408266	.	C	T	999	PASS	.	GT:RD:AD:DP4:FREQ:DP2	0/0:22:0:12,10,0,0:0:NA	0/1:11:7:8,3,6,1:0.3889:NA
chrX	123321457	.	C	G	999	PASS	.	GT:RD:AD:DP4:FREQ:DP2	0/0:20:0:10,10,0,0:0:NA	0/1:9:9:2,7,2,7:0.5:NA
chrX	125870710	.	C	G	999	PASS	.	GT:RD:AD:DP4:FREQ:DP2	0/0:20:0:12,8,0,0:0:NA	0/1:15:18:5,10,12,6:0.5455:NA
chrX	115661289	.	G	T	999	PASS	.	GT:RD:AD:DP4:FREQ:DP2	0/0:16:0:8,8,0,0:0:NA	0/1:19:9:10,9,6,3:0.3214:NA
chrX	116793034	.	T	A	999	PASS	.	GT:RD:AD:DP4:FREQ:DP2	0/0:24:0:12,12,0,0:0:NA	0/1:9:21:5,4,8,13:0.7:NA
chrX	92594352	.	T	C	999	PASS	.	GT:RD:AD:DP4:FREQ:DP2	0/0:23:0:13,10,0,0:0:NA	0/1:15:9:8,7,6,3:0.375:NA
chrX	27837454	.	G	A	999	PASS	.	GT:RD:AD:DP4:FREQ:DP2	0/0:23:0:14,9,0,0:0:NA	0/1:12:9:5,7,1,8:0.4286:NA
chrX	107463272	.	A	T	999	PASS	.	GT:RD:AD:DP4:FREQ:DP2	0/0:25:0:16,9,0,0:0:NA	0/1:11:16:6,5,6,10:0.5926:NA
chrX	112807535	.	T	C	999	PASS	.	GT:RD:AD:DP4:FREQ:DP2	0/0:30:0:14,16,0,0:0:NA	0/1:18:17:7,11,6,11:0.4857:NA
chrX	121546358	.	A	C	999	PASS	.	GT:RD:AD:DP4:FREQ:DP2	0/0:18:0:14,4,0,0:0:NA	0/1:10:15:9,1,9,6:0.6:NA
chrX	30133623	.	C	T	999	PASS	.	GT:RD:AD:DP4:FREQ:DP2	0/0:19:0:10,9,0,0:0:NA	0/1:15:6:7,8,1,5:0.2857:NA
chrX	27420141	.	T	C	999	PASS	.	GT:RD:AD:DP4:FREQ:DP2	0/0:21:0:12,9,0,0:0:NA	0/1:17:10:7,10,3,7:0.3704:NA
chrX	116790491	.	G	T	999	PASS	.	GT:RD:AD:DP4:FREQ:DP2	0/0:25:0:12,13,0,0:0:NA	0/1:20:18:7,13,7,11:0.4737:NA
chr3	54512184	.	A	G	999	PASS	.	GT:RD:AD:DP4:FREQ:DP2	0/0:19:0:9,10,0,0:0:NA	0/1:10:7:5,5,3,4:0.4118:NA
chrX	126680052	.	G	T	999	PASS	.	GT:RD:AD:DP4:FREQ:DP2	0/0:30:0:17,13,0,0:0:NA	0/1:13:14:6,7,8,6:0.5185:NA
chrX	36256572	.	T	G	999	PASS	.	GT:RD:AD:DP4:FREQ:DP2	0/0:17:0:9,8,0,0:0:NA	0/1:21:7:10,11,4,3:0.25:NA
chrX	91440272	.	G	A	999	PASS	.	GT:RD:AD:DP4:FREQ:DP2	0/0:24:0:7,17,0,0:0:NA	0/1:14:11:7,7,7,4:0.44:NA
chrX	146535004	.	G	T	999	PASS	.	GT:RD:AD:DP4:FREQ:DP2	0/0:26:0:12,14,0,0:0:NA	0/1:17:15:10,7,8,7:0.4688:NA
chr1	81472160	.	A	G	999	PASS	.	GT:RD:AD:DP4:FREQ:DP2	0/0:36:0:22,14,0,0:0:NA	0/1:16:7:6,10,4,3:0.3043:NA
chrX	21484798	.	A	G	999	PASS	.	GT:RD:AD:DP4:FREQ:DP2	0/0:21:0:10,11,0,0:0:NA	0/1:27:7:15,12,3,4:0.2059:NA
chrX	98738420	.	G	A	999	PASS	.	GT:RD:AD:DP4:FREQ:DP2	0/0:23:0:12,11,0,0:0:NA	0/1:18:20:7,11,10,10:0.5263:NA
chrX	141589405	.	C	A	999	PASS	.	GT:RD:AD:DP4:FREQ:DP2	0/0:20:0:14,6,0,0:0:NA	0/1:14:12:10,4,10,2:0.4615:NA
chrX	121215591	.	C	T	999	PASS	.	GT:RD:AD:DP4:FREQ:DP2	0/0:26:0:12,14,0,0:0:NA	0/1:18:24:9,9,12,12:0.5714:NA
chr3	6703241	.	C	T	999	PASS	.	GT:RD:AD:DP4:FREQ:DP2	0/0:31:0:18,13,0,0:0:NA	0/1:11:6:8,3,3,3:0.3529:NA
chrX	141018523	.	A	G	999	PASS	.	GT:RD:AD:DP4:FREQ:DP2	0/0:19:0:10,9,0,0:0:NA	0/1:20:14:12,8,8,6:0.4118:NA
chrX	119016399	.	A	G	999	PASS	.	GT:RD:AD:DP4:FREQ:DP2	0/0:27:0:12,15,0,0:0:NA	0/1:20:8:12,8,4,4:0.2857:NA
chrX	144661874	.	C	T	999	PASS	.	GT:RD:AD:DP4:FREQ:DP2	0/0:24:0:9,15,0,0:0:NA	0/1:23:14:11,12,9,5:0.3784:NA
chrX	23287854	.	A	G	999	PASS	.	GT:RD:AD:DP4:FREQ:DP2	0/0:15:0:5,10,0,0:0:NA	0/1:20:9:10,10,2,7:0.3103:NA
chrX	126019515	.	G	A	999	PASS	.	GT:RD:AD:DP4:FREQ:DP2	0/0:25:0:15,10,0,0:0:NA	0/1:17:22:9,8,12,10:0.5641:NA
chrX	148079639	.	A	C	999	PASS	.	GT:RD:AD:DP4:FREQ:DP2	0/0:28:0:19,9,0,0:0:NA	0/1:17:12:9,8,7,5:0.4138:NA
chrX	102807182	.	T	C	999	PASS	.	GT:RD:AD:DP4:FREQ:DP2	0/0:24:0:14,10,0,0:0:NA	0/1:18:19:11,7,9,10:0.5135:NA
chrX	27530314	.	G	A	999	PASS	.	GT:RD:AD:DP4:FREQ:DP2	0/0:20:0:2,18,0,0:0:NA	0/1:18:12:9,9,7,5:0.4:NA
chrX	51607500	.	G	A	999	PASS	.	GT:RD:AD:DP4:FREQ:DP2	0/0:22:0:10,12,0,0:0:NA	0/1:17:7:10,7,2,5:0.2917:NA
chrX	92655877	.	T	G	999	PASS	.	GT:RD:AD:DP4:FREQ:DP2	0/0:27:0:15,12,0,0:0:NA	0/1:11:10:6,5,4,6:0.4762:NA
chr20	22294158	.	G	T	999	PASS	.	GT:RD:AD:DP4:FREQ:DP2	0/0:34:0:16,18,0,0:0:NA	0/1:9:8:5,4,1,7:0.4706:NA
chrX	109208792	.	C	G	999	PASS	.	GT:RD:AD:DP4:FREQ:DP2	0/0:20:0:16,4,0,0:0:NA	0/1:21:13:13,8,8,5:0.3824:NA
chr19	23782679	.	C	A	999	PASS	.	GT:RD:AD:DP4:FREQ:DP2	0/0:27:0:13,14,0,0:0:NA	0/1:8:6:6,2,4,2:0.4286:NA
chrX	107299520	.	A	G	999	PASS	.	GT:RD:AD:DP4:FREQ:DP2	0/0:23:0:12,11,0,0:0:NA	0/1:16:20:7,9,9,11:0.5556:NA
chrX	125623560	.	A	G	999	PASS	.	GT:RD:AD:DP4:FREQ:DP2	0/0:23:0:8,15,0,0:0:NA	0/1:22:9:8,14,5,4:0.2903:NA
chrX	119737114	.	A	G	999	PASS	.	GT:RD:AD:DP4:FREQ:DP2	0/0:22:0:11,11,0,0:0:NA	0/1:20:16:10,10,7,9:0.4444:NA
chrX	125369104	.	A	C	999	PASS	.	GT:RD:AD:DP4:FREQ:DP2	0/0:20:0:10,10,0,0:0:NA	0/1:17:12:8,9,6,6:0.4138:NA
chrX	119076448	.	C	G	999	PASS	.	GT:RD:AD:DP4:FREQ:DP2	0/0:26:0:13,13,0,0:0:NA	0/1:24:16:11,13,7,9:0.4:NA
chrX	116562273	.	C	T	999	PASS	.	GT:RD:AD:DP4:FREQ:DP2	0/0:21:0:8,13,0,0:0:NA	0/1:11:12:5,6,6,6:0.5217:NA
chrX	144025879	.	T	G	999	PASS	.	GT:RD:AD:DP4:FREQ:DP2	0/0:20:0:10,10,0,0:0:NA	0/1:24:11:13,11,8,3:0.3143:NA
chrX	123694100	.	T	C	999	PASS	.	GT:RD:AD:DP4:FREQ:DP2	0/0:18:0:8,10,0,0:0:NA	0/1:7:17:3,4,4,13:0.7083:NA
chrX	113326609	.	G	A	999	PASS	.	GT:RD:AD:DP4:FREQ:DP2	0/0:26:0:15,11,0,0:0:NA	0/1:15:11:5,10,6,5:0.4231:NA
chrX	102502029	.	C	A	999	PASS	.	GT:RD:AD:DP4:FREQ:DP2	0/0:27:0:16,11,0,0:0:NA	0/1:15:21:7,8,11,10:0.5833:NA
chrX	100209692	.	T	C	999	PASS	.	GT:RD:AD:DP4:FREQ:DP2	0/0:24:0:15,9,0,0:0:NA	0/1:14:14:10,4,7,7:0.5:NA
chrX	154651866	.	T	C	999	PASS	.	GT:RD:AD:DP4:FREQ:DP2	0/0:22:0:9,13,0,0:0:NA	0/1:14:13:4,10,7,6:0.4815:NA
chrX	146583131	.	A	G	999	PASS	.	GT:RD:AD:DP4:FREQ:DP2	0/0:21:0:6,15,0,0:0:NA	0/1:16:16:8,8,5,11:0.5:NA
chrX	116766213	.	A	C	999	PASS	.	GT:RD:AD:DP4:FREQ:DP2	0/0:19:0:10,9,0,0:0:NA	0/1:20:14:11,9,8,6:0.4118:NA
chrX	27192938	.	T	G	999	PASS	.	GT:RD:AD:DP4:FREQ:DP2	0/0:20:0:10,10,0,0:0:NA	0/1:8:7:5,3,5,2:0.4667:NA
chrX	154845739	.	T	C	999	PASS	.	GT:RD:AD:DP4:FREQ:DP2	0/0:24:0:15,9,0,0:0:NA	0/1:5:9:2,3,6,3:0.6429:NA
chrX	116785658	.	G	T	999	PASS	.	GT:RD:AD:DP4:FREQ:DP2	0/0:20:0:7,13,0,0:0:NA	0/1:26:16:13,13,4,12:0.381:NA
chrX	126208831	.	G	A	999	PASS	.	GT:RD:AD:DP4:FREQ:DP2	0/0:22:0:9,13,0,0:0:NA	0/1:13:14:5,8,9,5:0.5185:NA
chr17	18175940	.	C	G	999	PASS	.	GT:RD:AD:DP4:FREQ:DP2	0/0:30:0:19,11,0,0:0:NA	0/1:15:9:8,7,3,6:0.375:NA
chrX	93614885	.	C	A	999	PASS	.	GT:RD:AD:DP4:FREQ:DP2	0/0:16:0:8,8,0,0:0:NA	0/1:25:11:15,10,5,6:0.3056:NA
chrX	139957908	.	G	A	999	PASS	.	GT:RD:AD:DP4:FREQ:DP2	0/0:25:0:15,10,0,0:0:NA	0/1:17:19:6,11,10,9:0.5278:NA
chrX	128374445	.	T	G	999	PASS	.	GT:RD:AD:DP4:FREQ:DP2	0/0:26:0:15,11,0,0:0:NA	0/1:15:22:5,10,9,13:0.5946:NA
chr3	82647558	.	A	G	999	PASS	.	GT:RD:AD:DP4:FREQ:DP2	0/0:20:0:13,7,0,0:0:NA	0/1:7:6:6,1,5,1:0.4615:NA
chr5	15813257	.	C	A	999	PASS	.	GT:RD:AD:DP4:FREQ:DP2	0/0:37:0:22,15,0,0:0:NA	0/1:28:7:19,9,2,5:0.2:NA
chrX	114711266	.	A	G	999	PASS	.	GT:RD:AD:DP4:FREQ:DP2	0/0:19:0:14,5,0,0:0:NA	0/1:14:20:8,6,15,5:0.5882:NA
chrX	23355497	.	A	T	999	PASS	.	GT:RD:AD:DP4:FREQ:DP2	0/0:18:0:7,11,0,0:0:NA	0/1:8:10:5,3,2,8:0.5556:NA
chrX	141270803	.	G	A	999	PASS	.	GT:RD:AD:DP4:FREQ:DP2	0/0:20:0:12,8,0,0:0:NA	0/1:17:20:6,11,12,8:0.5405:NA
chr3	117778138	.	C	A	999	PASS	.	GT:RD:AD:DP4:FREQ:DP2	0/0:27:0:13,14,0,0:0:NA	0/1:4:8:2,2,2,6:0.6667:NA
chrX	124590960	.	A	G	999	PASS	.	GT:RD:AD:DP4:FREQ:DP2	0/0:22:0:9,13,0,0:0:NA	0/1:11:15:5,6,6,9:0.5769:NA
chrX	117116506	.	G	A	999	PASS	.	GT:RD:AD:DP4:FREQ:DP2	0/0:22:0:12,10,0,0:0:NA	0/1:21:17:7,14,10,7:0.4474:NA
chrX	123930684	.	G	C	999	PASS	.	GT:RD:AD:DP4:FREQ:DP2	0/0:28:0:15,13,0,0:0:NA	0/1:23:16:18,5,5,11:0.4103:NA
chr12	118514689	.	C	A	999	PASS	.	GT:RD:AD:DP4:FREQ:DP2	0/0:29:0:20,9,0,0:0:NA	0/1:9:7:5,4,5,2:0.4375:NA
chrX	36386032	.	G	A	999	PASS	.	GT:RD:AD:DP4:FREQ:DP2	0/0:24:0:10,14,0,0:0:NA	0/1:28:9:17,11,6,3:0.2432:NA
chrX	100294067	.	T	G	999	PASS	.	GT:RD:AD:DP4:FREQ:DP2	0/0:19:0:8,11,0,0:0:NA	0/1:10:11:3,7,4,7:0.5238:NA
chr6	164009156	.	C	G	999	PASS	.	GT:RD:AD:DP4:FREQ:DP2	0/0:39:0:19,20,0,0:0:NA	0/1:27:13:17,10,6,7:0.325:NA
chrX	128504183	.	C	T	999	PASS	.	GT:RD:AD:DP4:FREQ:DP2	0/0:22:0:8,14,0,0:0:NA	0/1:14:16:4,10,7,9:0.5333:NA
chrX	150814176	.	C	A	999	PASS	.	GT:RD:AD:DP4:FREQ:DP2	0/0:18:0:8,10,0,0:0:NA	0/1:18:11:8,10,4,7:0.3793:NA
chrX	121772927	.	C	T	999	PASS	.	GT:RD:AD:DP4:FREQ:DP2	0/0:23:0:12,11,0,0:0:NA	0/1:13:13:6,7,8,5:0.5:NA
chrX	116799011	.	A	T	999	PASS	.	GT:RD:AD:DP4:FREQ:DP2	0/0:27:0:15,12,0,0:0:NA	0/1:17:19:8,9,7,12:0.5278:NA
chr12	69141357	.	A	T	999	PASS	.	GT:RD:AD:DP4:FREQ:DP2	0/0:29:0:17,12,0,0:0:NA	0/1:14:5:8,6,5,0:0.2632:NA
chrX	126354096	.	C	G	999	PASS	.	GT:RD:AD:DP4:FREQ:DP2	0/0:20:0:11,9,0,0:0:NA	0/1:10:5:5,5,3,2:0.3333:NA
chrX	142476467	.	C	G	999	PASS	.	GT:RD:AD:DP4:FREQ:DP2	0/0:23:0:11,12,0,0:0:NA	0/1:17:18:6,11,8,10:0.5143:NA
chrX	90657322	.	G	C	999	PASS	.	GT:RD:AD:DP4:FREQ:DP2	0/0:19:0:10,9,0,0:0:NA	0/1:18:11:8,10,3,8:0.3793:NA
chrX	107907606	.	C	T	999	PASS	.	GT:RD:AD:DP4:FREQ:DP2	0/0:25:0:12,13,0,0:0:NA	0/1:18:16:9,9,9,7:0.4706:NA
chrX	24143976	.	A	G	999	PASS	.	GT:RD:AD:DP4:FREQ:DP2	0/0:27:0:10,17,0,0:0:NA	0/1:28:13:13,15,8,5:0.3171:NA
chr13	35369903	.	C	G	999	PASS	.	GT:RD:AD:DP4:FREQ:DP2	0/0:14:0:7,7,0,0:0:NA	0/1:18:9:11,7,5,4:0.3333:NA
chrX	4314362	.	C	T	999	PASS	.	GT:RD:AD:DP4:FREQ:DP2	0/0:22:0:12,10,0,0:0:NA	0/1:19:8:9,10,6,2:0.2963:NA
chrX	139797557	.	G	A	999	PASS	.	GT:RD:AD:DP4:FREQ:DP2	0/0:18:0:9,9,0,0:0:NA	0/1:10:9:2,8,6,3:0.4737:NA
chrX	118532685	.	T	C	999	PASS	.	GT:RD:AD:DP4:FREQ:DP2	0/0:17:0:11,6,0,0:0:NA	0/1:18:12:11,7,5,7:0.4:NA
chrX	7591152	.	G	T	999	PASS	.	GT:RD:AD:DP4:FREQ:DP2	0/0:22:0:11,11,0,0:0:NA	0/1:21:7:12,9,2,5:0.25:NA
chrX	102242708	.	G	A	999	PASS	.	GT:RD:AD:DP4:FREQ:DP2	0/0:23:0:11,12,0,0:0:NA	0/1:16:16:11,5,5,11:0.5:NA
chrX	120541006	.	A	G	999	PASS	.	GT:RD:AD:DP4:FREQ:DP2	0/0:29:0:16,13,0,0:0:NA	0/1:12:13:6,6,8,5:0.52:NA
chr4	178732898	.	G	A	999	PASS	.	GT:RD:AD:DP4:FREQ:DP2	0/0:14:0:5,9,0,0:0:NA	0/1:10:11:4,6,7,4:0.5238:NA
chrX	118862476	.	A	G	999	PASS	.	GT:RD:AD:DP4:FREQ:DP2	0/0:18:0:9,9,0,0:0:NA	0/1:17:11:9,8,6,5:0.3929:NA
chrX	120659691	.	G	A	999	PASS	.	GT:RD:AD:DP4:FREQ:DP2	0/0:28:0:10,18,0,0:0:NA	0/1:13:10:8,5,8,2:0.4348:NA
chrX	122982454	.	A	G	999	PASS	.	GT:RD:AD:DP4:FREQ:DP2	0/0:25:0:12,13,0,0:0:NA	0/1:10:9:2,8,3,6:0.4737:NA
chrX	65195196	.	C	T	999	PASS	.	GT:RD:AD:DP4:FREQ:DP2	0/0:20:0:8,12,0,0:0:NA	0/1:22:9:3,19,6,3:0.2903:NA
chrX	117174360	.	G	A	999	PASS	.	GT:RD:AD:DP4:FREQ:DP2	0/0:24:0:10,14,0,0:0:NA	0/1:17:24:9,8,11,13:0.5854:NA
chrX	29689819	.	A	G	999	PASS	.	GT:RD:AD:DP4:FREQ:DP2	0/0:24:0:14,10,0,0:0:NA	0/1:14:8:8,6,6,2:0.3636:NA
chrX	22616733	.	G	A	999	PASS	.	GT:RD:AD:DP4:FREQ:DP2	0/0:18:0:10,8,0,0:0:NA	0/1:19:5:11,8,2,3:0.2083:NA
chrX	91500965	.	C	T	999	PASS	.	GT:RD:AD:DP4:FREQ:DP2	0/0:23:0:14,9,0,0:0:NA	0/1:21:27:11,10,18,9:0.5625:NA
chrX	112494191	.	A	G	999	PASS	.	GT:RD:AD:DP4:FREQ:DP2	0/0:23:0:12,11,0,0:0:NA	0/1:16:12:11,5,8,4:0.4286:NA
chrX	143856415	.	C	T	999	PASS	.	GT:RD:AD:DP4:FREQ:DP2	0/0:20:0:7,13,0,0:0:NA	0/1:14:20:4,10,8,12:0.5882:NA
chr18	5740261	.	A	G	999	PASS	.	GT:RD:AD:DP4:FREQ:DP2	0/0:27:0:15,12,0,0:0:NA	0/1:18:12:12,6,3,9:0.4:NA
chrX	154653100	.	G	A	999	PASS	.	GT:RD:AD:DP4:FREQ:DP2	0/0:30:0:18,12,0,0:0:NA	0/1:22:17:12,10,10,7:0.4359:NA
chrX	150151301	.	T	A	999	PASS	.	GT:RD:AD:DP4:FREQ:DP2	0/0:22:0:9,13,0,0:0:NA	0/1:11:14:5,6,5,9:0.56:NA
chrX	27608645	.	T	C	999	PASS	.	GT:RD:AD:DP4:FREQ:DP2	0/0:26:0:9,17,0,0:0:NA	0/1:13:15:8,5,7,8:0.5357:NA
chrX	119076630	.	G	A	999	PASS	.	GT:RD:AD:DP4:FREQ:DP2	0/0:22:0:12,10,0,0:0:NA	0/1:19:10:9,10,5,5:0.3448:NA
chrX	27507307	.	T	C	999	PASS	.	GT:RD:AD:DP4:FREQ:DP2	0/0:20:0:14,6,0,0:0:NA	0/1:15:6:13,2,3,3:0.2857:NA
chrX	113597812	.	G	A	999	PASS	.	GT:RD:AD:DP4:FREQ:DP2	0/0:19:0:10,9,0,0:0:NA	0/1:17:11:6,11,7,4:0.3929:NA
chrX	126703934	.	C	T	999	PASS	.	GT:RD:AD:DP4:FREQ:DP2	0/0:26:0:14,12,0,0:0:NA	0/1:11:11:9,2,6,5:0.5:NA
chr5	123490464	.	A	G	999	PASS	.	GT:RD:AD:DP4:FREQ:DP2	0/0:27:0:15,12,0,0:0:NA	0/1:20:6:11,9,3,3:0.2308:NA
chrX	27842945	.	T	A	999	PASS	.	GT:RD:AD:DP4:FREQ:DP2	0/0:20:0:7,13,0,0:0:NA	0/1:12:9:4,8,5,4:0.4286:NA
chrX	21028379	.	A	T	999	PASS	.	GT:RD:AD:DP4:FREQ:DP2	0/0:18:0:8,10,0,0:0:NA	0/1:14:7:6,8,3,4:0.3333:NA
chrX	108290690	.	A	G	999	PASS	.	GT:RD:AD:DP4:FREQ:DP2	0/0:23:0:10,13,0,0:0:NA	0/1:16:11:11,5,5,6:0.4074:NA
chrX	101419766	.	G	A	999	PASS	.	GT:RD:AD:DP4:FREQ:DP2	0/0:18:0:6,12,0,0:0:NA	0/1:25:19:9,16,7,12:0.4318:NA
chr7	98189114	.	C	A	999	PASS	.	GT:RD:AD:DP4:FREQ:DP2	0/0:26:0:16,10,0,0:0:NA	0/1:24:8:11,13,6,2:0.25:NA
chrX	116900149	.	A	G	999	PASS	.	GT:RD:AD:DP4:FREQ:DP2	0/0:19:0:8,11,0,0:0:NA	0/1:20:11:8,12,4,7:0.3548:NA
chrX	128338962	.	A	T	999	PASS	.	GT:RD:AD:DP4:FREQ:DP2	0/0:23:0:12,11,0,0:0:NA	0/1:12:17:6,6,6,11:0.5862:NA
chrX	119273879	.	C	T	999	PASS	.	GT:RD:AD:DP4:FREQ:DP2	0/0:27:0:17,10,0,0:0:NA	0/1:20:25:9,11,14,11:0.5556:NA
chrX	35942322	.	A	T	999	PASS	.	GT:RD:AD:DP4:FREQ:DP2	0/0:15:0:4,11,0,0:0:NA	0/1:13:9:6,7,5,4:0.4091:NA
chr9	119693472	.	C	T	999	PASS	.	GT:RD:AD:DP4:FREQ:DP2	0/0:38:0:16,22,0,0:0:NA	0/1:9:7:5,4,4,3:0.4375:NA
chrX	23364418	.	G	A	999	PASS	.	GT:RD:AD:DP4:FREQ:DP2	0/0:34:0:21,13,0,0:0:NA	0/1:26:7:17,9,4,3:0.2121:NA
chrX	144642152	.	G	A	999	PASS	.	GT:RD:AD:DP4:FREQ:DP2	0/0:24:0:10,14,0,0:0:NA	0/1:22:8:9,13,4,4:0.2667:NA
chrX	22718710	.	T	C	999	PASS	.	GT:RD:AD:DP4:FREQ:DP2	0/0:23:0:11,12,0,0:0:NA	0/1:14:7:5,9,6,1:0.3333:NA
chrX	43444368	.	G	T	999	PASS	.	GT:RD:AD:DP4:FREQ:DP2	0/0:36:0:12,24,0,0:0:NA	0/1:21:10:11,10,5,5:0.3226:NA
chrX	139711359	.	G	T	999	PASS	.	GT:RD:AD:DP4:FREQ:DP2	0/0:25:0:16,9,0,0:0:NA	0/1:21:16:10,11,7,9:0.4324:NA
chr6	135597413	.	T	C	999	PASS	.	GT:RD:AD:DP4:FREQ:DP2	0/0:40:0:27,13,0,0:0:NA	0/1:27:8:14,13,7,1:0.2286:NA
chrX	154661565	.	G	A	999	PASS	.	GT:RD:AD:DP4:FREQ:DP2	0/0:24:0:13,11,0,0:0:NA	0/1:13:11:7,6,7,4:0.4583:NA
chrX	145368673	.	G	A	999	PASS	.	GT:RD:AD:DP4:FREQ:DP2	0/0:21:0:9,12,0,0:0:NA	0/1:20:18:8,12,4,14:0.4737:NA
chr10	4877891	.	A	G	999	PASS	.	GT:RD:AD:DP4:FREQ:DP2	0/0:40:0:19,21,0,0:0:NA	0/1:14:5:7,7,2,3:0.2632:NA
chrX	116192833	.	C	T	999	PASS	.	GT:RD:AD:DP4:FREQ:DP2	0/0:20:0:13,7,0,0:0:NA	0/1:19:10:7,12,4,6:0.3448:NA
chrX	111270554	.	A	G	999	PASS	.	GT:RD:AD:DP4:FREQ:DP2	0/0:22:0:11,11,0,0:0:NA	0/1:16:13:8,8,8,5:0.4483:NA
chr17	62375252	.	C	T	999	PASS	.	GT:RD:AD:DP4:FREQ:DP2	0/0:22:0:12,10,0,0:0:NA	0/1:16:8:5,11,5,3:0.3333:NA
chrX	116795125	.	T	C	999	PASS	.	GT:RD:AD:DP4:FREQ:DP2	0/0:25:0:18,7,0,0:0:NA	0/1:18:14:14,4,8,6:0.4375:NA
chrX	122977381	.	A	G	999	PASS	.	GT:RD:AD:DP4:FREQ:DP2	0/0:22:0:16,6,0,0:0:NA	0/1:15:13:11,4,9,4:0.4643:NA
chr3	161258299	.	C	G	999	PASS	.	GT:RD:AD:DP4:FREQ:DP2	0/0:25:0:9,16,0,0:0:NA	0/1:11:8:5,6,4,4:0.4211:NA
chr10	43485718	.	A	C	999	PASS	.	GT:RD:AD:DP4:FREQ:DP2	0/0:32:0:17,15,0,0:0:NA	0/1:21:9:10,11,5,4:0.3:NA
chrX	126020276	.	G	C	999	PASS	.	GT:RD:AD:DP4:FREQ:DP2	0/0:25:0:14,11,0,0:0:NA	0/1:12:11:8,4,6,5:0.4783:NA
chrX	25552796	.	C	T	999	PASS	.	GT:RD:AD:DP4:FREQ:DP2	0/0:23:0:6,17,0,0:0:NA	0/1:21:9:11,10,3,6:0.3:NA
chrX	93750091	.	G	A	999	PASS	.	GT:RD:AD:DP4:FREQ:DP2	0/0:22:0:9,13,0,0:0:NA	0/1:13:14:4,9,6,8:0.5185:NA
chrX	69812677	.	C	A	999	PASS	.	GT:RD:AD:DP4:FREQ:DP2	0/0:36:0:15,21,0,0:0:NA	0/1:38:12:18,20,5,7:0.24:NA
chrX	148570643	.	G	C	999	PASS	.	GT:RD:AD:DP4:FREQ:DP2	0/0:27:0:16,11,0,0:0:NA	0/1:16:19:7,9,10,9:0.5429:NA
chrX	151598057	.	C	T	999	PASS	.	GT:RD:AD:DP4:FREQ:DP2	0/0:25:0:9,16,0,0:0:NA	0/1:27:12:12,15,6,6:0.3077:NA
chrX	125707767	.	A	G	999	PASS	.	GT:RD:AD:DP4:FREQ:DP2	0/0:25:0:14,11,0,0:0:NA	0/1:17:13:10,7,6,7:0.4333:NA
chrX	148114568	.	A	C	999	PASS	.	GT:RD:AD:DP4:FREQ:DP2	0/0:24:0:14,10,0,0:0:NA	0/1:24:14:14,10,10,4:0.3684:NA
chrX	30197435	.	C	A	999	PASS	.	GT:RD:AD:DP4:FREQ:DP2	0/0:34:0:14,20,0,0:0:NA	0/1:18:7:10,8,2,5:0.28:NA
chrX	119746008	.	T	C	999	PASS	.	GT:RD:AD:DP4:FREQ:DP2	0/0:29:0:18,11,0,0:0:NA	0/1:22:19:9,13,9,10:0.4634:NA
chr1	111291329	.	A	G	999	PASS	.	GT:RD:AD:DP4:FREQ:DP2	0/0:29:0:14,15,0,0:0:NA	0/1:25:12:4,21,5,7:0.3243:NA
chr14	72339315	.	C	A	999	PASS	.	GT:RD:AD:DP4:FREQ:DP2	0/0:32:0:14,18,0,0:0:NA	0/1:18:7:6,12,4,3:0.28:NA
chr4	184292613	.	A	T	999	PASS	.	GT:RD:AD:DP4:FREQ:DP2	0/0:19:0:10,9,0,0:0:NA	0/1:15:7:7,8,4,3:0.3182:NA
chr6	56859680	.	C	A	999	PASS	.	GT:RD:AD:DP4:FREQ:DP2	0/0:34:0:18,16,0,0:0:NA	0/1:10:8:5,5,3,5:0.4444:NA
chrX	148335846	.	G	C	999	PASS	.	GT:RD:AD:DP4:FREQ:DP2	0/0:28:0:7,21,0,0:0:NA	0/1:22:11:10,12,4,7:0.3333:NA
chrX	125678361	.	C	T	999	PASS	.	GT:RD:AD:DP4:FREQ:DP2	0/0:23:0:10,13,0,0:0:NA	0/1:14:19:13,1,6,13:0.5758:NA
chr8	64583779	.	A	G	999	PASS	.	GT:RD:AD:DP4:FREQ:DP2	0/0:33:0:14,19,0,0:0:NA	0/1:9:19:1,8,6,13:0.6786:NA
chrX	123232192	.	G	A	999	PASS	.	GT:RD:AD:DP4:FREQ:DP2	0/0:20:0:6,14,0,0:0:NA	0/1:14:9:5,9,2,7:0.3913:NA
chrX	115930226	.	C	T	999	PASS	.	GT:RD:AD:DP4:FREQ:DP2	0/0:15:0:6,9,0,0:0:NA	0/1:15:11:8,7,5,6:0.4231:NA
chrX	140233751	.	T	C	999	PASS	.	GT:RD:AD:DP4:FREQ:DP2	0/0:29:0:13,16,0,0:0:NA	0/1:19:16:5,14,8,8:0.4571:NA
chrX	107576098	.	T	C	999	PASS	.	GT:RD:AD:DP4:FREQ:DP2	0/0:18:0:11,7,0,0:0:NA	0/1:19:13:15,4,8,5:0.4062:NA
chrX	31269963	.	A	G	999	PASS	.	GT:RD:AD:DP4:FREQ:DP2	0/0:22:0:12,10,0,0:0:NA	0/1:27:11:14,13,7,4:0.2895:NA
chrX	143738382	.	C	T	999	PASS	.	GT:RD:AD:DP4:FREQ:DP2	0/0:26:0:6,20,0,0:0:NA	0/1:12:9:6,6,5,4:0.4286:NA
chrX	126789855	.	C	T	999	PASS	.	GT:RD:AD:DP4:FREQ:DP2	0/0:28:0:11,17,0,0:0:NA	0/1:19:15:11,8,10,5:0.4412:NA
chrX	121498808	.	A	G	999	PASS	.	GT:RD:AD:DP4:FREQ:DP2	0/0:21:0:12,9,0,0:0:NA	0/1:16:17:11,5,6,11:0.5152:NA
chr5	1819211	.	A	G	999	PASS	.	GT:RD:AD:DP4:FREQ:DP2	0/0:36:0:19,17,0,0:0:NA	0/1:28:11:18,10,4,7:0.2821:NA
chrX	36290502	.	A	C	999	PASS	.	GT:RD:AD:DP4:FREQ:DP2	0/0:19:0:9,10,0,0:0:NA	0/1:15:9:10,5,6,3:0.375:NA
chrX	103546078	.	T	C	999	PASS	.	GT:RD:AD:DP4:FREQ:DP2	0/0:26:0:12,14,0,0:0:NA	0/1:28:9:13,15,5,4:0.2432:NA
chr8	127379893	.	C	A	999	PASS	.	GT:RD:AD:DP4:FREQ:DP2	0/0:16:0:10,6,0,0:0:NA	0/1:16:12:8,8,5,7:0.4286:NA
chrX	150951538	.	T	A	999	PASS	.	GT:RD:AD:DP4:FREQ:DP2	0/0:24:0:15,9,0,0:0:NA	0/1:17:10:6,11,5,5:0.3704:NA
chr1	187355774	.	T	A	999	PASS	.	GT:RD:AD:DP4:FREQ:DP2	0/0:44:0:18,26,0,0:0:NA	0/1:19:11:8,11,4,7:0.3667:NA
chr1	190989631	.	T	C	999	PASS	.	GT:RD:AD:DP4:FREQ:DP2	0/0:40:0:22,18,0,0:0:NA	0/1:11:7:9,2,5,2:0.3889:NA
chrX	152704086	.	C	T	999	PASS	.	GT:RD:AD:DP4:FREQ:DP2	0/0:18:0:9,9,0,0:0:NA	0/1:14:22:8,6,11,11:0.6111:NA
chr14	41256085	.	A	T	999	PASS	.	GT:RD:AD:DP4:FREQ:DP2	0/0:24:0:17,7,0,0:0:NA	0/1:15:7:5,10,2,5:0.3182:NA
chrX	140844683	.	G	C	999	PASS	.	GT:RD:AD:DP4:FREQ:DP2	0/0:19:0:8,11,0,0:0:NA	0/1:18:19:8,10,9,10:0.5135:NA
chrX	112384566	.	C	T	999	PASS	.	GT:RD:AD:DP4:FREQ:DP2	0/0:12:0:8,4,0,0:0:NA	0/1:5:7:1,4,7,0:0.5833:NA
chrX	139870161	.	T	C	999	PASS	.	GT:RD:AD:DP4:FREQ:DP2	0/0:26:0:14,12,0,0:0:NA	0/1:17:17:8,9,10,7:0.5:NA
chrX	91461680	.	C	T	999	PASS	.	GT:RD:AD:DP4:FREQ:DP2	0/0:22:0:7,15,0,0:0:NA	0/1:14:10:6,8,5,5:0.4167:NA
chr15	67614511	.	T	C	999	PASS	.	GT:RD:AD:DP4:FREQ:DP2	0/0:47:0:26,21,0,0:0:NA	0/1:28:10:15,13,6,4:0.2632:NA
chrX	107232847	.	T	G	999	PASS	.	GT:RD:AD:DP4:FREQ:DP2	0/0:23:0:8,15,0,0:0:NA	0/1:15:7:10,5,2,5:0.3182:NA
chrX	37037841	.	G	C	999	PASS	.	GT:RD:AD:DP4:FREQ:DP2	0/0:24:0:8,16,0,0:0:NA	0/1:18:10:7,11,5,5:0.3571:NA
chrX	21006364	.	A	G	999	PASS	.	GT:RD:AD:DP4:FREQ:DP2	0/0:18:0:10,8,0,0:0:NA	0/1:15:7:8,7,4,3:0.3182:NA
chr5	103965852	.	G	T	999	PASS	.	GT:RD:AD:DP4:FREQ:DP2	0/0:34:0:18,16,0,0:0:NA	0/1:20:9:12,8,6,3:0.3103:NA
chr17	67967524	.	C	T	999	PASS	.	GT:RD:AD:DP4:FREQ:DP2	0/0:45:0:18,27,0,0:0:NA	0/1:36:10:17,19,6,4:0.2174:NA
chrX	139813230	.	C	A	999	PASS	.	GT:RD:AD:DP4:FREQ:DP2	0/0:19:0:13,6,0,0:0:NA	0/1:10:11:5,5,7,4:0.5238:NA
chr22	46576043	.	C	T	999	PASS	.	GT:RD:AD:DP4:FREQ:DP2	0/0:20:0:14,6,0,0:0:NA	0/1:3:6:2,1,4,2:0.6667:NA
chrX	140240569	.	A	G	999	PASS	.	GT:RD:AD:DP4:FREQ:DP2	0/0:31:0:13,18,0,0:0:NA	0/1:20:19:10,10,7,12:0.4872:NA
chrX	144421025	.	C	T	999	PASS	.	GT:RD:AD:DP4:FREQ:DP2	0/0:18:0:10,8,0,0:0:NA	0/1:19:10:9,10,5,5:0.3448:NA
chrX	116519095	.	A	C	999	PASS	.	GT:RD:AD:DP4:FREQ:DP2	0/0:27:0:17,10,0,0:0:NA	0/1:16:15:8,8,9,6:0.4839:NA
chrX	150555530	.	A	C	999	PASS	.	GT:RD:AD:DP4:FREQ:DP2	0/0:15:0:7,8,0,0:0:NA	0/1:18:18:8,10,11,7:0.5:NA
chrX	16717412	.	C	T	999	PASS	.	GT:RD:AD:DP4:FREQ:DP2	0/0:29:0:12,17,0,0:0:NA	0/1:23:12:15,8,5,7:0.3429:NA
chrX	102633522	.	C	G	999	PASS	.	GT:RD:AD:DP4:FREQ:DP2	0/0:21:0:14,7,0,0:0:NA	0/1:23:26:17,6,19,7:0.5306:NA
chrX	129623604	.	T	C	999	PASS	.	GT:RD:AD:DP4:FREQ:DP2	0/0:21:0:8,13,0,0:0:NA	0/1:16:11:9,7,7,4:0.4074:NA
chrX	112901002	.	C	T	999	PASS	.	GT:RD:AD:DP4:FREQ:DP2	0/0:19:0:10,9,0,0:0:NA	0/1:27:11:13,14,3,8:0.2895:NA
chrX	115619979	.	T	G	999	PASS	.	GT:RD:AD:DP4:FREQ:DP2	0/0:20:0:11,9,0,0:0:NA	0/1:19:17:10,9,8,9:0.4722:NA
chrX	147697970	.	C	T	999	PASS	.	GT:RD:AD:DP4:FREQ:DP2	0/0:23:0:10,13,0,0:0:NA	0/1:16:14:8,8,4,10:0.4667:NA
chrX	22582432	.	C	G	999	PASS	.	GT:RD:AD:DP4:FREQ:DP2	0/0:25:0:14,11,0,0:0:NA	0/1:20:5:8,12,1,4:0.2:NA
chrX	122956588	.	T	A	999	PASS	.	GT:RD:AD:DP4:FREQ:DP2	0/0:28:0:14,14,0,0:0:NA	0/1:16:9:8,8,4,5:0.36:NA
chrX	108048714	.	T	G	999	PASS	.	GT:RD:AD:DP4:FREQ:DP2	0/0:20:0:11,9,0,0:0:NA	0/1:15:17:9,6,8,9:0.5312:NA
chr18	44712000	.	G	A	999	PASS	.	GT:RD:AD:DP4:FREQ:DP2	0/0:31:0:19,12,0,0:0:NA	0/1:10:13:5,5,7,6:0.5652:NA
chrX	22590715	.	T	C	999	PASS	.	GT:RD:AD:DP4:FREQ:DP2	0/0:25:0:9,16,0,0:0:NA	0/1:24:10:11,13,6,4:0.2941:NA
chrX	27809297	.	C	T	999	PASS	.	GT:RD:AD:DP4:FREQ:DP2	0/0:19:0:13,6,0,0:0:NA	0/1:18:12:7,11,5,7:0.4:NA
chrX	125439730	.	C	T	999	PASS	.	GT:RD:AD:DP4:FREQ:DP2	0/0:20:0:11,9,0,0:0:NA	0/1:17:24:9,8,14,10:0.5854:NA
chrX	96472971	.	C	T	999	PASS	.	GT:RD:AD:DP4:FREQ:DP2	0/0:22:0:6,16,0,0:0:NA	0/1:16:7:6,10,2,5:0.3043:NA
chrX	151318859	.	G	T	999	PASS	.	GT:RD:AD:DP4:FREQ:DP2	0/0:27:0:14,13,0,0:0:NA	0/1:20:21:12,8,10,11:0.5122:NA
chrX	103059365	.	C	T	999	PASS	.	GT:RD:AD:DP4:FREQ:DP2	0/0:25:0:14,11,0,0:0:NA	0/1:10:22:1,9,13,9:0.6875:NA
chr5	85277548	.	T	C	999	PASS	.	GT:RD:AD:DP4:FREQ:DP2	0/0:28:0:14,14,0,0:0:NA	0/1:20:6:9,11,4,2:0.2308:NA
chrX	141267024	.	A	G	999	PASS	.	GT:RD:AD:DP4:FREQ:DP2	0/0:23:0:13,10,0,0:0:NA	0/1:17:12:5,12,5,7:0.4138:NA
chr6	64436230	.	G	A	999	PASS	.	GT:RD:AD:DP4:FREQ:DP2	0/0:41:0:24,17,0,0:0:NA	0/1:18:13:13,5,6,7:0.4194:NA
chrX	22862973	.	G	C	999	PASS	.	GT:RD:AD:DP4:FREQ:DP2	0/0:25:0:14,11,0,0:0:NA	0/1:17:8:9,8,1,7:0.32:NA
chrX	154624809	.	T	C	999	PASS	.	GT:RD:AD:DP4:FREQ:DP2	0/0:23:0:7,16,0,0:0:NA	0/1:21:12:8,13,6,6:0.3636:NA
chr14	20540378	.	A	T	999	PASS	.	GT:RD:AD:DP4:FREQ:DP2	0/0:31:0:19,12,0,0:0:NA	0/1:10:9:6,4,6,3:0.4737:NA
chrX	107340718	.	A	T	999	PASS	.	GT:RD:AD:DP4:FREQ:DP2	0/0:27:0:16,11,0,0:0:NA	0/1:19:22:8,11,9,13:0.5366:NA
chrX	124582786	.	A	G	999	PASS	.	GT:RD:AD:DP4:FREQ:DP2	0/0:21:0:9,12,0,0:0:NA	0/1:18:15:9,9,7,8:0.4545:NA
chr6	69865203	.	C	A	999	PASS	.	GT:RD:AD:DP4:FREQ:DP2	0/0:34:0:18,16,0,0:0:NA	0/1:27:9:14,13,7,2:0.25:NA
chrX	92558334	.	C	T	999	PASS	.	GT:RD:AD:DP4:FREQ:DP2	0/0:17:0:8,9,0,0:0:NA	0/1:13:16:6,7,5,11:0.5517:NA
chr4	125973331	.	G	T	999	PASS	.	GT:RD:AD:DP4:FREQ:DP2	0/0:20:0:8,12,0,0:0:NA	0/1:10:8:4,6,3,5:0.4444:NA
chrX	108595339	.	G	A	999	PASS	.	GT:RD:AD:DP4:FREQ:DP2	0/0:21:0:9,12,0,0:0:NA	0/1:12:16:6,6,10,6:0.5714:NA
chrX	36287014	.	A	C	999	PASS	.	GT:RD:AD:DP4:FREQ:DP2	0/0:24:0:10,14,0,0:0:NA	0/1:21:8:9,12,2,6:0.2759:NA
chrX	126689244	.	A	G	999	PASS	.	GT:RD:AD:DP4:FREQ:DP2	0/0:18:0:7,11,0,0:0:NA	0/1:13:25:8,5,9,16:0.6579:NA
chrX	93024520	.	T	G	999	PASS	.	GT:RD:AD:DP4:FREQ:DP2	0/0:17:0:5,12,0,0:0:NA	0/1:17:14:3,14,6,8:0.4516:NA
chr1	218219417	.	A	G	999	PASS	.	GT:RD:AD:DP4:FREQ:DP2	0/0:29:0:16,13,0,0:0:NA	0/1:12:8:6,6,7,1:0.4:NA
chrX	107890656	.	G	A	999	PASS	.	GT:RD:AD:DP4:FREQ:DP2	0/0:23:0:16,7,0,0:0:NA	0/1:12:11:9,3,4,7:0.4783:NA
chrX	30975509	.	A	C	999	PASS	.	GT:RD:AD:DP4:FREQ:DP2	0/0:24:0:11,13,0,0:0:NA	0/1:12:6:4,8,4,2:0.3333:NA
chrX	105269080	.	A	T	999	PASS	.	GT:RD:AD:DP4:FREQ:DP2	0/0:12:0:8,4,0,0:0:NA	0/1:9:15:4,5,6,9:0.625:NA
chr17	3293076	.	T	A	999	PASS	.	GT:RD:AD:DP4:FREQ:DP2	0/0:31:0:12,19,0,0:0:NA	0/1:19:8:12,7,5,3:0.2963:NA
chr11	25640174	.	T	C	999	PASS	.	GT:RD:AD:DP4:FREQ:DP2	0/0:20:0:13,7,0,0:0:NA	0/1:9:6:3,6,1,5:0.4:NA
chrX	146151323	.	A	G	999	PASS	.	GT:RD:AD:DP4:FREQ:DP2	0/0:24:0:13,11,0,0:0:NA	0/1:11:13:7,4,7,6:0.5417:NA
chr2	162488620	.	T	C	999	PASS	.	GT:RD:AD:DP4:FREQ:DP2	0/0:30:0:10,20,0,0:0:NA	0/1:11:16:6,5,12,4:0.5926:NA
chrX	119039537	.	T	C	999	PASS	.	GT:RD:AD:DP4:FREQ:DP2	0/0:20:0:10,10,0,0:0:NA	0/1:31:14:16,15,11,3:0.3111:NA
chrX	116226371	.	G	A	999	PASS	.	GT:RD:AD:DP4:FREQ:DP2	0/0:29:0:17,12,0,0:0:NA	0/1:13:19:8,5,5,14:0.5938:NA
chrX	126110699	.	G	A	999	PASS	.	GT:RD:AD:DP4:FREQ:DP2	0/0:29:0:17,12,0,0:0:NA	0/1:13:17:6,7,9,8:0.5667:NA
chrX	121763613	.	T	G	999	PASS	.	GT:RD:AD:DP4:FREQ:DP2	0/0:22:0:12,10,0,0:0:NA	0/1:14:11:8,6,3,8:0.44:NA
chrX	116204440	.	C	T	999	PASS	.	GT:RD:AD:DP4:FREQ:DP2	0/0:20:0:11,9,0,0:0:NA	0/1:14:14:8,6,6,8:0.5:NA
chrX	144281664	.	G	A	999	PASS	.	GT:RD:AD:DP4:FREQ:DP2	0/0:21:0:12,9,0,0:0:NA	0/1:18:15:9,9,11,4:0.4545:NA
chr17	10918638	.	C	G	999	PASS	.	GT:RD:AD:DP4:FREQ:DP2	0/0:25:0:14,11,0,0:0:NA	0/1:15:8:8,7,3,5:0.3478:NA
chrX	108377172	.	T	C	999	PASS	.	GT:RD:AD:DP4:FREQ:DP2	0/0:17:0:9,8,0,0:0:NA	0/1:18:13:7,11,10,3:0.4194:NA
chrX	120366293	.	C	T	999	PASS	.	GT:RD:AD:DP4:FREQ:DP2	0/0:24:0:15,9,0,0:0:NA	0/1:15:9:8,7,7,2:0.375:NA
chrX	98201716	.	C	T	999	PASS	.	GT:RD:AD:DP4:FREQ:DP2	0/0:22:0:11,11,0,0:0:NA	0/1:14:17:6,8,7,10:0.5484:NA
chr5	16735687	.	T	A	999	PASS	.	GT:RD:AD:DP4:FREQ:DP2	0/0:30:0:16,14,0,0:0:NA	0/1:14:10:4,10,4,6:0.4167:NA
chrX	27354850	.	T	C	999	PASS	.	GT:RD:AD:DP4:FREQ:DP2	0/0:18:0:7,11,0,0:0:NA	0/1:12:9:7,5,7,2:0.4286:NA
chrX	117628499	.	C	T	999	PASS	.	GT:RD:AD:DP4:FREQ:DP2	0/0:30:0:11,19,0,0:0:NA	0/1:21:19:8,13,8,11:0.475:NA
chrX	150336814	.	G	A	999	PASS	.	GT:RD:AD:DP4:FREQ:DP2	0/0:23:0:13,10,0,0:0:NA	0/1:12:17:7,5,8,9:0.5862:NA
chrX	125850671	.	G	A	999	PASS	.	GT:RD:AD:DP4:FREQ:DP2	0/0:20:0:9,11,0,0:0:NA	0/1:13:22:10,3,14,8:0.6286:NA
chrX	129607324	.	G	A	999	PASS	.	GT:RD:AD:DP4:FREQ:DP2	0/0:33:0:19,14,0,0:0:NA	0/1:20:15:8,12,6,9:0.4286:NA
chrX	121280352	.	A	G	999	PASS	.	GT:RD:AD:DP4:FREQ:DP2	0/0:21:0:12,9,0,0:0:NA	0/1:14:11:6,8,5,6:0.44:NA
chrX	103036412	.	A	G	999	PASS	.	GT:RD:AD:DP4:FREQ:DP2	0/0:28:0:16,12,0,0:0:NA	0/1:20:15:14,6,8,7:0.4286:NA
chr11	61503714	.	A	T	999	PASS	.	GT:RD:AD:DP4:FREQ:DP2	0/0:28:0:15,13,0,0:0:NA	0/1:11:5:5,6,4,1:0.3125:NA
chrX	126300878	.	C	T	999	PASS	.	GT:RD:AD:DP4:FREQ:DP2	0/0:22:0:13,9,0,0:0:NA	0/1:18:19:10,8,10,9:0.5135:NA
chrX	33229329	.	A	G	999	PASS	.	GT:RD:AD:DP4:FREQ:DP2	0/0:30:0:12,18,0,0:0:NA	0/1:20:11:11,9,7,4:0.3548:NA
chrX	111259056	.	A	T	999	PASS	.	GT:RD:AD:DP4:FREQ:DP2	0/0:25:0:13,12,0,0:0:NA	0/1:15:6:7,8,3,3:0.2857:NA
chrX	125437665	.	A	C	999	PASS	.	GT:RD:AD:DP4:FREQ:DP2	0/0:23:0:11,12,0,0:0:NA	0/1:15:23:5,10,10,13:0.6053:NA
chr14	26804569	.	A	G	999	PASS	.	GT:RD:AD:DP4:FREQ:DP2	0/0:32:0:13,19,0,0:0:NA	0/1:16:4:11,5,3,1:0.2:NA
chrX	112867154	.	G	A	999	PASS	.	GT:RD:AD:DP4:FREQ:DP2	0/0:28:0:11,17,0,0:0:NA	0/1:18:17:5,13,10,7:0.4857:NA
chrX	126873206	.	T	A	999	PASS	.	GT:RD:AD:DP4:FREQ:DP2	0/0:17:0:6,11,0,0:0:NA	0/1:20:11:12,8,6,5:0.3548:NA
chr9	8636493	.	C	A	999	PASS	.	GT:RD:AD:DP4:FREQ:DP2	0/0:18:0:7,11,0,0:0:NA	0/1:10:4:7,3,2,2:0.2857:NA
chrX	114667505	.	A	G	999	PASS	.	GT:RD:AD:DP4:FREQ:DP2	0/0:24:0:17,7,0,0:0:NA	0/1:21:12:9,12,10,2:0.3636:NA
chrX	114380225	.	C	T	999	PASS	.	GT:RD:AD:DP4:FREQ:DP2	0/0:21:0:11,10,0,0:0:NA	0/1:23:11:13,10,6,5:0.3235:NA
chrX	116493381	.	A	C	999	PASS	.	GT:RD:AD:DP4:FREQ:DP2	0/0:21:0:12,9,0,0:0:NA	0/1:27:10:11,16,7,3:0.2703:NA
chr3	20990486	.	G	A	999	PASS	.	GT:RD:AD:DP4:FREQ:DP2	0/0:35:0:14,21,0,0:0:NA	0/1:17:11:8,9,4,7:0.3929:NA
chrX	108274221	.	G	T	999	PASS	.	GT:RD:AD:DP4:FREQ:DP2	0/0:19:0:5,14,0,0:0:NA	0/1:18:15:8,10,7,8:0.4545:NA
chrX	27745469	.	A	G	999	PASS	.	GT:RD:AD:DP4:FREQ:DP2	0/0:20:0:7,13,0,0:0:NA	0/1:18:5:7,11,4,1:0.2174:NA
chrX	101193733	.	A	G	999	PASS	.	GT:RD:AD:DP4:FREQ:DP2	0/0:20:0:10,10,0,0:0:NA	0/1:21:17:11,10,11,6:0.4474:NA
chr14	71317699	.	T	G	999	PASS	.	GT:RD:AD:DP4:FREQ:DP2	0/0:31:0:17,14,0,0:0:NA	0/1:15:5:8,7,3,2:0.25:NA
chrX	23919639	.	A	T	999	PASS	.	GT:RD:AD:DP4:FREQ:DP2	0/0:24:0:12,12,0,0:0:NA	0/1:24:7:11,13,4,3:0.2258:NA
chrX	23406797	.	A	G	999	PASS	.	GT:RD:AD:DP4:FREQ:DP2	0/0:18:0:10,8,0,0:0:NA	0/1:13:5:7,6,2,3:0.2778:NA
chrX	154871743	.	C	T	999	PASS	.	GT:RD:AD:DP4:FREQ:DP2	0/0:28:0:13,15,0,0:0:NA	0/1:24:27:19,5,14,13:0.5294:NA
chrX	93877713	.	G	A	999	PASS	.	GT:RD:AD:DP4:FREQ:DP2	0/0:26:0:12,14,0,0:0:NA	0/1:16:16:9,7,9,7:0.5:NA
chrX	149653616	.	G	T	999	PASS	.	GT:RD:AD:DP4:FREQ:DP2	0/0:23:0:11,12,0,0:0:NA	0/1:16:12:9,7,7,5:0.4286:NA
chrX	126628886	.	C	T	999	PASS	.	GT:RD:AD:DP4:FREQ:DP2	0/0:24:0:13,11,0,0:0:NA	0/1:7:16:3,4,6,10:0.6957:NA
chrX	101277979	.	A	G	999	PASS	.	GT:RD:AD:DP4:FREQ:DP2	0/0:21:0:7,14,0,0:0:NA	0/1:18:15:10,8,6,9:0.4545:NA
chrX	150339236	.	T	A	999	PASS	.	GT:RD:AD:DP4:FREQ:DP2	0/0:19:0:9,10,0,0:0:NA	0/1:14:19:6,8,10,9:0.5758:NA
chr14	21248389	.	G	A	999	PASS	.	GT:RD:AD:DP4:FREQ:DP2	0/0:40:0:15,25,0,0:0:NA	0/1:18:8:9,9,5,3:0.3077:NA
chr2	124949568	.	T	A	999	PASS	.	GT:RD:AD:DP4:FREQ:DP2	0/0:30:0:21,9,0,0:0:NA	0/1:2:6:1,1,3,3:0.75:NA
chrX	151329591	.	G	A	999	PASS	.	GT:RD:AD:DP4:FREQ:DP2	0/0:13:0:5,8,0,0:0:NA	0/1:18:15:9,9,7,8:0.4545:NA
chrX	35570928	.	C	T	999	PASS	.	GT:RD:AD:DP4:FREQ:DP2	0/0:25:0:10,15,0,0:0:NA	0/1:7:9:5,2,5,4:0.5625:NA
chr6	50423611	.	A	G	999	PASS	.	GT:RD:AD:DP4:FREQ:DP2	0/0:32:0:16,16,0,0:0:NA	0/1:20:11:9,11,7,4:0.3548:NA
chrX	141928696	.	T	C	999	PASS	.	GT:RD:AD:DP4:FREQ:DP2	0/0:19:0:11,8,0,0:0:NA	0/1:16:14:7,9,7,7:0.4667:NA
chrX	23357795	.	G	T	999	PASS	.	GT:RD:AD:DP4:FREQ:DP2	0/0:26:0:17,9,0,0:0:NA	0/1:21:11:7,14,3,8:0.3438:NA
chr3	16773260	.	C	A	999	PASS	.	GT:RD:AD:DP4:FREQ:DP2	0/0:36:0:26,10,0,0:0:NA	0/1:18:6:10,8,5,1:0.25:NA
chr17	62323931	.	T	C	999	PASS	.	GT:RD:AD:DP4:FREQ:DP2	0/0:24:0:10,14,0,0:0:NA	0/1:21:11:6,15,5,6:0.3438:NA
chr9	27998984	.	A	C	999	PASS	.	GT:RD:AD:DP4:FREQ:DP2	0/0:28:0:12,16,0,0:0:NA	0/1:12:8:6,6,1,7:0.4:NA
chrX	23988980	.	A	G	999	PASS	.	GT:RD:AD:DP4:FREQ:DP2	0/0:21:0:7,14,0,0:0:NA	0/1:16:8:13,3,5,3:0.3333:NA
chrX	98412793	.	T	G	999	PASS	.	GT:RD:AD:DP4:FREQ:DP2	0/0:18:0:11,7,0,0:0:NA	0/1:15:13:8,7,8,5:0.4643:NA
chrX	27454405	.	C	T	999	PASS	.	GT:RD:AD:DP4:FREQ:DP2	0/0:20:0:13,7,0,0:0:NA	0/1:21:10:13,8,5,5:0.3226:NA
chrX	119763521	.	C	A	999	PASS	.	GT:RD:AD:DP4:FREQ:DP2	0/0:22:0:7,15,0,0:0:NA	0/1:13:16:7,6,8,8:0.5517:NA
chrX	27190713	.	A	G	999	PASS	.	GT:RD:AD:DP4:FREQ:DP2	0/0:21:0:9,12,0,0:0:NA	0/1:19:9:10,9,5,4:0.3214:NA
chrX	154826161	.	G	C	999	PASS	.	GT:RD:AD:DP4:FREQ:DP2	0/0:22:0:12,10,0,0:0:NA	0/1:17:17:7,10,3,14:0.5:NA
chrX	22880610	.	T	C	999	PASS	.	GT:RD:AD:DP4:FREQ:DP2	0/0:26:0:15,11,0,0:0:NA	0/1:18:7:9,9,4,3:0.28:NA
chrX	127901141	.	T	C	999	PASS	.	GT:RD:AD:DP4:FREQ:DP2	0/0:23:0:7,16,0,0:0:NA	0/1:17:9:5,12,4,5:0.3462:NA
chr10	7115393	.	A	T	999	PASS	.	GT:RD:AD:DP4:FREQ:DP2	0/0:45:0:23,22,0,0:0:NA	0/1:23:7:19,4,3,4:0.2333:NA
chrX	118775944	.	G	A	999	PASS	.	GT:RD:AD:DP4:FREQ:DP2	0/0:18:0:9,9,0,0:0:NA	0/1:14:13:5,9,5,8:0.4815:NA
chrX	152824274	.	C	T	999	PASS	.	GT:RD:AD:DP4:FREQ:DP2	0/0:20:0:8,12,0,0:0:NA	0/1:16:10:6,10,6,4:0.3846:NA
chrX	121600798	.	G	A	999	PASS	.	GT:RD:AD:DP4:FREQ:DP2	0/0:20:0:11,9,0,0:0:NA	0/1:9:18:5,4,11,7:0.6667:NA
chrX	95453355	.	C	T	999	PASS	.	GT:RD:AD:DP4:FREQ:DP2	0/0:25:0:16,9,0,0:0:NA	0/1:22:13:12,10,5,8:0.3714:NA
chrX	22598916	.	T	G	999	PASS	.	GT:RD:AD:DP4:FREQ:DP2	0/0:20:0:10,10,0,0:0:NA	0/1:21:8:7,14,3,5:0.2759:NA
chrX	104013750	.	C	T	999	PASS	.	GT:RD:AD:DP4:FREQ:DP2	0/0:25:0:14,11,0,0:0:NA	0/1:15:19:7,8,9,10:0.5588:NA
chrX	119833941	.	T	A	999	PASS	.	GT:RD:AD:DP4:FREQ:DP2	0/0:25:0:18,7,0,0:0:NA	0/1:27:10:13,14,5,5:0.2703:NA
chrX	145630797	.	C	G	999	PASS	.	GT:RD:AD:DP4:FREQ:DP2	0/0:29:0:16,13,0,0:0:NA	0/1:20:12:12,8,4,8:0.375:NA
chrX	107221492	.	A	C	999	PASS	.	GT:RD:AD:DP4:FREQ:DP2	0/0:18:0:15,3,0,0:0:NA	0/1:21:9:14,7,7,2:0.3:NA
chrX	119750935	.	G	A	999	PASS	.	GT:RD:AD:DP4:FREQ:DP2	0/0:28:0:14,14,0,0:0:NA	0/1:19:15:13,6,11,4:0.4412:NA
chrX	112741416	.	A	G	999	PASS	.	GT:RD:AD:DP4:FREQ:DP2	0/0:25:0:14,11,0,0:0:NA	0/1:18:19:8,10,10,9:0.5135:NA
chrX	108246849	.	G	C	999	PASS	.	GT:RD:AD:DP4:FREQ:DP2	0/0:27:0:12,15,0,0:0:NA	0/1:18:15:8,10,2,13:0.4545:NA
chrX	123311226	.	A	C	999	PASS	.	GT:RD:AD:DP4:FREQ:DP2	0/0:18:0:6,12,0,0:0:NA	0/1:24:10:12,12,5,5:0.2941:NA
chrX	116144122	.	G	A	999	PASS	.	GT:RD:AD:DP4:FREQ:DP2	0/0:28:0:17,11,0,0:0:NA	0/1:13:21:5,8,15,6:0.6176:NA
chrX	146045251	.	A	G	999	PASS	.	GT:RD:AD:DP4:FREQ:DP2	0/0:23:0:8,15,0,0:0:NA	0/1:18:11:13,5,8,3:0.3793:NA
chrX	128084590	.	T	C	999	PASS	.	GT:RD:AD:DP4:FREQ:DP2	0/0:19:0:13,6,0,0:0:NA	0/1:25:9:15,10,3,6:0.2647:NA
chrX	116577785	.	C	T	999	PASS	.	GT:RD:AD:DP4:FREQ:DP2	0/0:19:0:11,8,0,0:0:NA	0/1:12:12:6,6,8,4:0.5:NA
chrX	147623997	.	T	G	999	PASS	.	GT:RD:AD:DP4:FREQ:DP2	0/0:34:0:15,19,0,0:0:NA	0/1:21:14:6,15,4,10:0.4:NA
chrX	143782889	.	G	T	999	PASS	.	GT:RD:AD:DP4:FREQ:DP2	0/0:11:0:6,5,0,0:0:NA	0/1:19:8:7,12,5,3:0.2963:NA
chrX	93616700	.	T	C	999	PASS	.	GT:RD:AD:DP4:FREQ:DP2	0/0:19:0:10,9,0,0:0:NA	0/1:14:11:6,8,10,1:0.44:NA
chr7	32374843	.	C	A	999	PASS	.	GT:RD:AD:DP4:FREQ:DP2	0/0:19:0:10,9,0,0:0:NA	0/1:13:8:9,4,2,6:0.381:NA
chrX	31373423	.	C	T	999	PASS	.	GT:RD:AD:DP4:FREQ:DP2	0/0:20:0:10,10,0,0:0:NA	0/1:18:6:8,10,3,3:0.25:NA
chrX	149407602	.	T	C	999	PASS	.	GT:RD:AD:DP4:FREQ:DP2	0/0:19:0:3,16,0,0:0:NA	0/1:30:8:12,18,4,4:0.2105:NA
chrX	125351291	.	T	C	999	PASS	.	GT:RD:AD:DP4:FREQ:DP2	0/0:22:0:12,10,0,0:0:NA	0/1:15:13:11,4,5,8:0.4643:NA
chrX	20871711	.	T	G	999	PASS	.	GT:RD:AD:DP4:FREQ:DP2	0/0:27:0:12,15,0,0:0:NA	0/1:15:9:6,9,1,8:0.375:NA
chrX	95050340	.	G	C	999	PASS	.	GT:RD:AD:DP4:FREQ:DP2	0/0:22:0:13,9,0,0:0:NA	0/1:12:14:5,7,7,7:0.5385:NA
chrX	29529145	.	C	A	999	PASS	.	GT:RD:AD:DP4:FREQ:DP2	0/0:25:0:18,7,0,0:0:NA	0/1:22:11:10,12,9,2:0.3333:NA
chrX	116159442	.	T	G	999	PASS	.	GT:RD:AD:DP4:FREQ:DP2	0/0:24:0:18,6,0,0:0:NA	0/1:10:17:4,6,9,8:0.6296:NA
chrX	56621515	.	T	C	999	PASS	.	GT:RD:AD:DP4:FREQ:DP2	0/0:19:0:5,14,0,0:0:NA	0/1:26:7:11,15,1,6:0.2121:NA
chr11	88896272	.	G	T	999	PASS	.	GT:RD:AD:DP4:FREQ:DP2	0/0:25:0:13,12,0,0:0:NA	0/1:9:5:3,6,4,1:0.3571:NA
chrX	111273563	.	A	G	999	PASS	.	GT:RD:AD:DP4:FREQ:DP2	0/0:22:0:10,12,0,0:0:NA	0/1:21:18:13,8,8,10:0.4615:NA
chr3	108020274	.	C	G	999	PASS	.	GT:RD:AD:DP4:FREQ:DP2	0/0:16:0:9,7,0,0:0:NA	0/1:13:5:5,8,4,1:0.2778:NA
chrX	115502933	.	C	T	999	PASS	.	GT:RD:AD:DP4:FREQ:DP2	0/0:25:0:9,16,0,0:0:NA	0/1:23:22:10,13,14,8:0.4889:NA
chr7	123851549	.	C	A	999	PASS	.	GT:RD:AD:DP4:FREQ:DP2	0/0:31:0:16,15,0,0:0:NA	0/1:14:13:7,7,3,10:0.4815:NA
chrX	146456376	.	C	T	999	PASS	.	GT:RD:AD:DP4:FREQ:DP2	0/0:24:0:14,10,0,0:0:NA	0/1:15:14:10,5,6,8:0.4828:NA
chr11	100879283	.	A	T	999	PASS	.	GT:RD:AD:DP4:FREQ:DP2	0/0:21:0:12,9,0,0:0:NA	0/1:10:15:7,3,8,7:0.6:NA
chr2	193996921	.	G	T	999	PASS	.	GT:RD:AD:DP4:FREQ:DP2	0/0:32:0:14,18,0,0:0:NA	0/1:12:11:6,6,7,4:0.4783:NA
chr1	98574258	.	G	T	999	PASS	.	GT:RD:AD:DP4:FREQ:DP2	0/0:39:0:17,22,0,0:0:NA	0/1:17:5:7,10,2,3:0.2273:NA
chrX	116140340	.	C	A	999	PASS	.	GT:RD:AD:DP4:FREQ:DP2	0/0:19:0:11,8,0,0:0:NA	0/1:14:12:5,9,5,7:0.4615:NA
chrX	98939809	.	G	A	999	PASS	.	GT:RD:AD:DP4:FREQ:DP2	0/0:27:0:12,15,0,0:0:NA	0/1:22:8:10,12,4,4:0.2667:NA
chrX	112473606	.	T	C	999	PASS	.	GT:RD:AD:DP4:FREQ:DP2	0/0:28:0:14,14,0,0:0:NA	0/1:20:17:10,10,9,8:0.4595:NA
chrX	123609251	.	G	A	999	PASS	.	GT:RD:AD:DP4:FREQ:DP2	0/0:16:0:11,5,0,0:0:NA	0/1:29:8:15,14,6,2:0.2162:NA
chrX	36358569	.	G	A	999	PASS	.	GT:RD:AD:DP4:FREQ:DP2	0/0:27:0:11,16,0,0:0:NA	0/1:12:4:7,5,1,3:0.25:NA
chrX	56611803	.	C	A	999	PASS	.	GT:RD:AD:DP4:FREQ:DP2	0/0:30:0:11,19,0,0:0:NA	0/1:16:8:4,12,3,5:0.3333:NA
chrX	144051125	.	C	A	999	PASS	.	GT:RD:AD:DP4:FREQ:DP2	0/0:24:0:10,14,0,0:0:NA	0/1:21:18:11,10,10,8:0.4615:NA
chrX	141261170	.	G	A	999	PASS	.	GT:RD:AD:DP4:FREQ:DP2	0/0:21:0:11,10,0,0:0:NA	0/1:19:11:9,10,8,3:0.3667:NA
chr4	89927987	.	G	C	999	PASS	.	GT:RD:AD:DP4:FREQ:DP2	0/0:22:0:11,11,0,0:0:NA	0/1:7:10:3,4,2,8:0.5882:NA
chrX	148802170	.	G	A	999	PASS	.	GT:RD:AD:DP4:FREQ:DP2	0/0:25:0:9,16,0,0:0:NA	0/1:17:16:8,9,7,9:0.4848:NA
chrX	27289917	.	C	T	999	PASS	.	GT:RD:AD:DP4:FREQ:DP2	0/0:23:0:10,13,0,0:0:NA	0/1:16:7:9,7,2,5:0.3043:NA
chr7	106221477	.	C	A	999	PASS	.	GT:RD:AD:DP4:FREQ:DP2	0/0:33:0:18,15,0,0:0:NA	0/1:16:9:7,9,5,4:0.36:NA
chrX	92553841	.	A	G	999	PASS	.	GT:RD:AD:DP4:FREQ:DP2	0/0:26:0:17,9,0,0:0:NA	0/1:14:14:7,7,7,7:0.5:NA
chr20	55716908	.	G	A	999	PASS	.	GT:RD:AD:DP4:FREQ:DP2	0/0:20:0:9,11,0,0:0:NA	0/1:22:17:11,11,5,12:0.4359:NA
chrX	116241324	.	C	A	999	PASS	.	GT:RD:AD:DP4:FREQ:DP2	0/0:17:0:8,9,0,0:0:NA	0/1:20:7:13,7,2,5:0.2593:NA
chrX	20708072	.	C	G	999	PASS	.	GT:RD:AD:DP4:FREQ:DP2	0/0:26:0:15,11,0,0:0:NA	0/1:20:5:9,11,2,3:0.2:NA
chrX	116102870	.	C	T	999	PASS	.	GT:RD:AD:DP4:FREQ:DP2	0/0:17:0:6,11,0,0:0:NA	0/1:16:9:8,8,4,5:0.36:NA
chrX	44670035	.	C	T	999	PASS	.	GT:RD:AD:DP4:FREQ:DP2	0/0:26:0:6,20,0,0:0:NA	0/1:13:5:4,9,1,4:0.2778:NA
chrX	21004055	.	C	A	999	PASS	.	GT:RD:AD:DP4:FREQ:DP2	0/0:20:0:9,11,0,0:0:NA	0/1:12:9:7,5,5,4:0.4286:NA
chrX	25564703	.	C	T	999	PASS	.	GT:RD:AD:DP4:FREQ:DP2	0/0:22:0:14,8,0,0:0:NA	0/1:14:13:7,7,8,5:0.4815:NA
chr7	124964588	.	A	T	999	PASS	.	GT:RD:AD:DP4:FREQ:DP2	0/0:37:0:17,20,0,0:0:NA	0/1:15:4:8,7,2,2:0.2105:NA
chrX	125476779	.	C	G	999	PASS	.	GT:RD:AD:DP4:FREQ:DP2	0/0:18:0:5,13,0,0:0:NA	0/1:13:15:6,7,10,5:0.5357:NA
chrX	20898385	.	T	C	999	PASS	.	GT:RD:AD:DP4:FREQ:DP2	0/0:22:0:12,10,0,0:0:NA	0/1:20:6:9,11,2,4:0.2308:NA
chr11	90847791	.	T	A	999	PASS	.	GT:RD:AD:DP4:FREQ:DP2	0/0:18:0:11,7,0,0:0:NA	0/1:9:6:3,6,4,2:0.4:NA
chrX	146422368	.	G	C	999	PASS	.	GT:RD:AD:DP4:FREQ:DP2	0/0:19:0:9,10,0,0:0:NA	0/1:11:19:6,5,8,11:0.6333:NA
chrX	96720621	.	A	G	999	PASS	.	GT:RD:AD:DP4:FREQ:DP2	0/0:28:0:13,15,0,0:0:NA	0/1:19:17:12,7,10,7:0.4722:NA
chrX	150439608	.	T	C	999	PASS	.	GT:RD:AD:DP4:FREQ:DP2	0/0:21:0:8,13,0,0:0:NA	0/1:15:11:9,6,5,6:0.4231:NA
chr3	21294864	.	T	C	999	PASS	.	GT:RD:AD:DP4:FREQ:DP2	0/0:14:0:6,8,0,0:0:NA	0/1:8:7:2,6,3,4:0.4667:NA
chr22	43303024	.	G	C	999	PASS	.	GT:RD:AD:DP4:FREQ:DP2	0/0:39:0:15,24,0,0:0:NA	0/1:6:9:5,1,6,3:0.6:NA
chrX	100808222	.	C	T	999	PASS	.	GT:RD:AD:DP4:FREQ:DP2	0/0:23:0:13,10,0,0:0:NA	0/1:10:7:6,4,2,5:0.4118:NA
chrX	139694772	.	G	T	999	PASS	.	GT:RD:AD:DP4:FREQ:DP2	0/0:23:0:14,9,0,0:0:NA	0/1:14:20:7,7,10,10:0.5882:NA
chrX	113328688	.	T	C	999	PASS	.	GT:RD:AD:DP4:FREQ:DP2	0/0:21:0:8,13,0,0:0:NA	0/1:14:18:6,8,12,6:0.5625:NA
chr12	74463691	.	T	C	999	PASS	.	GT:RD:AD:DP4:FREQ:DP2	0/0:28:0:11,17,0,0:0:NA	0/1:22:9:9,13,5,4:0.2903:NA
chrX	37806951	.	A	G	999	PASS	.	GT:RD:AD:DP4:FREQ:DP2	0/0:26:0:16,10,0,0:0:NA	0/1:16:5:6,10,1,4:0.2381:NA
chrX	36404887	.	A	T	999	PASS	.	GT:RD:AD:DP4:FREQ:DP2	0/0:18:0:12,6,0,0:0:NA	0/1:20:7:12,8,3,4:0.2593:NA
chr11	24023268	.	C	A	999	PASS	.	GT:RD:AD:DP4:FREQ:DP2	0/0:18:0:9,9,0,0:0:NA	0/1:10:4:8,2,4,0:0.2857:NA
chrX	150796110	.	T	C	999	PASS	.	GT:RD:AD:DP4:FREQ:DP2	0/0:29:0:14,15,0,0:0:NA	0/1:29:15:18,11,8,7:0.3409:NA
chrX	121822676	.	T	C	999	PASS	.	GT:RD:AD:DP4:FREQ:DP2	0/0:27:0:13,14,0,0:0:NA	0/1:10:7:7,3,3,4:0.4118:NA
chrX	4701821	.	G	A	999	PASS	.	GT:RD:AD:DP4:FREQ:DP2	0/0:32:0:14,18,0,0:0:NA	0/1:18:7:4,14,2,5:0.28:NA
chrX	69519330	.	C	A	999	PASS	.	GT:RD:AD:DP4:FREQ:DP2	0/0:44:0:20,24,0,0:0:NA	0/1:34:10:21,13,4,6:0.2273:NA
chrX	36289419	.	C	T	999	PASS	.	GT:RD:AD:DP4:FREQ:DP2	0/0:27:0:18,9,0,0:0:NA	0/1:11:8:5,6,2,6:0.4211:NA
chrX	125813531	.	C	T	999	PASS	.	GT:RD:AD:DP4:FREQ:DP2	0/0:19:0:12,7,0,0:0:NA	0/1:15:24:6,9,12,12:0.6154:NA
chrX	99882543	.	C	G	999	PASS	.	GT:RD:AD:DP4:FREQ:DP2	0/0:28:0:14,14,0,0:0:NA	0/1:23:15:8,15,5,10:0.3947:NA
chrX	119269229	.	A	G	999	PASS	.	GT:RD:AD:DP4:FREQ:DP2	0/0:20:0:12,8,0,0:0:NA	0/1:11:8:5,6,7,1:0.4211:NA
chrX	20976020	.	T	C	999	PASS	.	GT:RD:AD:DP4:FREQ:DP2	0/0:26:0:18,8,0,0:0:NA	0/1:16:6:10,6,3,3:0.2727:NA
chrX	145928227	.	C	G	999	PASS	.	GT:RD:AD:DP4:FREQ:DP2	0/0:29:0:17,12,0,0:0:NA	0/1:19:13:7,12,5,8:0.4062:NA
chrX	95796116	.	C	T	999	PASS	.	GT:RD:AD:DP4:FREQ:DP2	0/0:32:0:11,21,0,0:0:NA	0/1:22:16:12,10,3,13:0.4211:NA
chrX	122000484	.	A	G	999	PASS	.	GT:RD:AD:DP4:FREQ:DP2	0/0:27:0:13,14,0,0:0:NA	0/1:25:14:10,15,7,7:0.359:NA
chr18	72773931	.	C	T	999	PASS	.	GT:RD:AD:DP4:FREQ:DP2	0/0:29:0:17,12,0,0:0:NA	0/1:13:9:8,5,3,6:0.4091:NA
chrX	21169956	.	T	C	999	PASS	.	GT:RD:AD:DP4:FREQ:DP2	0/0:16:0:6,10,0,0:0:NA	0/1:15:5:6,9,4,1:0.25:NA
chrX	112260316	.	C	G	999	PASS	.	GT:RD:AD:DP4:FREQ:DP2	0/0:22:0:11,11,0,0:0:NA	0/1:17:21:9,8,13,8:0.5526:NA
chrX	115637033	.	A	G	999	PASS	.	GT:RD:AD:DP4:FREQ:DP2	0/0:20:0:10,10,0,0:0:NA	0/1:17:14:10,7,8,6:0.4516:NA
chrX	142436512	.	A	G	999	PASS	.	GT:RD:AD:DP4:FREQ:DP2	0/0:22:0:10,12,0,0:0:NA	0/1:16:12:9,7,6,6:0.4286:NA
chr18	37695519	.	A	C	999	PASS	.	GT:RD:AD:DP4:FREQ:DP2	0/0:30:0:9,21,0,0:0:NA	0/1:15:8:6,9,2,6:0.3478:NA
chr7	143697131	.	G	C	999	PASS	.	GT:RD:AD:DP4:FREQ:DP2	0/0:28:0:5,23,0,0:0:NA	0/1:23:7:13,10,3,4:0.2333:NA
chrX	126391592	.	G	A	999	PASS	.	GT:RD:AD:DP4:FREQ:DP2	0/0:29:0:14,15,0,0:0:NA	0/1:18:13:8,10,6,7:0.4194:NA
chrX	123241934	.	C	T	999	PASS	.	GT:RD:AD:DP4:FREQ:DP2	0/0:21:0:7,14,0,0:0:NA	0/1:25:7:11,14,1,6:0.2188:NA
chr18	23994311	.	G	T	999	PASS	.	GT:RD:AD:DP4:FREQ:DP2	0/0:24:0:9,15,0,0:0:NA	0/1:15:7:7,8,6,1:0.3182:NA
chrX	123195035	.	A	C	999	PASS	.	GT:RD:AD:DP4:FREQ:DP2	0/0:22:0:12,10,0,0:0:NA	0/1:22:8:10,12,5,3:0.2667:NA
chrX	96788640	.	C	T	999	PASS	.	GT:RD:AD:DP4:FREQ:DP2	0/0:22:0:11,11,0,0:0:NA	0/1:9:19:3,6,8,11:0.6786:NA
chrX	98241204	.	A	T	999	PASS	.	GT:RD:AD:DP4:FREQ:DP2	0/0:22:0:6,16,0,0:0:NA	0/1:16:15:10,6,4,11:0.4839:NA
chrX	27514710	.	G	T	999	PASS	.	GT:RD:AD:DP4:FREQ:DP2	0/0:24:0:10,14,0,0:0:NA	0/1:16:7:6,10,4,3:0.3043:NA
chr3	79226318	.	G	C	999	PASS	.	GT:RD:AD:DP4:FREQ:DP2	0/0:20:0:12,8,0,0:0:NA	0/1:10:13:6,4,7,6:0.5652:NA
chrX	139945777	.	C	T	999	PASS	.	GT:RD:AD:DP4:FREQ:DP2	0/0:22:0:9,13,0,0:0:NA	0/1:15:19:8,7,9,10:0.5588:NA
chrX	144222754	.	A	G	999	PASS	.	GT:RD:AD:DP4:FREQ:DP2	0/0:20:0:9,11,0,0:0:NA	0/1:8:10:4,4,7,3:0.5556:NA
chrX	149697119	.	C	T	999	PASS	.	GT:RD:AD:DP4:FREQ:DP2	0/0:25:0:12,13,0,0:0:NA	0/1:15:13:10,5,3,10:0.4643:NA
chr1	177384992	.	C	T	999	PASS	.	GT:RD:AD:DP4:FREQ:DP2	0/0:30:0:10,20,0,0:0:NA	0/1:15:11:8,7,5,6:0.4231:NA
chr3	145894508	.	A	G	999	PASS	.	GT:RD:AD:DP4:FREQ:DP2	0/0:25:0:17,8,0,0:0:NA	0/1:12:8:6,6,2,6:0.4:NA
chrX	150634972	.	T	A	999	PASS	.	GT:RD:AD:DP4:FREQ:DP2	0/0:23:0:14,9,0,0:0:NA	0/1:10:17:8,2,9,8:0.6296:NA
chr4	79155739	.	T	G	999	PASS	.	GT:RD:AD:DP4:FREQ:DP2	0/0:24:0:9,15,0,0:0:NA	0/1:12:6:8,4,3,3:0.3333:NA
chr12	127012738	.	T	G	999	PASS	.	GT:RD:AD:DP4:FREQ:DP2	0/0:44:0:18,26,0,0:0:NA	0/1:11:14:5,6,9,5:0.56:NA
chr2	189201098	.	C	A	999	PASS	.	GT:RD:AD:DP4:FREQ:DP2	0/0:38:0:15,23,0,0:0:NA	0/1:13:14:5,8,7,7:0.5185:NA
chrX	123729137	.	T	G	999	PASS	.	GT:RD:AD:DP4:FREQ:DP2	0/0:19:0:11,8,0,0:0:NA	0/1:23:17:9,14,12,5:0.425:NA
chrX	93169250	.	T	C	999	PASS	.	GT:RD:AD:DP4:FREQ:DP2	0/0:20:0:12,8,0,0:0:NA	0/1:23:17:12,11,9,8:0.425:NA
chrX	150801043	.	G	A	999	PASS	.	GT:RD:AD:DP4:FREQ:DP2	0/0:18:0:11,7,0,0:0:NA	0/1:14:12:5,9,5,7:0.4615:NA
chrX	108252479	.	C	T	999	PASS	.	GT:RD:AD:DP4:FREQ:DP2	0/0:26:0:11,15,0,0:0:NA	0/1:19:17:10,9,6,11:0.4722:NA
chrX	101753043	.	A	T	999	PASS	.	GT:RD:AD:DP4:FREQ:DP2	0/0:19:0:8,11,0,0:0:NA	0/1:12:16:6,6,5,11:0.5714:NA
chr18	7886336	.	A	C	999	PASS	.	GT:RD:AD:DP4:FREQ:DP2	0/0:35:0:20,15,0,0:0:NA	0/1:18:8:8,10,6,2:0.3077:NA
chr7	42775823	.	A	G	999	PASS	.	GT:RD:AD:DP4:FREQ:DP2	0/0:21:0:12,9,0,0:0:NA	0/1:19:5:8,11,2,3:0.2083:NA
chrX	150773647	.	A	G	999	PASS	.	GT:RD:AD:DP4:FREQ:DP2	0/0:27:0:12,15,0,0:0:NA	0/1:19:17:9,10,8,9:0.4722:NA
chrX	154851523	.	G	A	999	PASS	.	GT:RD:AD:DP4:FREQ:DP2	0/0:21:0:15,6,0,0:0:NA	0/1:13:13:7,6,6,7:0.5:NA
chrX	120681121	.	A	G	999	PASS	.	GT:RD:AD:DP4:FREQ:DP2	0/0:17:0:11,6,0,0:0:NA	0/1:15:21:8,7,10,11:0.5833:NA
chr5	152084420	.	A	G	999	PASS	.	GT:RD:AD:DP4:FREQ:DP2	0/0:41:0:21,20,0,0:0:NA	0/1:12:14:7,5,7,7:0.5385:NA
chr6	22445732	.	A	C	999	PASS	.	GT:RD:AD:DP4:FREQ:DP2	0/0:28:0:15,13,0,0:0:NA	0/1:24:14:10,14,4,10:0.3684:NA
chrX	144233921	.	C	T	999	PASS	.	GT:RD:AD:DP4:FREQ:DP2	0/0:19:0:7,12,0,0:0:NA	0/1:14:19:7,7,9,10:0.5758:NA
chrX	94615213	.	A	T	999	PASS	.	GT:RD:AD:DP4:FREQ:DP2	0/0:16:0:6,10,0,0:0:NA	0/1:24:7:10,14,2,5:0.2258:NA
chrX	126799984	.	T	C	999	PASS	.	GT:RD:AD:DP4:FREQ:DP2	0/0:20:0:11,9,0,0:0:NA	0/1:18:13:9,9,9,4:0.4194:NA
chr11	37553232	.	T	G	999	PASS	.	GT:RD:AD:DP4:FREQ:DP2	0/0:30:0:11,19,0,0:0:NA	0/1:9:11:9,0,7,4:0.55:NA
chrX	108587885	.	C	T	999	PASS	.	GT:RD:AD:DP4:FREQ:DP2	0/0:24:0:10,14,0,0:0:NA	0/1:20:18:9,11,10,8:0.4737:NA
chrX	118857138	.	A	G	999	PASS	.	GT:RD:AD:DP4:FREQ:DP2	0/0:25:0:13,12,0,0:0:NA	0/1:19:8:12,7,7,1:0.2963:NA
chr4	133587747	.	C	T	999	PASS	.	GT:RD:AD:DP4:FREQ:DP2	0/0:14:0:7,7,0,0:0:NA	0/1:6:13:2,4,5,8:0.6842:NA
chrX	126685804	.	A	T	999	PASS	.	GT:RD:AD:DP4:FREQ:DP2	0/0:30:0:12,18,0,0:0:NA	0/1:16:16:8,8,6,10:0.5:NA
chrX	119598628	.	C	T	999	PASS	.	GT:RD:AD:DP4:FREQ:DP2	0/0:30:0:18,12,0,0:0:NA	0/1:13:5:8,5,2,3:0.2778:NA
chrX	22888550	.	A	C	999	PASS	.	GT:RD:AD:DP4:FREQ:DP2	0/0:25:0:15,10,0,0:0:NA	0/1:15:6:8,7,4,2:0.2857:NA
chr14	25980443	.	C	T	999	PASS	.	GT:RD:AD:DP4:FREQ:DP2	0/0:33:0:17,16,0,0:0:NA	0/1:20:5:1,19,2,3:0.2:NA
chr14	92157889	.	G	A	999	PASS	.	GT:RD:AD:DP4:FREQ:DP2	0/0:38:0:24,14,0,0:0:NA	0/1:16:11:7,9,5,6:0.4074:NA
chr5	124931993	.	T	G	999	PASS	.	GT:RD:AD:DP4:FREQ:DP2	0/0:39:0:24,15,0,0:0:NA	0/1:16:13:5,11,9,4:0.4483:NA
chrX	119066793	.	A	G	999	PASS	.	GT:RD:AD:DP4:FREQ:DP2	0/0:18:0:16,2,0,0:0:NA	0/1:13:11:9,4,10,1:0.4583:NA
chrX	119090609	.	A	T	999	PASS	.	GT:RD:AD:DP4:FREQ:DP2	0/0:22:0:10,12,0,0:0:NA	0/1:15:12:8,7,6,6:0.4444:NA
chrX	127864698	.	C	T	999	PASS	.	GT:RD:AD:DP4:FREQ:DP2	0/0:20:0:8,12,0,0:0:NA	0/1:14:22:6,8,10,12:0.6111:NA
chrX	113324308	.	A	C	999	PASS	.	GT:RD:AD:DP4:FREQ:DP2	0/0:27:0:15,12,0,0:0:NA	0/1:17:10:9,8,4,6:0.3704:NA
chr8	40033732	.	C	G	999	PASS	.	GT:RD:AD:DP4:FREQ:DP2	0/0:24:0:10,14,0,0:0:NA	0/1:7:19:3,4,11,8:0.7308:NA
chrX	139871523	.	A	C	999	PASS	.	GT:RD:AD:DP4:FREQ:DP2	0/0:24:0:18,6,0,0:0:NA	0/1:14:17:9,5,8,9:0.5484:NA
chrX	125876423	.	C	T	999	PASS	.	GT:RD:AD:DP4:FREQ:DP2	0/0:19:0:6,13,0,0:0:NA	0/1:19:22:11,8,14,8:0.5366:NA
chrX	111246007	.	T	C	999	PASS	.	GT:RD:AD:DP4:FREQ:DP2	0/0:25:0:11,14,0,0:0:NA	0/1:26:16:12,14,10,6:0.381:NA
chrX	115995991	.	C	T	999	PASS	.	GT:RD:AD:DP4:FREQ:DP2	0/0:29:0:8,21,0,0:0:NA	0/1:17:6:11,6,2,4:0.2609:NA
chr6	69098870	.	A	T	999	PASS	.	GT:RD:AD:DP4:FREQ:DP2	0/0:31:0:22,9,0,0:0:NA	0/1:12:13:7,5,8,5:0.52:NA
chrX	50599710	.	C	T	999	PASS	.	GT:RD:AD:DP4:FREQ:DP2	0/0:21:0:8,13,0,0:0:NA	0/1:14:5:7,7,3,2:0.2632:NA
chrX	119536160	.	C	T	999	PASS	.	GT:RD:AD:DP4:FREQ:DP2	0/0:25:0:14,11,0,0:0:NA	0/1:10:14:8,2,11,3:0.5833:NA
chrX	22568706	.	C	G	999	PASS	.	GT:RD:AD:DP4:FREQ:DP2	0/0:24:0:16,8,0,0:0:NA	0/1:14:8:9,5,7,1:0.3636:NA
chrX	116231302	.	C	T	999	PASS	.	GT:RD:AD:DP4:FREQ:DP2	0/0:22:0:12,10,0,0:0:NA	0/1:16:22:8,8,12,10:0.5789:NA
chrX	20690976	.	C	T	999	PASS	.	GT:RD:AD:DP4:FREQ:DP2	0/0:25:0:15,10,0,0:0:NA	0/1:22:10:8,14,6,4:0.3125:NA
chrX	154804301	.	G	A	999	PASS	.	GT:RD:AD:DP4:FREQ:DP2	0/0:22:0:16,6,0,0:0:NA	0/1:12:16:9,3,6,10:0.5714:NA
chrX	144735274	.	A	G	999	PASS	.	GT:RD:AD:DP4:FREQ:DP2	0/0:18:0:11,7,0,0:0:NA	0/1:8:20:4,4,8,12:0.7143:NA
chrX	22072812	.	C	T	999	PASS	.	GT:RD:AD:DP4:FREQ:DP2	0/0:19:0:4,15,0,0:0:NA	0/1:11:6:5,6,4,2:0.3529:NA
chrX	116494202	.	C	A	999	PASS	.	GT:RD:AD:DP4:FREQ:DP2	0/0:22:0:8,14,0,0:0:NA	0/1:23:16:13,10,10,6:0.4103:NA
chrX	116879267	.	A	T	999	PASS	.	GT:RD:AD:DP4:FREQ:DP2	0/0:20:0:12,8,0,0:0:NA	0/1:34:9:11,23,3,6:0.2093:NA
chrX	111246353	.	C	G	999	PASS	.	GT:RD:AD:DP4:FREQ:DP2	0/0:24:0:12,12,0,0:0:NA	0/1:23:18:9,14,6,12:0.439:NA
chr17	62282959	.	C	G	999	PASS	.	GT:RD:AD:DP4:FREQ:DP2	0/0:21:0:10,11,0,0:0:NA	0/1:19:7:8,11,3,4:0.2692:NA
chrX	115671657	.	A	C	999	PASS	.	GT:RD:AD:DP4:FREQ:DP2	0/0:17:0:11,6,0,0:0:NA	0/1:10:18:2,8,10,8:0.6429:NA
chr4	179385404	.	A	G	999	PASS	.	GT:RD:AD:DP4:FREQ:DP2	0/0:19:0:9,10,0,0:0:NA	0/1:11:7:6,5,3,4:0.3889:NA
chrX	113583352	.	T	C	999	PASS	.	GT:RD:AD:DP4:FREQ:DP2	0/0:24:0:11,13,0,0:0:NA	0/1:26:24:14,12,11,13:0.48:NA
chrX	111238552	.	T	C	999	PASS	.	GT:RD:AD:DP4:FREQ:DP2	0/0:22:0:9,13,0,0:0:NA	0/1:16:14:7,9,7,7:0.4667:NA
chr5	40881169	.	C	G	999	PASS	.	GT:RD:AD:DP4:FREQ:DP2	0/0:36:0:18,18,0,0:0:NA	0/1:24:6:16,8,1,5:0.2:NA
chr9	121269046	.	G	T	999	PASS	.	GT:RD:AD:DP4:FREQ:DP2	0/0:34:0:18,16,0,0:0:NA	0/1:9:7:4,5,1,6:0.4375:NA
chrX	142481430	.	A	T	999	PASS	.	GT:RD:AD:DP4:FREQ:DP2	0/0:21:0:9,12,0,0:0:NA	0/1:16:13:8,8,6,7:0.4483:NA
chrX	25592161	.	T	C	999	PASS	.	GT:RD:AD:DP4:FREQ:DP2	0/0:19:0:11,8,0,0:0:NA	0/1:11:13:9,2,5,8:0.5417:NA
chrX	116753439	.	C	T	999	PASS	.	GT:RD:AD:DP4:FREQ:DP2	0/0:25:0:9,16,0,0:0:NA	0/1:10:20:4,6,8,12:0.6667:NA
chrX	96266121	.	G	A	999	PASS	.	GT:RD:AD:DP4:FREQ:DP2	0/0:22:0:14,8,0,0:0:NA	0/1:18:19:10,8,12,7:0.5135:NA
chrX	126786629	.	C	T	999	PASS	.	GT:RD:AD:DP4:FREQ:DP2	0/0:26:0:16,10,0,0:0:NA	0/1:16:11:7,9,5,6:0.4074:NA
chrX	107811504	.	A	C	999	PASS	.	GT:RD:AD:DP4:FREQ:DP2	0/0:24:0:14,10,0,0:0:NA	0/1:14:29:5,9,14,15:0.6744:NA
chrX	101338954	.	C	T	999	PASS	.	GT:RD:AD:DP4:FREQ:DP2	0/0:21:0:11,10,0,0:0:NA	0/1:10:13:8,2,9,4:0.5652:NA
chrX	123677759	.	T	A	999	PASS	.	GT:RD:AD:DP4:FREQ:DP2	0/0:18:0:7,11,0,0:0:NA	0/1:14:17:7,7,9,8:0.5484:NA
chr6	161884042	.	C	T	999	PASS	.	GT:RD:AD:DP4:FREQ:DP2	0/0:32:0:11,21,0,0:0:NA	0/1:24:10:9,15,4,6:0.2941:NA
chrX	126529155	.	T	C	999	PASS	.	GT:RD:AD:DP4:FREQ:DP2	0/0:22:0:7,15,0,0:0:NA	0/1:23:12:11,12,7,5:0.3429:NA
chr10	109683632	.	G	C	999	PASS	.	GT:RD:AD:DP4:FREQ:DP2	0/0:52:0:27,25,0,0:0:NA	0/1:24:11:9,15,5,6:0.3143:NA
chrX	113157221	.	A	G	999	PASS	.	GT:RD:AD:DP4:FREQ:DP2	0/0:34:0:13,21,0,0:0:NA	0/1:10:12:6,4,5,7:0.5455:NA
chrX	36281281	.	T	C	999	PASS	.	GT:RD:AD:DP4:FREQ:DP2	0/0:20:0:11,9,0,0:0:NA	0/1:12:13:9,3,8,5:0.52:NA
chrX	114511601	.	G	A	999	PASS	.	GT:RD:AD:DP4:FREQ:DP2	0/0:22:0:7,15,0,0:0:NA	0/1:19:13:10,9,6,7:0.4062:NA
chrX	21252232	.	T	C	999	PASS	.	GT:RD:AD:DP4:FREQ:DP2	0/0:24:0:11,13,0,0:0:NA	0/1:22:6:15,7,5,1:0.2143:NA
chr13	37881809	.	G	T	999	PASS	.	GT:RD:AD:DP4:FREQ:DP2	0/0:12:0:5,7,0,0:0:NA	0/1:5:5:2,3,3,2:0.5:NA
chrX	107845929	.	A	C	999	PASS	.	GT:RD:AD:DP4:FREQ:DP2	0/0:24:0:10,14,0,0:0:NA	0/1:16:19:7,9,9,10:0.5429:NA
chrX	147639214	.	C	T	999	PASS	.	GT:RD:AD:DP4:FREQ:DP2	0/0:24:0:12,12,0,0:0:NA	0/1:15:15:7,8,8,7:0.5:NA
chrX	143933240	.	A	G	999	PASS	.	GT:RD:AD:DP4:FREQ:DP2	0/0:25:0:14,11,0,0:0:NA	0/1:13:17:4,9,7,10:0.5667:NA
chrX	139589781	.	T	C	999	PASS	.	GT:RD:AD:DP4:FREQ:DP2	0/0:22:0:16,6,0,0:0:NA	0/1:14:18:8,6,8,10:0.5625:NA
chrX	142438592	.	A	G	999	PASS	.	GT:RD:AD:DP4:FREQ:DP2	0/0:22:0:9,13,0,0:0:NA	0/1:22:11:9,13,5,6:0.3333:NA
chr9	24233873	.	A	G	999	PASS	.	GT:RD:AD:DP4:FREQ:DP2	0/0:31:0:16,15,0,0:0:NA	0/1:6:7:2,4,5,2:0.5385:NA
chrX	154842666	.	C	T	999	PASS	.	GT:RD:AD:DP4:FREQ:DP2	0/0:18:0:13,5,0,0:0:NA	0/1:14:12:5,9,5,7:0.4615:NA
chrX	112583593	.	C	A	999	PASS	.	GT:RD:AD:DP4:FREQ:DP2	0/0:17:0:8,9,0,0:0:NA	0/1:15:9:8,7,2,7:0.375:NA
chr11	94942119	.	A	G	999	PASS	.	GT:RD:AD:DP4:FREQ:DP2	0/0:32:0:19,13,0,0:0:NA	0/1:7:9:3,4,5,4:0.5625:NA
chr3	164522805	.	T	A	999	PASS	.	GT:RD:AD:DP4:FREQ:DP2	0/0:14:0:7,7,0,0:0:NA	0/1:10:6:3,7,3,3:0.375:NA
chrX	103435618	.	T	C	999	PASS	.	GT:RD:AD:DP4:FREQ:DP2	0/0:32:0:19,13,0,0:0:NA	0/1:22:18:14,8,10,8:0.45:NA
chr2	174452931	.	A	G	999	PASS	.	GT:RD:AD:DP4:FREQ:DP2	0/0:46:0:19,27,0,0:0:NA	0/1:13:14:7,6,6,8:0.5185:NA
chrX	116743227	.	C	T	999	PASS	.	GT:RD:AD:DP4:FREQ:DP2	0/0:25:0:14,11,0,0:0:NA	0/1:20:11:11,9,8,3:0.3548:NA
chr2	204758042	.	C	A	999	PASS	.	GT:RD:AD:DP4:FREQ:DP2	0/0:26:0:15,11,0,0:0:NA	0/1:9:10:3,6,5,5:0.5263:NA
chr8	110477970	.	A	G	999	PASS	.	GT:RD:AD:DP4:FREQ:DP2	0/0:16:0:11,5,0,0:0:NA	0/1:2:26:1,1,18,8:0.9286:NA
chrX	93717871	.	C	T	999	PASS	.	GT:RD:AD:DP4:FREQ:DP2	0/0:25:0:11,14,0,0:0:NA	0/1:18:9:9,9,5,4:0.3333:NA
chr11	73520173	.	C	T	999	PASS	.	GT:RD:AD:DP4:FREQ:DP2	0/0:13:0:4,9,0,0:0:NA	0/1:5:5:3,2,2,3:0.5:NA
chr12	65554931	.	T	G	999	PASS	.	GT:RD:AD:DP4:FREQ:DP2	0/0:44:0:26,18,0,0:0:NA	0/1:27:11:17,10,5,6:0.2895:NA
chrX	91475798	.	C	T	999	PASS	.	GT:RD:AD:DP4:FREQ:DP2	0/0:21:0:5,16,0,0:0:NA	0/1:7:5:0,7,1,4:0.4167:NA
chrX	104415233	.	A	G	999	PASS	.	GT:RD:AD:DP4:FREQ:DP2	0/0:25:0:12,13,0,0:0:NA	0/1:13:26:7,6,16,10:0.6667:NA
chrX	98811794	.	G	A	999	PASS	.	GT:RD:AD:DP4:FREQ:DP2	0/0:20:0:9,11,0,0:0:NA	0/1:18:15:10,8,7,8:0.4545:NA
chrX	125384132	.	G	T	999	PASS	.	GT:RD:AD:DP4:FREQ:DP2	0/0:21:0:9,12,0,0:0:NA	0/1:17:7:11,6,4,3:0.2917:NA
chrX	108337881	.	T	C	999	PASS	.	GT:RD:AD:DP4:FREQ:DP2	0/0:27:0:12,15,0,0:0:NA	0/1:30:10:14,16,7,3:0.25:NA
chrX	108312448	.	G	C	999	PASS	.	GT:RD:AD:DP4:FREQ:DP2	0/0:17:0:12,5,0,0:0:NA	0/1:19:10:8,11,5,5:0.3448:NA
chrX	120541393	.	T	C	999	PASS	.	GT:RD:AD:DP4:FREQ:DP2	0/0:25:0:11,14,0,0:0:NA	0/1:23:8:14,9,4,4:0.2581:NA
chrX	92616065	.	A	G	999	PASS	.	GT:RD:AD:DP4:FREQ:DP2	0/0:19:0:12,7,0,0:0:NA	0/1:20:11:10,10,6,5:0.3548:NA
chrX	116165578	.	T	C	999	PASS	.	GT:RD:AD:DP4:FREQ:DP2	0/0:29:0:14,15,0,0:0:NA	0/1:22:17:8,14,7,10:0.4359:NA
chrX	23710197	.	T	A	999	PASS	.	GT:RD:AD:DP4:FREQ:DP2	0/0:24:0:12,12,0,0:0:NA	0/1:18:5:9,9,2,3:0.2174:NA
chr10	8918494	.	T	G	999	PASS	.	GT:RD:AD:DP4:FREQ:DP2	0/0:44:0:26,18,0,0:0:NA	0/1:15:8:9,6,2,6:0.3478:NA
chrX	142147716	.	G	A	999	PASS	.	GT:RD:AD:DP4:FREQ:DP2	0/0:23:0:7,16,0,0:0:NA	0/1:18:13:6,12,3,10:0.4194:NA
chrX	143733362	.	G	A	999	PASS	.	GT:RD:AD:DP4:FREQ:DP2	0/0:30:0:16,14,0,0:0:NA	0/1:17:18:6,11,8,10:0.5143:NA
chr10	107289614	.	A	G	999	PASS	.	GT:RD:AD:DP4:FREQ:DP2	0/0:21:0:6,15,0,0:0:NA	0/1:12:5:5,7,3,2:0.2941:NA
chr1	228417975	.	G	C	999	PASS	.	GT:RD:AD:DP4:FREQ:DP2	0/0:47:0:19,28,0,0:0:NA	0/1:42:12:15,27,7,5:0.2222:NA
chrX	140244352	.	T	A	999	PASS	.	GT:RD:AD:DP4:FREQ:DP2	0/0:25:0:16,9,0,0:0:NA	0/1:16:14:11,5,5,9:0.4667:NA
chrX	36168272	.	A	G	999	PASS	.	GT:RD:AD:DP4:FREQ:DP2	0/0:17:0:9,8,0,0:0:NA	0/1:21:6:10,11,3,3:0.2222:NA
chrX	126642334	.	T	G	999	PASS	.	GT:RD:AD:DP4:FREQ:DP2	0/0:22:0:12,10,0,0:0:NA	0/1:20:16:8,12,8,8:0.4444:NA
chrX	101593407	.	C	G	999	PASS	.	GT:RD:AD:DP4:FREQ:DP2	0/0:26:0:7,19,0,0:0:NA	0/1:24:17:11,13,6,11:0.4146:NA
chrX	120542897	.	G	A	999	PASS	.	GT:RD:AD:DP4:FREQ:DP2	0/0:20:0:11,9,0,0:0:NA	0/1:16:11:9,7,6,5:0.4074:NA
chrX	147614963	.	A	G	999	PASS	.	GT:RD:AD:DP4:FREQ:DP2	0/0:30:0:21,9,0,0:0:NA	0/1:16:12:9,7,8,4:0.4286:NA
chr14	43025461	.	C	T	999	PASS	.	GT:RD:AD:DP4:FREQ:DP2	0/0:29:0:11,18,0,0:0:NA	0/1:25:7:17,8,5,2:0.2188:NA
chrX	108139593	.	T	C	999	PASS	.	GT:RD:AD:DP4:FREQ:DP2	0/0:21:0:9,12,0,0:0:NA	0/1:11:10:7,4,5,5:0.4762:NA
chrX	50951850	.	C	A	999	PASS	.	GT:RD:AD:DP4:FREQ:DP2	0/0:21:0:15,6,0,0:0:NA	0/1:15:8:8,7,4,4:0.3478:NA
chr10	54858211	.	G	T	999	PASS	.	GT:RD:AD:DP4:FREQ:DP2	0/0:34:0:22,12,0,0:0:NA	0/1:14:6:8,6,2,4:0.3:NA
chrX	126321711	.	C	T	999	PASS	.	GT:RD:AD:DP4:FREQ:DP2	0/0:26:0:10,16,0,0:0:NA	0/1:12:14:3,9,7,7:0.5385:NA
chrX	27845476	.	G	A	999	PASS	.	GT:RD:AD:DP4:FREQ:DP2	0/0:20:0:12,8,0,0:0:NA	0/1:18:8:10,8,4,4:0.3077:NA
chrX	144990234	.	T	C	999	PASS	.	GT:RD:AD:DP4:FREQ:DP2	0/0:18:0:3,15,0,0:0:NA	0/1:14:14:7,7,9,5:0.5:NA
chrX	154654004	.	C	T	999	PASS	.	GT:RD:AD:DP4:FREQ:DP2	0/0:23:0:14,9,0,0:0:NA	0/1:12:12:5,7,4,8:0.5:NA
chrX	119156001	.	G	C	999	PASS	.	GT:RD:AD:DP4:FREQ:DP2	0/0:29:0:10,19,0,0:0:NA	0/1:15:17:8,7,10,7:0.5312:NA
chrX	140848148	.	T	C	999	PASS	.	GT:RD:AD:DP4:FREQ:DP2	0/0:21:0:10,11,0,0:0:NA	0/1:11:19:3,8,13,6:0.6333:NA
chr16	62629686	.	G	T	999	PASS	.	GT:RD:AD:DP4:FREQ:DP2	0/0:25:0:12,13,0,0:0:NA	0/1:7:5:5,2,4,1:0.4167:NA
chr11	95360135	.	C	T	999	PASS	.	GT:RD:AD:DP4:FREQ:DP2	0/0:14:0:6,8,0,0:0:NA	0/1:15:4:9,6,4,0:0.2105:NA
chrX	112907039	.	T	A	999	PASS	.	GT:RD:AD:DP4:FREQ:DP2	0/0:32:0:18,14,0,0:0:NA	0/1:20:9:10,10,5,4:0.3103:NA
chrX	116395209	.	A	G	999	PASS	.	GT:RD:AD:DP4:FREQ:DP2	0/0:22:0:9,13,0,0:0:NA	0/1:14:10:13,1,6,4:0.4167:NA
chrX	26734115	.	C	T	999	PASS	.	GT:RD:AD:DP4:FREQ:DP2	0/0:30:0:9,21,0,0:0:NA	0/1:9:11:5,4,4,7:0.55:NA
chr12	61578496	.	C	A	999	PASS	.	GT:RD:AD:DP4:FREQ:DP2	0/0:31:0:16,15,0,0:0:NA	0/1:10:9:5,5,1,8:0.4737:NA
chrX	125517310	.	T	C	999	PASS	.	GT:RD:AD:DP4:FREQ:DP2	0/0:22:0:11,11,0,0:0:NA	0/1:21:11:7,14,4,7:0.3438:NA
chr15	84621761	.	G	A	999	PASS	.	GT:RD:AD:DP4:FREQ:DP2	0/0:25:0:14,11,0,0:0:NA	0/1:15:6:8,7,5,1:0.2857:NA
chrX	123689033	.	T	C	999	PASS	.	GT:RD:AD:DP4:FREQ:DP2	0/0:20:0:11,9,0,0:0:NA	0/1:13:14:8,5,9,5:0.5185:NA
chrX	23323522	.	C	G	999	PASS	.	GT:RD:AD:DP4:FREQ:DP2	0/0:30:0:16,14,0,0:0:NA	0/1:20:9:10,10,4,5:0.3103:NA
chr4	30118420	.	A	T	999	PASS	.	GT:RD:AD:DP4:FREQ:DP2	0/0:31:0:20,11,0,0:0:NA	0/1:14:7:6,8,4,3:0.3333:NA
chrX	144978492	.	G	A	999	PASS	.	GT:RD:AD:DP4:FREQ:DP2	0/0:25:0:12,13,0,0:0:NA	0/1:16:22:9,7,10,12:0.5789:NA
chrX	119691591	.	T	C	999	PASS	.	GT:RD:AD:DP4:FREQ:DP2	0/0:22:0:10,12,0,0:0:NA	0/1:22:15:13,9,6,9:0.4054:NA
chr5	93091968	.	G	A	999	PASS	.	GT:RD:AD:DP4:FREQ:DP2	0/0:30:0:12,18,0,0:0:NA	0/1:10:13:5,5,4,9:0.5652:NA
chr6	101731677	.	C	A	999	PASS	.	GT:RD:AD:DP4:FREQ:DP2	0/0:23:0:13,10,0,0:0:NA	0/1:12:7:8,4,4,3:0.3684:NA
chrX	26732740	.	G	A	999	PASS	.	GT:RD:AD:DP4:FREQ:DP2	0/0:19:0:9,10,0,0:0:NA	0/1:15:6:8,7,5,1:0.2857:NA
chrX	35715044	.	G	T	999	PASS	.	GT:RD:AD:DP4:FREQ:DP2	0/0:24:0:9,15,0,0:0:NA	0/1:9:7:4,5,3,4:0.4375:NA
chrX	113379915	.	C	T	999	PASS	.	GT:RD:AD:DP4:FREQ:DP2	0/0:24:0:14,10,0,0:0:NA	0/1:23:11:8,15,5,6:0.3235:NA
chrX	20659275	.	T	G	999	PASS	.	GT:RD:AD:DP4:FREQ:DP2	0/0:21:0:9,12,0,0:0:NA	0/1:25:10:8,17,4,6:0.2857:NA
chrX	23552236	.	G	C	999	PASS	.	GT:RD:AD:DP4:FREQ:DP2	0/0:22:0:8,14,0,0:0:NA	0/1:13:9:6,7,3,6:0.4091:NA
chrX	116101233	.	G	C	999	PASS	.	GT:RD:AD:DP4:FREQ:DP2	0/0:28:0:15,13,0,0:0:NA	0/1:14:11:10,4,6,5:0.44:NA
chrX	144021749	.	C	T	999	PASS	.	GT:RD:AD:DP4:FREQ:DP2	0/0:23:0:11,12,0,0:0:NA	0/1:14:12:10,4,5,7:0.4615:NA
chrX	37827747	.	A	G	999	PASS	.	GT:RD:AD:DP4:FREQ:DP2	0/0:25:0:14,11,0,0:0:NA	0/1:26:9:17,9,7,2:0.2571:NA
chr5	90434054	.	G	A	999	PASS	.	GT:RD:AD:DP4:FREQ:DP2	0/0:14:0:8,6,0,0:0:NA	0/1:9:4:5,4,0,4:0.3077:NA
chr1	29309083	.	G	C	999	PASS	.	GT:RD:AD:DP4:FREQ:DP2	0/0:35:0:16,19,0,0:0:NA	0/1:23:6:11,12,2,4:0.2069:NA
chrX	146489148	.	T	C	999	PASS	.	GT:RD:AD:DP4:FREQ:DP2	0/0:10:0:5,5,0,0:0:NA	0/1:15:13:10,5,5,8:0.4643:NA
chrX	144788213	.	T	A	999	PASS	.	GT:RD:AD:DP4:FREQ:DP2	0/0:22:0:8,14,0,0:0:NA	0/1:14:15:3,11,4,11:0.5172:NA
chrX	139636714	.	C	G	999	PASS	.	GT:RD:AD:DP4:FREQ:DP2	0/0:22:0:14,8,0,0:0:NA	0/1:21:20:10,11,12,8:0.4878:NA
chrX	121549277	.	G	C	999	PASS	.	GT:RD:AD:DP4:FREQ:DP2	0/0:19:0:7,12,0,0:0:NA	0/1:22:12:13,9,7,5:0.3529:NA
chrX	114407674	.	T	A	999	PASS	.	GT:RD:AD:DP4:FREQ:DP2	0/0:16:0:7,9,0,0:0:NA	0/1:16:19:13,3,9,10:0.5429:NA
chrX	92562424	.	A	T	999	PASS	.	GT:RD:AD:DP4:FREQ:DP2	0/0:24:0:15,9,0,0:0:NA	0/1:13:13:7,6,6,7:0.5:NA
chrX	125446386	.	T	C	999	PASS	.	GT:RD:AD:DP4:FREQ:DP2	0/0:18:0:9,9,0,0:0:NA	0/1:12:13:7,5,5,8:0.52:NA
chrX	116742003	.	A	G	999	PASS	.	GT:RD:AD:DP4:FREQ:DP2	0/0:24:0:13,11,0,0:0:NA	0/1:23:9:10,13,2,7:0.2812:NA
chrX	98239861	.	T	G	999	PASS	.	GT:RD:AD:DP4:FREQ:DP2	0/0:21:0:12,9,0,0:0:NA	0/1:14:11:7,7,6,5:0.44:NA
chrX	154620489	.	T	G	999	PASS	.	GT:RD:AD:DP4:FREQ:DP2	0/0:24:0:11,13,0,0:0:NA	0/1:15:9:9,6,1,8:0.375:NA
chrX	126861127	.	T	C	999	PASS	.	GT:RD:AD:DP4:FREQ:DP2	0/0:25:0:15,10,0,0:0:NA	0/1:14:24:9,5,16,8:0.6316:NA
chrX	99886830	.	T	C	999	PASS	.	GT:RD:AD:DP4:FREQ:DP2	0/0:24:0:8,16,0,0:0:NA	0/1:17:14:5,12,5,9:0.4516:NA
chrX	65486363	.	C	T	999	PASS	.	GT:RD:AD:DP4:FREQ:DP2	0/0:31:0:19,12,0,0:0:NA	0/1:27:8:13,14,2,6:0.2286:NA
chrX	120380091	.	A	C	999	PASS	.	GT:RD:AD:DP4:FREQ:DP2	0/0:19:0:9,10,0,0:0:NA	0/1:16:21:6,10,14,7:0.5676:NA
chrX	140832281	.	A	G	999	PASS	.	GT:RD:AD:DP4:FREQ:DP2	0/0:22:0:12,10,0,0:0:NA	0/1:29:12:18,11,7,5:0.2927:NA
chrX	116230227	.	C	T	999	PASS	.	GT:RD:AD:DP4:FREQ:DP2	0/0:27:0:13,14,0,0:0:NA	0/1:15:19:9,6,11,8:0.5588:NA
chrX	27164505	.	T	C	999	PASS	.	GT:RD:AD:DP4:FREQ:DP2	0/0:27:0:16,11,0,0:0:NA	0/1:7:11:4,3,6,5:0.6111:NA
chrX	116549794	.	C	T	999	PASS	.	GT:RD:AD:DP4:FREQ:DP2	0/0:25:0:15,10,0,0:0:NA	0/1:27:17:13,14,9,8:0.3864:NA
chr2	195404857	.	T	C	999	PASS	.	GT:RD:AD:DP4:FREQ:DP2	0/0:26:0:12,14,0,0:0:NA	0/1:11:6:6,5,3,3:0.3529:NA
chrX	126315057	.	C	T	999	PASS	.	GT:RD:AD:DP4:FREQ:DP2	0/0:24:0:11,13,0,0:0:NA	0/1:22:20:8,14,6,14:0.4762:NA
chrX	37705901	.	T	C	999	PASS	.	GT:RD:AD:DP4:FREQ:DP2	0/0:20:0:10,10,0,0:0:NA	0/1:18:6:11,7,2,4:0.25:NA
chrX	122303484	.	T	A	999	PASS	.	GT:RD:AD:DP4:FREQ:DP2	0/0:22:0:11,11,0,0:0:NA	0/1:19:17:6,13,8,9:0.4722:NA
chrX	22505540	.	G	A	999	PASS	.	GT:RD:AD:DP4:FREQ:DP2	0/0:20:0:10,10,0,0:0:NA	0/1:24:13:18,6,9,4:0.3514:NA
chrX	27691387	.	A	G	999	PASS	.	GT:RD:AD:DP4:FREQ:DP2	0/0:15:0:7,8,0,0:0:NA	0/1:14:6:9,5,2,4:0.3:NA
chrX	121238676	.	G	T	999	PASS	.	GT:RD:AD:DP4:FREQ:DP2	0/0:22:0:11,11,0,0:0:NA	0/1:14:17:7,7,10,7:0.5484:NA
chrX	116147040	.	C	T	999	PASS	.	GT:RD:AD:DP4:FREQ:DP2	0/0:18:0:10,8,0,0:0:NA	0/1:24:18:10,14,10,8:0.4286:NA
chrX	96029697	.	G	A	999	PASS	.	GT:RD:AD:DP4:FREQ:DP2	0/0:24:0:14,10,0,0:0:NA	0/1:34:11:11,23,5,6:0.2444:NA
chrX	145132489	.	G	A	999	PASS	.	GT:RD:AD:DP4:FREQ:DP2	0/0:20:0:7,13,0,0:0:NA	0/1:14:13:6,8,7,6:0.4815:NA
chrX	150603284	.	T	A	999	PASS	.	GT:RD:AD:DP4:FREQ:DP2	0/0:28:0:15,13,0,0:0:NA	0/1:19:19:7,12,13,6:0.5:NA
chrX	116054839	.	C	G	999	PASS	.	GT:RD:AD:DP4:FREQ:DP2	0/0:20:0:9,11,0,0:0:NA	0/1:20:18:10,10,10,8:0.4737:NA
chr3	70434941	.	A	G	999	PASS	.	GT:RD:AD:DP4:FREQ:DP2	0/0:23:0:10,13,0,0:0:NA	0/1:7:5:2,5,3,2:0.4167:NA
chr4	70451328	.	C	A	999	PASS	.	GT:RD:AD:DP4:FREQ:DP2	0/0:17:0:11,6,0,0:0:NA	0/1:12:5:7,5,2,3:0.2941:NA
chr9	139725960	.	G	T	999	PASS	.	GT:RD:AD:DP4:FREQ:DP2	0/0:33:0:19,14,0,0:0:NA	0/1:11:10:5,6,5,5:0.4762:NA
chrX	123803785	.	G	A	999	PASS	.	GT:RD:AD:DP4:FREQ:DP2	0/0:21:0:13,8,0,0:0:NA	0/1:19:9:13,6,6,3:0.3214:NA
chrX	149657429	.	T	C	999	PASS	.	GT:RD:AD:DP4:FREQ:DP2	0/0:23:0:11,12,0,0:0:NA	0/1:24:13:13,11,7,6:0.3514:NA
chrX	69988505	.	A	G	999	PASS	.	GT:RD:AD:DP4:FREQ:DP2	0/0:44:0:21,23,0,0:0:NA	0/1:45:12:27,18,7,5:0.2105:NA
chrX	125202080	.	T	C	999	PASS	.	GT:RD:AD:DP4:FREQ:DP2	0/0:22:0:11,11,0,0:0:NA	0/1:20:9:10,10,4,5:0.3103:NA
chrX	101834163	.	A	T	999	PASS	.	GT:RD:AD:DP4:FREQ:DP2	0/0:12:0:2,10,0,0:0:NA	0/1:19:15:11,8,6,9:0.4412:NA
chrX	21426589	.	A	G	999	PASS	.	GT:RD:AD:DP4:FREQ:DP2	0/0:21:0:7,14,0,0:0:NA	0/1:31:11:11,20,5,6:0.2619:NA
chr14	62679270	.	G	T	999	PASS	.	GT:RD:AD:DP4:FREQ:DP2	0/0:41:0:21,20,0,0:0:NA	0/1:12:8:5,7,4,4:0.4:NA
chrX	20426287	.	G	A	999	PASS	.	GT:RD:AD:DP4:FREQ:DP2	0/0:26:0:16,10,0,0:0:NA	0/1:18:7:10,8,2,5:0.28:NA
chrX	152042387	.	G	T	999	PASS	.	GT:RD:AD:DP4:FREQ:DP2	0/0:21:0:10,11,0,0:0:NA	0/1:25:17:8,17,9,8:0.4048:NA
chrX	103279529	.	C	T	999	PASS	.	GT:RD:AD:DP4:FREQ:DP2	0/0:26:0:14,12,0,0:0:NA	0/1:17:13:7,10,3,10:0.4333:NA
chr4	101880569	.	T	G	999	PASS	.	GT:RD:AD:DP4:FREQ:DP2	0/0:30:0:15,15,0,0:0:NA	0/1:11:8:8,3,4,4:0.4211:NA
chrX	123717604	.	T	A	999	PASS	.	GT:RD:AD:DP4:FREQ:DP2	0/0:28:0:13,15,0,0:0:NA	0/1:18:17:8,10,10,7:0.4857:NA
chrX	150560599	.	C	T	999	PASS	.	GT:RD:AD:DP4:FREQ:DP2	0/0:23:0:11,12,0,0:0:NA	0/1:17:14:11,6,6,8:0.4516:NA
chrX	119262460	.	G	A	999	PASS	.	GT:RD:AD:DP4:FREQ:DP2	0/0:30:0:13,17,0,0:0:NA	0/1:12:17:5,7,9,8:0.5862:NA
chrX	145852203	.	A	G	999	PASS	.	GT:RD:AD:DP4:FREQ:DP2	0/0:21:0:10,11,0,0:0:NA	0/1:13:19:6,7,13,6:0.5938:NA
chrX	151835266	.	T	C	999	PASS	.	GT:RD:AD:DP4:FREQ:DP2	0/0:24:0:12,12,0,0:0:NA	0/1:21:17:13,8,8,9:0.4474:NA
chr5	152239075	.	T	A	999	PASS	.	GT:RD:AD:DP4:FREQ:DP2	0/0:28:0:13,15,0,0:0:NA	0/1:9:7:6,3,3,4:0.4375:NA
chr20	1692919	.	G	C	999	PASS	.	GT:RD:AD:DP4:FREQ:DP2	0/0:36:0:16,20,0,0:0:NA	0/1:13:8:4,9,3,5:0.381:NA
chrX	93194593	.	A	T	999	PASS	.	GT:RD:AD:DP4:FREQ:DP2	0/0:14:0:10,4,0,0:0:NA	0/1:10:9:5,5,8,1:0.4737:NA
chr11	24104713	.	C	A	999	PASS	.	GT:RD:AD:DP4:FREQ:DP2	0/0:27:0:14,13,0,0:0:NA	0/1:7:6:3,4,1,5:0.4615:NA
chrX	123040729	.	C	T	999	PASS	.	GT:RD:AD:DP4:FREQ:DP2	0/0:30:0:12,18,0,0:0:NA	0/1:19:12:10,9,5,7:0.3871:NA
chrX	111943992	.	A	G	999	PASS	.	GT:RD:AD:DP4:FREQ:DP2	0/0:24:0:10,14,0,0:0:NA	0/1:17:16:12,5,7,9:0.4848:NA
chrX	142709722	.	G	A	999	PASS	.	GT:RD:AD:DP4:FREQ:DP2	0/0:25:0:15,10,0,0:0:NA	0/1:16:16:8,8,9,7:0.5:NA
chrX	99774184	.	C	A	999	PASS	.	GT:RD:AD:DP4:FREQ:DP2	0/0:22:0:12,10,0,0:0:NA	0/1:21:23:11,10,13,10:0.5227:NA
chrX	85737024	.	T	C	999	PASS	.	GT:RD:AD:DP4:FREQ:DP2	0/0:41:0:21,20,0,0:0:NA	0/1:32:9:18,14,2,7:0.2195:NA
chrX	111246829	.	T	C	999	PASS	.	GT:RD:AD:DP4:FREQ:DP2	0/0:19:0:9,10,0,0:0:NA	0/1:15:7:6,9,3,4:0.3182:NA
chrX	125016213	.	G	T	999	PASS	.	GT:RD:AD:DP4:FREQ:DP2	0/0:26:0:14,12,0,0:0:NA	0/1:9:19:4,5,8,11:0.6786:NA
chrX	84231255	.	G	C	999	PASS	.	GT:RD:AD:DP4:FREQ:DP2	0/0:33:0:20,13,0,0:0:NA	0/1:34:9:21,13,5,4:0.2093:NA
chr7	110254732	.	A	G	999	PASS	.	GT:RD:AD:DP4:FREQ:DP2	0/0:15:0:3,12,0,0:0:NA	0/1:9:9:5,4,5,4:0.5:NA
chr3	10864065	.	G	A	999	PASS	.	GT:RD:AD:DP4:FREQ:DP2	0/0:26:0:12,14,0,0:0:NA	0/1:24:7:7,17,2,5:0.2258:NA
chrX	149622510	.	C	G	999	PASS	.	GT:RD:AD:DP4:FREQ:DP2	0/0:22:0:12,10,0,0:0:NA	0/1:13:16:7,6,12,4:0.5517:NA
chrX	118862545	.	T	C	999	PASS	.	GT:RD:AD:DP4:FREQ:DP2	0/0:24:0:16,8,0,0:0:NA	0/1:19:14:12,7,9,5:0.4242:NA
chrX	20900107	.	G	A	999	PASS	.	GT:RD:AD:DP4:FREQ:DP2	0/0:25:0:15,10,0,0:0:NA	0/1:14:6:8,6,4,2:0.3:NA
chrX	91530877	.	G	C	999	PASS	.	GT:RD:AD:DP4:FREQ:DP2	0/0:19:0:6,13,0,0:0:NA	0/1:12:19:5,7,9,10:0.6129:NA
chrX	121504195	.	T	G	999	PASS	.	GT:RD:AD:DP4:FREQ:DP2	0/0:21:0:12,9,0,0:0:NA	0/1:14:13:9,5,8,5:0.4815:NA
chrX	123192724	.	T	C	999	PASS	.	GT:RD:AD:DP4:FREQ:DP2	0/0:23:0:3,20,0,0:0:NA	0/1:9:21:0,9,7,14:0.7:NA
chrX	36290902	.	A	G	999	PASS	.	GT:RD:AD:DP4:FREQ:DP2	0/0:27:0:12,15,0,0:0:NA	0/1:18:17:5,13,9,8:0.4857:NA
chrX	36289693	.	C	G	999	PASS	.	GT:RD:AD:DP4:FREQ:DP2	0/0:18:0:6,12,0,0:0:NA	0/1:14:6:9,5,5,1:0.3:NA
chrX	125569452	.	A	G	999	PASS	.	GT:RD:AD:DP4:FREQ:DP2	0/0:25:0:15,10,0,0:0:NA	0/1:18:14:13,5,7,7:0.4375:NA
chrX	110837420	.	A	T	999	PASS	.	GT:RD:AD:DP4:FREQ:DP2	0/0:15:0:8,7,0,0:0:NA	0/1:20:14:7,13,5,9:0.4118:NA
chrX	108278768	.	C	A	999	PASS	.	GT:RD:AD:DP4:FREQ:DP2	0/0:23:0:12,11,0,0:0:NA	0/1:19:7:9,10,4,3:0.2692:NA
chrX	153048403	.	T	C	999	PASS	.	GT:RD:AD:DP4:FREQ:DP2	0/0:24:0:10,14,0,0:0:NA	0/1:16:13:5,11,8,5:0.4483:NA
chrX	108249087	.	G	C	999	PASS	.	GT:RD:AD:DP4:FREQ:DP2	0/0:24:0:13,11,0,0:0:NA	0/1:19:13:8,11,7,6:0.4062:NA
chrX	20688428	.	G	A	999	PASS	.	GT:RD:AD:DP4:FREQ:DP2	0/0:33:0:20,13,0,0:0:NA	0/1:16:7:9,7,1,6:0.3043:NA
chrX	108293470	.	C	T	999	PASS	.	GT:RD:AD:DP4:FREQ:DP2	0/0:28:0:11,17,0,0:0:NA	0/1:18:15:9,9,7,8:0.4545:NA
chr7	154855828	.	C	T	999	PASS	.	GT:RD:AD:DP4:FREQ:DP2	0/0:32:0:12,20,0,0:0:NA	0/1:15:8:11,4,2,6:0.3478:NA
chrX	27266602	.	T	G	999	PASS	.	GT:RD:AD:DP4:FREQ:DP2	0/0:28:0:14,14,0,0:0:NA	0/1:17:9:7,10,2,7:0.3462:NA
chr12	119891879	.	A	T	999	PASS	.	GT:RD:AD:DP4:FREQ:DP2	0/0:26:0:13,13,0,0:0:NA	0/1:10:8:6,4,4,4:0.4444:NA
chrX	115997142	.	C	A	999	PASS	.	GT:RD:AD:DP4:FREQ:DP2	0/0:13:0:7,6,0,0:0:NA	0/1:21:9:9,12,4,5:0.3:NA
chrX	26433102	.	C	A	999	PASS	.	GT:RD:AD:DP4:FREQ:DP2	0/0:17:0:7,10,0,0:0:NA	0/1:21:8:9,12,4,4:0.2759:NA
chrX	22599895	.	T	A	999	PASS	.	GT:RD:AD:DP4:FREQ:DP2	0/0:25:0:15,10,0,0:0:NA	0/1:23:9:12,11,2,7:0.2812:NA
chrX	114590336	.	G	A	999	PASS	.	GT:RD:AD:DP4:FREQ:DP2	0/0:21:0:9,12,0,0:0:NA	0/1:24:15:20,4,12,3:0.3846:NA
chr14	82395366	.	G	T	999	PASS	.	GT:RD:AD:DP4:FREQ:DP2	0/0:27:0:11,16,0,0:0:NA	0/1:14:5:6,8,1,4:0.2632:NA
chrX	113452552	.	C	T	999	PASS	.	GT:RD:AD:DP4:FREQ:DP2	0/0:26:0:11,15,0,0:0:NA	0/1:8:19:3,5,6,13:0.7037:NA
chr14	97649161	.	A	G	999	PASS	.	GT:RD:AD:DP4:FREQ:DP2	0/0:34:0:18,16,0,0:0:NA	0/1:24:10:12,12,7,3:0.2941:NA
chrX	27699138	.	A	G	999	PASS	.	GT:RD:AD:DP4:FREQ:DP2	0/0:19:0:8,11,0,0:0:NA	0/1:16:5:12,4,3,2:0.2381:NA
chrX	126361238	.	T	C	999	PASS	.	GT:RD:AD:DP4:FREQ:DP2	0/0:32:0:18,14,0,0:0:NA	0/1:15:11:6,9,8,3:0.4231:NA
chr14	32224405	.	T	C	999	PASS	.	GT:RD:AD:DP4:FREQ:DP2	0/0:31:0:19,12,0,0:0:NA	0/1:15:5:8,7,4,1:0.25:NA
chrX	152660491	.	C	G	999	PASS	.	GT:RD:AD:DP4:FREQ:DP2	0/0:22:0:9,13,0,0:0:NA	0/1:18:14:7,11,8,6:0.4375:NA
chrX	31213106	.	A	G	999	PASS	.	GT:RD:AD:DP4:FREQ:DP2	0/0:23:0:10,13,0,0:0:NA	0/1:16:6:7,9,4,2:0.2727:NA
chr12	61997661	.	T	C	999	PASS	.	GT:RD:AD:DP4:FREQ:DP2	0/0:37:0:13,24,0,0:0:NA	0/1:18:9:11,7,8,1:0.3333:NA
chrX	113319910	.	G	A	999	PASS	.	GT:RD:AD:DP4:FREQ:DP2	0/0:25:0:10,15,0,0:0:NA	0/1:12:16:4,8,9,7:0.5714:NA
chrX	123291650	.	T	C	999	PASS	.	GT:RD:AD:DP4:FREQ:DP2	0/0:32:0:25,7,0,0:0:NA	0/1:17:20:10,7,9,11:0.5405:NA
chrX	111565177	.	T	A	999	PASS	.	GT:RD:AD:DP4:FREQ:DP2	0/0:17:0:10,7,0,0:0:NA	0/1:12:17:6,6,7,10:0.5862:NA
chrX	91432538	.	C	T	999	PASS	.	GT:RD:AD:DP4:FREQ:DP2	0/0:17:0:7,10,0,0:0:NA	0/1:19:13:13,6,10,3:0.4062:NA
chrX	126687801	.	A	G	999	PASS	.	GT:RD:AD:DP4:FREQ:DP2	0/0:28:0:15,13,0,0:0:NA	0/1:17:16:12,5,11,5:0.4848:NA
chrX	144777592	.	A	G	999	PASS	.	GT:RD:AD:DP4:FREQ:DP2	0/0:17:0:7,10,0,0:0:NA	0/1:17:11:11,6,6,5:0.3929:NA
chr8	71733622	.	G	A	999	PASS	.	GT:RD:AD:DP4:FREQ:DP2	0/0:16:0:6,10,0,0:0:NA	0/1:17:8:10,7,3,5:0.32:NA
chrX	123047926	.	G	T	999	PASS	.	GT:RD:AD:DP4:FREQ:DP2	0/0:28:0:17,11,0,0:0:NA	0/1:23:13:12,11,4,9:0.3611:NA
chrX	101274227	.	T	G	999	PASS	.	GT:RD:AD:DP4:FREQ:DP2	0/0:23:0:9,14,0,0:0:NA	0/1:20:20:11,9,14,6:0.5:NA
chrX	112584953	.	G	A	999	PASS	.	GT:RD:AD:DP4:FREQ:DP2	0/0:14:0:7,7,0,0:0:NA	0/1:11:11:7,4,5,6:0.5:NA
chrX	121734326	.	C	T	999	PASS	.	GT:RD:AD:DP4:FREQ:DP2	0/0:19:0:12,7,0,0:0:NA	0/1:19:20:9,10,6,14:0.5128:NA
chrX	107921753	.	C	A	999	PASS	.	GT:RD:AD:DP4:FREQ:DP2	0/0:30:0:17,13,0,0:0:NA	0/1:17:24:12,5,13,11:0.5854:NA
chrX	22645575	.	T	G	999	PASS	.	GT:RD:AD:DP4:FREQ:DP2	0/0:24:0:9,15,0,0:0:NA	0/1:22:12:16,6,5,7:0.3529:NA
chr3	177414640	.	T	A	999	PASS	.	GT:RD:AD:DP4:FREQ:DP2	0/0:19:0:9,10,0,0:0:NA	0/1:12:5:8,4,1,4:0.2941:NA
chrX	114695348	.	C	G	999	PASS	.	GT:RD:AD:DP4:FREQ:DP2	0/0:20:0:9,11,0,0:0:NA	0/1:8:23:4,4,13,10:0.7419:NA
chrX	144813727	.	C	A	999	PASS	.	GT:RD:AD:DP4:FREQ:DP2	0/0:21:0:13,8,0,0:0:NA	0/1:19:14:6,13,8,6:0.4242:NA
chr8	52164004	.	A	G	999	PASS	.	GT:RD:AD:DP4:FREQ:DP2	0/0:26:0:9,17,0,0:0:NA	0/1:15:10:9,6,6,4:0.4:NA
chrX	112858212	.	G	A	999	PASS	.	GT:RD:AD:DP4:FREQ:DP2	0/0:19:0:6,13,0,0:0:NA	0/1:14:12:7,7,7,5:0.4615:NA
chrX	126352077	.	C	T	999	PASS	.	GT:RD:AD:DP4:FREQ:DP2	0/0:17:0:7,10,0,0:0:NA	0/1:12:20:5,7,12,8:0.625:NA
chrX	123257283	.	C	T	999	PASS	.	GT:RD:AD:DP4:FREQ:DP2	0/0:16:0:9,7,0,0:0:NA	0/1:11:14:4,7,9,5:0.56:NA
chrX	122008161	.	A	G	999	PASS	.	GT:RD:AD:DP4:FREQ:DP2	0/0:29:0:16,13,0,0:0:NA	0/1:20:19:14,6,12,7:0.4872:NA
chrX	22716522	.	T	C	999	PASS	.	GT:RD:AD:DP4:FREQ:DP2	0/0:27:0:19,8,0,0:0:NA	0/1:16:10:9,7,6,4:0.3846:NA
chr1	191430164	.	T	C	999	PASS	.	GT:RD:AD:DP4:FREQ:DP2	0/0:43:0:20,23,0,0:0:NA	0/1:16:10:11,5,6,4:0.3846:NA
chrX	141021992	.	T	C	999	PASS	.	GT:RD:AD:DP4:FREQ:DP2	0/0:32:0:18,14,0,0:0:NA	0/1:12:13:4,8,6,7:0.52:NA
chrX	20685312	.	T	C	999	PASS	.	GT:RD:AD:DP4:FREQ:DP2	0/0:25:0:12,13,0,0:0:NA	0/1:14:9:9,5,6,3:0.3913:NA
chrX	116777217	.	C	T	999	PASS	.	GT:RD:AD:DP4:FREQ:DP2	0/0:28:0:19,9,0,0:0:NA	0/1:15:14:6,9,9,5:0.4828:NA
chr3	79917992	.	T	C	999	PASS	.	GT:RD:AD:DP4:FREQ:DP2	0/0:21:0:10,11,0,0:0:NA	0/1:6:9:3,3,5,4:0.6:NA
chrX	122373107	.	C	T	999	PASS	.	GT:RD:AD:DP4:FREQ:DP2	0/0:28:0:13,15,0,0:0:NA	0/1:11:15:6,5,8,7:0.5769:NA
chr1	193551356	.	T	C	999	PASS	.	GT:RD:AD:DP4:FREQ:DP2	0/0:39:0:18,21,0,0:0:NA	0/1:14:8:9,5,6,2:0.3636:NA
chrX	119697024	.	T	C	999	PASS	.	GT:RD:AD:DP4:FREQ:DP2	0/0:21:0:8,13,0,0:0:NA	0/1:12:23:4,8,12,11:0.6571:NA
chrX	96090402	.	G	A	999	PASS	.	GT:RD:AD:DP4:FREQ:DP2	0/0:17:0:8,9,0,0:0:NA	0/1:27:22:12,15,15,7:0.449:NA
chrX	114649607	.	T	C	999	PASS	.	GT:RD:AD:DP4:FREQ:DP2	0/0:28:0:15,13,0,0:0:NA	0/1:17:16:7,10,10,6:0.4848:NA
chrX	121874063	.	T	C	999	PASS	.	GT:RD:AD:DP4:FREQ:DP2	0/0:30:0:12,18,0,0:0:NA	0/1:18:16:10,8,6,10:0.4706:NA
chrX	154774707	.	C	T	999	PASS	.	GT:RD:AD:DP4:FREQ:DP2	0/0:18:0:13,5,0,0:0:NA	0/1:32:12:16,16,7,5:0.2727:NA
chrX	101766694	.	A	G	999	PASS	.	GT:RD:AD:DP4:FREQ:DP2	0/0:23:0:12,11,0,0:0:NA	0/1:18:15:7,11,9,6:0.4545:NA
chr16	79318712	.	G	C	999	PASS	.	GT:RD:AD:DP4:FREQ:DP2	0/0:17:0:7,10,0,0:0:NA	0/1:11:13:6,5,4,9:0.5417:NA
chrX	108160564	.	C	T	999	PASS	.	GT:RD:AD:DP4:FREQ:DP2	0/0:23:0:13,10,0,0:0:NA	0/1:15:14:11,4,8,6:0.4828:NA
chrX	116207555	.	G	C	999	PASS	.	GT:RD:AD:DP4:FREQ:DP2	0/0:21:0:6,15,0,0:0:NA	0/1:22:17:14,8,9,8:0.4359:NA
chrX	148567451	.	C	T	999	PASS	.	GT:RD:AD:DP4:FREQ:DP2	0/0:30:0:17,13,0,0:0:NA	0/1:19:11:10,9,6,5:0.3667:NA
chrX	27123937	.	A	G	999	PASS	.	GT:RD:AD:DP4:FREQ:DP2	0/0:18:0:13,5,0,0:0:NA	0/1:18:6:7,11,3,3:0.25:NA
chrX	22039361	.	T	C	999	PASS	.	GT:RD:AD:DP4:FREQ:DP2	0/0:25:0:11,14,0,0:0:NA	0/1:18:8:6,12,4,4:0.3077:NA
chr5	149690985	.	G	C	999	PASS	.	GT:RD:AD:DP4:FREQ:DP2	0/0:40:0:20,20,0,0:0:NA	0/1:27:8:17,10,5,3:0.2286:NA
chrX	103126821	.	G	A	999	PASS	.	GT:RD:AD:DP4:FREQ:DP2	0/0:28:0:16,12,0,0:0:NA	0/1:14:14:8,6,6,8:0.5:NA
chrX	144639882	.	T	C	999	PASS	.	GT:RD:AD:DP4:FREQ:DP2	0/0:28:0:14,14,0,0:0:NA	0/1:16:15:5,11,6,9:0.4839:NA
chrX	126804354	.	A	C	999	PASS	.	GT:RD:AD:DP4:FREQ:DP2	0/0:22:0:11,11,0,0:0:NA	0/1:25:10:11,14,4,6:0.2857:NA
chr3	18906897	.	G	T	999	PASS	.	GT:RD:AD:DP4:FREQ:DP2	0/0:29:0:20,9,0,0:0:NA	0/1:20:14:8,12,10,4:0.4118:NA
chr2	115637358	.	A	T	999	PASS	.	GT:RD:AD:DP4:FREQ:DP2	0/0:28:0:11,17,0,0:0:NA	0/1:9:9:6,3,3,6:0.5:NA
chr3	153469996	.	C	T	999	PASS	.	GT:RD:AD:DP4:FREQ:DP2	0/0:15:0:13,2,0,0:0:NA	0/1:6:7:1,5,3,4:0.5385:NA
chrX	147644456	.	C	G	999	PASS	.	GT:RD:AD:DP4:FREQ:DP2	0/0:19:0:9,10,0,0:0:NA	0/1:8:13:4,4,7,6:0.619:NA
chrX	147067837	.	A	G	999	PASS	.	GT:RD:AD:DP4:FREQ:DP2	0/0:23:0:11,12,0,0:0:NA	0/1:18:11:8,10,6,5:0.3793:NA
chrX	20707287	.	A	G	999	PASS	.	GT:RD:AD:DP4:FREQ:DP2	0/0:23:0:7,16,0,0:0:NA	0/1:19:7:9,10,3,4:0.2692:NA
chrX	20907628	.	A	G	999	PASS	.	GT:RD:AD:DP4:FREQ:DP2	0/0:20:0:13,7,0,0:0:NA	0/1:23:13:11,12,7,6:0.3611:NA
chr8	139593033	.	G	T	999	PASS	.	GT:RD:AD:DP4:FREQ:DP2	0/0:23:0:11,12,0,0:0:NA	0/1:22:9:9,13,4,5:0.2903:NA
chrX	117205182	.	G	A	999	PASS	.	GT:RD:AD:DP4:FREQ:DP2	0/0:21:0:8,13,0,0:0:NA	0/1:14:10:9,5,9,1:0.4167:NA
chrX	148352073	.	A	G	999	PASS	.	GT:RD:AD:DP4:FREQ:DP2	0/0:26:0:14,12,0,0:0:NA	0/1:21:22:9,12,12,10:0.5116:NA
chrX	53133285	.	G	A	999	PASS	.	GT:RD:AD:DP4:FREQ:DP2	0/0:27:0:5,22,0,0:0:NA	0/1:21:11:14,7,4,7:0.3438:NA
chrX	123072220	.	C	T	999	PASS	.	GT:RD:AD:DP4:FREQ:DP2	0/0:24:0:12,12,0,0:0:NA	0/1:26:21:11,15,8,13:0.4468:NA
chrX	140987820	.	A	C	999	PASS	.	GT:RD:AD:DP4:FREQ:DP2	0/0:24:0:13,11,0,0:0:NA	0/1:21:27:8,13,18,9:0.5625:NA
chrX	144086594	.	C	T	999	PASS	.	GT:RD:AD:DP4:FREQ:DP2	0/0:21:0:13,8,0,0:0:NA	0/1:16:13:9,7,5,8:0.4483:NA
chrX	125619986	.	G	A	999	PASS	.	GT:RD:AD:DP4:FREQ:DP2	0/0:33:0:24,9,0,0:0:NA	0/1:19:18:11,8,7,11:0.4865:NA
chrX	22881917	.	T	C	999	PASS	.	GT:RD:AD:DP4:FREQ:DP2	0/0:24:0:9,15,0,0:0:NA	0/1:15:4:6,9,2,2:0.2105:NA
chrX	27178921	.	A	C	999	PASS	.	GT:RD:AD:DP4:FREQ:DP2	0/0:19:0:13,6,0,0:0:NA	0/1:14:7:10,4,4,3:0.3333:NA
chrX	108552809	.	A	G	999	PASS	.	GT:RD:AD:DP4:FREQ:DP2	0/0:21:0:10,11,0,0:0:NA	0/1:13:12:8,5,5,7:0.48:NA
chrX	143796188	.	T	A	999	PASS	.	GT:RD:AD:DP4:FREQ:DP2	0/0:25:0:14,11,0,0:0:NA	0/1:20:20:11,9,8,12:0.5:NA
chr14	47430279	.	G	A	999	PASS	.	GT:RD:AD:DP4:FREQ:DP2	0/0:32:0:13,19,0,0:0:NA	0/1:10:11:8,2,5,6:0.5238:NA
chrX	152993453	.	C	T	999	PASS	.	GT:RD:AD:DP4:FREQ:DP2	0/0:22:0:7,15,0,0:0:NA	0/1:13:16:10,3,8,8:0.5517:NA
chrX	22879014	.	G	T	999	PASS	.	GT:RD:AD:DP4:FREQ:DP2	0/0:29:0:15,14,0,0:0:NA	0/1:27:7:15,12,1,6:0.2059:NA
chr7	125776829	.	C	T	999	PASS	.	GT:RD:AD:DP4:FREQ:DP2	0/0:32:0:18,14,0,0:0:NA	0/1:16:10:10,6,4,6:0.3846:NA
chrX	147437147	.	A	G	999	PASS	.	GT:RD:AD:DP4:FREQ:DP2	0/0:23:0:9,14,0,0:0:NA	0/1:22:18:14,8,10,8:0.45:NA
chrX	144686856	.	G	A	999	PASS	.	GT:RD:AD:DP4:FREQ:DP2	0/0:31:0:20,11,0,0:0:NA	0/1:25:22:15,10,13,9:0.4681:NA
chr19	34800590	.	C	T	999	PASS	.	GT:RD:AD:DP4:FREQ:DP2	0/0:53:0:23,30,0,0:0:NA	0/1:35:14:17,18,2,12:0.2857:NA
chrX	119481376	.	A	G	999	PASS	.	GT:RD:AD:DP4:FREQ:DP2	0/0:35:0:21,14,0,0:0:NA	0/1:16:18:3,13,8,10:0.5294:NA
chrX	119811574	.	A	G	999	PASS	.	GT:RD:AD:DP4:FREQ:DP2	0/0:22:0:11,11,0,0:0:NA	0/1:28:19:19,9,9,10:0.4043:NA
chr3	181882084	.	T	A	999	PASS	.	GT:RD:AD:DP4:FREQ:DP2	0/0:19:0:14,5,0,0:0:NA	0/1:13:13:11,2,10,3:0.5:NA
chr11	22778900	.	A	T	999	PASS	.	GT:RD:AD:DP4:FREQ:DP2	0/0:31:0:20,11,0,0:0:NA	0/1:15:8:9,6,3,5:0.3478:NA
chrX	144790121	.	C	T	999	PASS	.	GT:RD:AD:DP4:FREQ:DP2	0/0:19:0:13,6,0,0:0:NA	0/1:5:10:4,1,9,1:0.6667:NA
chrX	22556996	.	A	G	999	PASS	.	GT:RD:AD:DP4:FREQ:DP2	0/0:27:0:13,14,0,0:0:NA	0/1:16:12:5,11,9,3:0.4286:NA
chrX	140920538	.	A	T	999	PASS	.	GT:RD:AD:DP4:FREQ:DP2	0/0:17:0:8,9,0,0:0:NA	0/1:19:9:9,10,6,3:0.3214:NA
chr19	22254766	.	T	A	999	PASS	.	GT:RD:AD:DP4:FREQ:DP2	0/0:36:0:19,17,0,0:0:NA	0/1:15:4:6,9,2,2:0.2105:NA
chrX	115657472	.	T	G	999	PASS	.	GT:RD:AD:DP4:FREQ:DP2	0/0:21:0:10,11,0,0:0:NA	0/1:17:14:8,9,7,7:0.4516:NA
chrX	129737417	.	C	T	999	PASS	.	GT:RD:AD:DP4:FREQ:DP2	0/0:24:0:8,16,0,0:0:NA	0/1:16:19:4,12,8,11:0.5429:NA
chrX	127984747	.	A	C	999	PASS	.	GT:RD:AD:DP4:FREQ:DP2	0/0:18:0:10,8,0,0:0:NA	0/1:29:8:12,17,4,4:0.2162:NA
chr6	97293689	.	G	T	999	PASS	.	GT:RD:AD:DP4:FREQ:DP2	0/0:45:0:27,18,0,0:0:NA	0/1:21:8:8,13,4,4:0.2759:NA
chrX	22896090	.	T	C	999	PASS	.	GT:RD:AD:DP4:FREQ:DP2	0/0:21:0:11,10,0,0:0:NA	0/1:17:5:12,5,3,2:0.2273:NA
chr6	23145249	.	A	T	999	PASS	.	GT:RD:AD:DP4:FREQ:DP2	0/0:29:0:16,13,0,0:0:NA	0/1:21:11:13,8,4,7:0.3438:NA
chrX	119818390	.	G	A	999	PASS	.	GT:RD:AD:DP4:FREQ:DP2	0/0:20:0:8,12,0,0:0:NA	0/1:13:15:6,7,6,9:0.5357:NA
chrX	126205339	.	T	A	999	PASS	.	GT:RD:AD:DP4:FREQ:DP2	0/0:19:0:8,11,0,0:0:NA	0/1:11:10:4,7,6,4:0.4762:NA
chrX	102239801	.	G	T	999	PASS	.	GT:RD:AD:DP4:FREQ:DP2	0/0:18:0:8,10,0,0:0:NA	0/1:26:18:14,12,9,9:0.4091:NA
chr12	98598696	.	C	A	999	PASS	.	GT:RD:AD:DP4:FREQ:DP2	0/0:27:0:15,12,0,0:0:NA	0/1:15:9:9,6,5,4:0.375:NA
chrX	144678983	.	G	A	999	PASS	.	GT:RD:AD:DP4:FREQ:DP2	0/0:24:0:12,12,0,0:0:NA	0/1:18:16:9,9,8,8:0.4706:NA
chrX	120659430	.	C	T	999	PASS	.	GT:RD:AD:DP4:FREQ:DP2	0/0:29:0:17,12,0,0:0:NA	0/1:18:12:7,11,7,5:0.4:NA
chrX	116485544	.	G	A	999	PASS	.	GT:RD:AD:DP4:FREQ:DP2	0/0:22:0:15,7,0,0:0:NA	0/1:19:23:8,11,10,13:0.5476:NA
chr12	18017103	.	C	T	999	PASS	.	GT:RD:AD:DP4:FREQ:DP2	0/0:22:0:15,7,0,0:0:NA	0/1:15:5:7,8,4,1:0.25:NA
chrX	108257027	.	G	A	999	PASS	.	GT:RD:AD:DP4:FREQ:DP2	0/0:24:0:13,11,0,0:0:NA	0/1:12:19:8,4,11,8:0.6129:NA
chrX	50949400	.	T	A	999	PASS	.	GT:RD:AD:DP4:FREQ:DP2	0/0:20:0:5,15,0,0:0:NA	0/1:19:9:5,14,3,6:0.3214:NA
chr8	140139763	.	C	A	999	PASS	.	GT:RD:AD:DP4:FREQ:DP2	0/0:20:0:9,11,0,0:0:NA	0/1:15:5:8,7,4,1:0.25:NA
chrX	107399421	.	T	C	999	PASS	.	GT:RD:AD:DP4:FREQ:DP2	0/0:26:0:14,12,0,0:0:NA	0/1:18:13:8,10,6,7:0.4194:NA
chrX	113241382	.	C	A	999	PASS	.	GT:RD:AD:DP4:FREQ:DP2	0/0:30:0:9,21,0,0:0:NA	0/1:21:25:12,9,15,10:0.5435:NA
chrX	123064259	.	G	A	999	PASS	.	GT:RD:AD:DP4:FREQ:DP2	0/0:23:0:12,11,0,0:0:NA	0/1:17:18:12,5,7,11:0.5143:NA
chrX	102802329	.	T	C	999	PASS	.	GT:RD:AD:DP4:FREQ:DP2	0/0:36:0:13,23,0,0:0:NA	0/1:23:10:11,12,4,6:0.303:NA
chrX	121232048	.	C	T	999	PASS	.	GT:RD:AD:DP4:FREQ:DP2	0/0:27:0:12,15,0,0:0:NA	0/1:10:11:6,4,4,7:0.5238:NA
chrX	126889709	.	G	T	999	PASS	.	GT:RD:AD:DP4:FREQ:DP2	0/0:20:0:12,8,0,0:0:NA	0/1:23:22:11,12,7,15:0.4889:NA
chr6	63149323	.	A	C	999	PASS	.	GT:RD:AD:DP4:FREQ:DP2	0/0:32:0:14,18,0,0:0:NA	0/1:9:8:2,7,3,5:0.4706:NA
chr7	81105740	.	T	C	999	PASS	.	GT:RD:AD:DP4:FREQ:DP2	0/0:23:0:15,8,0,0:0:NA	0/1:16:9:9,7,5,4:0.36:NA
chrX	36345441	.	A	G	999	PASS	.	GT:RD:AD:DP4:FREQ:DP2	0/0:27:0:17,10,0,0:0:NA	0/1:20:12:11,9,8,4:0.375:NA
chr11	41979458	.	T	C	999	PASS	.	GT:RD:AD:DP4:FREQ:DP2	0/0:27:0:15,12,0,0:0:NA	0/1:12:10:6,6,5,5:0.4545:NA
chr8	140080683	.	A	G	999	PASS	.	GT:RD:AD:DP4:FREQ:DP2	0/0:19:0:12,7,0,0:0:NA	0/1:2:10:1,1,7,3:0.8333:NA
chr3	8104634	.	G	T	999	PASS	.	GT:RD:AD:DP4:FREQ:DP2	0/0:28:0:10,18,0,0:0:NA	0/1:21:10:12,9,8,2:0.3226:NA
chrX	125633944	.	T	G	999	PASS	.	GT:RD:AD:DP4:FREQ:DP2	0/0:30:0:16,14,0,0:0:NA	0/1:15:20:8,7,9,11:0.5714:NA
chrX	100367283	.	T	G	999	PASS	.	GT:RD:AD:DP4:FREQ:DP2	0/0:32:0:19,13,0,0:0:NA	0/1:22:15:10,12,9,6:0.4054:NA
chr12	59713621	.	T	C	999	PASS	.	GT:RD:AD:DP4:FREQ:DP2	0/0:25:0:15,10,0,0:0:NA	0/1:19:8:8,11,3,5:0.2963:NA
chr1	220171621	.	C	A	999	PASS	.	GT:RD:AD:DP4:FREQ:DP2	0/0:37:0:22,15,0,0:0:NA	0/1:15:5:10,5,2,3:0.25:NA
chrX	125029960	.	T	A	999	PASS	.	GT:RD:AD:DP4:FREQ:DP2	0/0:22:0:11,11,0,0:0:NA	0/1:15:17:11,4,7,10:0.5312:NA
chrX	120717763	.	T	C	999	PASS	.	GT:RD:AD:DP4:FREQ:DP2	0/0:20:0:11,9,0,0:0:NA	0/1:19:19:11,8,9,10:0.5:NA
chr9	82359772	.	C	G	999	PASS	.	GT:RD:AD:DP4:FREQ:DP2	0/0:37:0:19,18,0,0:0:NA	0/1:10:8:5,5,2,6:0.4444:NA
chrX	115623221	.	G	T	999	PASS	.	GT:RD:AD:DP4:FREQ:DP2	0/0:23:0:16,7,0,0:0:NA	0/1:24:25:9,15,16,9:0.5102:NA
chrX	120689772	.	T	C	999	PASS	.	GT:RD:AD:DP4:FREQ:DP2	0/0:21:0:8,13,0,0:0:NA	0/1:11:15:6,5,8,7:0.5769:NA
chrX	150613245	.	T	C	999	PASS	.	GT:RD:AD:DP4:FREQ:DP2	0/0:23:0:15,8,0,0:0:NA	0/1:20:12:10,10,3,9:0.375:NA
chrX	148450111	.	C	A	999	PASS	.	GT:RD:AD:DP4:FREQ:DP2	0/0:27:0:11,16,0,0:0:NA	0/1:19:10:12,7,5,5:0.3448:NA
chrX	22605332	.	A	G	999	PASS	.	GT:RD:AD:DP4:FREQ:DP2	0/0:21:0:8,13,0,0:0:NA	0/1:20:9:12,8,4,5:0.3103:NA
chrX	21018967	.	T	C	999	PASS	.	GT:RD:AD:DP4:FREQ:DP2	0/0:21:0:13,8,0,0:0:NA	0/1:16:9:8,8,7,2:0.36:NA
chrX	114584805	.	A	G	999	PASS	.	GT:RD:AD:DP4:FREQ:DP2	0/0:33:0:18,15,0,0:0:NA	0/1:12:10:7,5,9,1:0.4545:NA
chrX	111433130	.	C	T	999	PASS	.	GT:RD:AD:DP4:FREQ:DP2	0/0:22:0:13,9,0,0:0:NA	0/1:21:17:11,10,8,9:0.4474:NA
chrX	126213909	.	T	G	999	PASS	.	GT:RD:AD:DP4:FREQ:DP2	0/0:23:0:6,17,0,0:0:NA	0/1:14:16:6,8,7,9:0.5333:NA
chr10	125979039	.	C	A	999	PASS	.	GT:RD:AD:DP4:FREQ:DP2	0/0:38:0:20,18,0,0:0:NA	0/1:28:7:16,12,4,3:0.2:NA
chrX	150683876	.	G	A	999	PASS	.	GT:RD:AD:DP4:FREQ:DP2	0/0:17:0:6,11,0,0:0:NA	0/1:7:15:3,4,5,10:0.6818:NA
chr17	69995779	.	T	A	999	PASS	.	GT:RD:AD:DP4:FREQ:DP2	0/0:15:0:9,6,0,0:0:NA	0/1:11:4:7,4,1,3:0.2667:NA
chrX	141590485	.	C	T	999	PASS	.	GT:RD:AD:DP4:FREQ:DP2	0/0:18:0:8,10,0,0:0:NA	0/1:19:13:8,11,6,7:0.4062:NA
chrX	145081649	.	C	A	999	PASS	.	GT:RD:AD:DP4:FREQ:DP2	0/0:27:0:9,18,0,0:0:NA	0/1:14:19:11,3,6,13:0.5758:NA
chrX	154156199	.	A	G	999	PASS	.	GT:RD:AD:DP4:FREQ:DP2	0/0:24:0:11,13,0,0:0:NA	0/1:13:16:8,5,6,10:0.5517:NA
chrX	125002437	.	A	G	999	PASS	.	GT:RD:AD:DP4:FREQ:DP2	0/0:31:0:17,14,0,0:0:NA	0/1:15:15:7,8,8,7:0.5:NA
chrX	123535651	.	G	A	999	PASS	.	GT:RD:AD:DP4:FREQ:DP2	0/0:22:0:13,9,0,0:0:NA	0/1:15:18:8,7,11,7:0.5455:NA
chrX	123046923	.	T	G	999	PASS	.	GT:RD:AD:DP4:FREQ:DP2	0/0:22:0:11,11,0,0:0:NA	0/1:14:8:7,7,5,3:0.3636:NA
chr1	69522776	.	T	C	999	PASS	.	GT:RD:AD:DP4:FREQ:DP2	0/0:28:0:20,8,0,0:0:NA	0/1:16:9:8,8,5,4:0.36:NA
chrX	119265143	.	G	A	999	PASS	.	GT:RD:AD:DP4:FREQ:DP2	0/0:21:0:12,9,0,0:0:NA	0/1:26:12:16,10,2,10:0.3158:NA
chr9	24171265	.	T	C	999	PASS	.	GT:RD:AD:DP4:FREQ:DP2	0/0:21:0:14,7,0,0:0:NA	0/1:6:13:2,4,11,2:0.6842:NA
chrX	116766560	.	A	G	999	PASS	.	GT:RD:AD:DP4:FREQ:DP2	0/0:22:0:11,11,0,0:0:NA	0/1:18:14:6,12,8,6:0.4375:NA
chrX	123397104	.	C	T	999	PASS	.	GT:RD:AD:DP4:FREQ:DP2	0/0:23:0:8,15,0,0:0:NA	0/1:25:9:10,15,3,6:0.2647:NA
chrX	109387192	.	C	G	999	PASS	.	GT:RD:AD:DP4:FREQ:DP2	0/0:25:0:14,11,0,0:0:NA	0/1:19:11:11,8,4,7:0.3667:NA
chr7	33453671	.	A	T	999	PASS	.	GT:RD:AD:DP4:FREQ:DP2	0/0:40:0:23,17,0,0:0:NA	0/1:12:10:8,4,7,3:0.4545:NA
chrX	115640470	.	A	G	999	PASS	.	GT:RD:AD:DP4:FREQ:DP2	0/0:23:0:4,19,0,0:0:NA	0/1:10:13:4,6,3,10:0.5652:NA
chrX	108308122	.	G	A	999	PASS	.	GT:RD:AD:DP4:FREQ:DP2	0/0:17:0:7,10,0,0:0:NA	0/1:17:15:9,8,8,7:0.4688:NA
chr7	14916652	.	G	C	999	PASS	.	GT:RD:AD:DP4:FREQ:DP2	0/0:23:0:14,9,0,0:0:NA	0/1:12:6:5,7,5,1:0.3333:NA
chrX	96183341	.	C	T	999	PASS	.	GT:RD:AD:DP4:FREQ:DP2	0/0:21:0:7,14,0,0:0:NA	0/1:31:22:15,16,14,8:0.4151:NA
chrX	125604067	.	A	C	999	PASS	.	GT:RD:AD:DP4:FREQ:DP2	0/0:23:0:11,12,0,0:0:NA	0/1:7:12:3,4,5,7:0.6316:NA
chr6	24196368	.	T	C	999	PASS	.	GT:RD:AD:DP4:FREQ:DP2	0/0:26:0:13,13,0,0:0:NA	0/1:15:7:6,9,5,2:0.3182:NA
chrX	112774949	.	T	G	999	PASS	.	GT:RD:AD:DP4:FREQ:DP2	0/0:22:0:11,11,0,0:0:NA	0/1:20:19:7,13,8,11:0.4872:NA
chr14	37748706	.	A	G	999	PASS	.	GT:RD:AD:DP4:FREQ:DP2	0/0:38:0:17,21,0,0:0:NA	0/1:17:5:6,11,0,5:0.2273:NA
chr7	152037253	.	G	T	999	PASS	.	GT:RD:AD:DP4:FREQ:DP2	0/0:9:0:3,6,0,0:0:NA	0/1:8:4:3,5,4,0:0.3333:NA
chrX	115641333	.	C	T	999	PASS	.	GT:RD:AD:DP4:FREQ:DP2	0/0:18:0:9,9,0,0:0:NA	0/1:24:13:10,14,7,6:0.3514:NA
chrX	123708958	.	A	T	999	PASS	.	GT:RD:AD:DP4:FREQ:DP2	0/0:21:0:8,13,0,0:0:NA	0/1:13:16:8,5,8,8:0.5517:NA
chrX	128307829	.	A	C	999	PASS	.	GT:RD:AD:DP4:FREQ:DP2	0/0:23:0:13,10,0,0:0:NA	0/1:18:19:6,12,11,8:0.5135:NA
chrX	144691668	.	A	C	999	PASS	.	GT:RD:AD:DP4:FREQ:DP2	0/0:22:0:7,15,0,0:0:NA	0/1:10:14:7,3,7,7:0.5833:NA
chrX	116108125	.	G	A	999	PASS	.	GT:RD:AD:DP4:FREQ:DP2	0/0:21:0:10,11,0,0:0:NA	0/1:15:5:7,8,3,2:0.25:NA
chr17	57332136	.	G	A	999	PASS	.	GT:RD:AD:DP4:FREQ:DP2	0/0:62:0:39,23,0,0:0:NA	0/1:20:10:14,6,7,3:0.3333:NA
chrX	27269787	.	C	G	999	PASS	.	GT:RD:AD:DP4:FREQ:DP2	0/0:19:0:6,13,0,0:0:NA	0/1:18:10:7,11,5,5:0.3571:NA
chrX	22548983	.	A	G	999	PASS	.	GT:RD:AD:DP4:FREQ:DP2	0/0:20:0:13,7,0,0:0:NA	0/1:9:11:4,5,7,4:0.55:NA
chrX	123710642	.	A	C	999	PASS	.	GT:RD:AD:DP4:FREQ:DP2	0/0:29:0:16,13,0,0:0:NA	0/1:12:6:8,4,4,2:0.3333:NA
chrX	153949793	.	G	T	999	PASS	.	GT:RD:AD:DP4:FREQ:DP2	0/0:30:0:13,17,0,0:0:NA	0/1:16:9:9,7,5,4:0.36:NA
chr17	75431672	.	G	A	999	PASS	.	GT:RD:AD:DP4:FREQ:DP2	0/0:59:0:35,24,0,0:0:NA	0/1:29:9:16,13,5,4:0.2368:NA
chr8	106652447	.	A	C	999	PASS	.	GT:RD:AD:DP4:FREQ:DP2	0/0:22:0:8,14,0,0:0:NA	0/1:15:8:10,5,3,5:0.3478:NA
chrX	122595313	.	T	C	999	PASS	.	GT:RD:AD:DP4:FREQ:DP2	0/0:24:0:13,11,0,0:0:NA	0/1:24:16:16,8,8,8:0.4:NA
chr4	117589153	.	A	G	999	PASS	.	GT:RD:AD:DP4:FREQ:DP2	0/0:18:0:11,7,0,0:0:NA	0/1:11:9:6,5,5,4:0.45:NA
chrX	139684165	.	A	C	999	PASS	.	GT:RD:AD:DP4:FREQ:DP2	0/0:13:0:5,8,0,0:0:NA	0/1:10:10:9,1,3,7:0.5:NA
chrX	20990222	.	A	G	999	PASS	.	GT:RD:AD:DP4:FREQ:DP2	0/0:26:0:19,7,0,0:0:NA	0/1:15:5:11,4,2,3:0.25:NA
chrX	107935184	.	C	A	999	PASS	.	GT:RD:AD:DP4:FREQ:DP2	0/0:35:0:9,26,0,0:0:NA	0/1:14:19:6,8,5,14:0.5758:NA
chrX	114511408	.	T	C	999	PASS	.	GT:RD:AD:DP4:FREQ:DP2	0/0:22:0:12,10,0,0:0:NA	0/1:13:18:4,9,6,12:0.5806:NA
chrX	126358564	.	C	T	999	PASS	.	GT:RD:AD:DP4:FREQ:DP2	0/0:20:0:7,13,0,0:0:NA	0/1:16:9:5,11,2,7:0.36:NA
chrX	126158857	.	A	G	999	PASS	.	GT:RD:AD:DP4:FREQ:DP2	0/0:18:0:8,10,0,0:0:NA	0/1:13:16:5,8,8,8:0.5517:NA
chrX	102505512	.	T	A	999	PASS	.	GT:RD:AD:DP4:FREQ:DP2	0/0:24:0:13,11,0,0:0:NA	0/1:16:15:10,6,6,9:0.4839:NA
chrX	103210117	.	A	G	999	PASS	.	GT:RD:AD:DP4:FREQ:DP2	0/0:27:0:14,13,0,0:0:NA	0/1:20:14:7,13,6,8:0.4118:NA
chr6	16369706	.	T	C	999	PASS	.	GT:RD:AD:DP4:FREQ:DP2	0/0:24:0:14,10,0,0:0:NA	0/1:15:8:4,11,4,4:0.3478:NA
chr6	133339722	.	A	G	999	PASS	.	GT:RD:AD:DP4:FREQ:DP2	0/0:34:0:16,18,0,0:0:NA	0/1:30:8:14,16,5,3:0.2105:NA
chrX	112562793	.	A	T	999	PASS	.	GT:RD:AD:DP4:FREQ:DP2	0/0:26:0:10,16,0,0:0:NA	0/1:21:11:8,13,3,8:0.3438:NA
chrX	36365376	.	A	G	999	PASS	.	GT:RD:AD:DP4:FREQ:DP2	0/0:25:0:14,11,0,0:0:NA	0/1:22:7:12,10,2,5:0.2414:NA
chr2	182363155	.	A	G	999	PASS	.	GT:RD:AD:DP4:FREQ:DP2	0/0:32:0:15,17,0,0:0:NA	0/1:10:14:4,6,7,7:0.5833:NA
chrX	22887921	.	C	G	999	PASS	.	GT:RD:AD:DP4:FREQ:DP2	0/0:22:0:12,10,0,0:0:NA	0/1:16:7:7,9,4,3:0.3043:NA
chr21	42218147	.	G	C	999	PASS	.	GT:RD:AD:DP4:FREQ:DP2	0/0:31:0:23,8,0,0:0:NA	0/1:24:10:16,8,7,3:0.2941:NA
chrX	107603482	.	A	C	999	PASS	.	GT:RD:AD:DP4:FREQ:DP2	0/0:21:0:12,9,0,0:0:NA	0/1:17:11:9,8,8,3:0.3929:NA
chrX	144189544	.	A	G	999	PASS	.	GT:RD:AD:DP4:FREQ:DP2	0/0:20:0:9,11,0,0:0:NA	0/1:25:26:12,13,12,14:0.5098:NA
chrX	49374774	.	C	T	999	PASS	.	GT:RD:AD:DP4:FREQ:DP2	0/0:32:0:22,10,0,0:0:NA	0/1:16:6:12,4,5,1:0.2727:NA
chrX	143758671	.	A	G	999	PASS	.	GT:RD:AD:DP4:FREQ:DP2	0/0:26:0:16,10,0,0:0:NA	0/1:19:15:13,6,9,6:0.4412:NA
chrX	142062804	.	A	G	999	PASS	.	GT:RD:AD:DP4:FREQ:DP2	0/0:19:0:13,6,0,0:0:NA	0/1:27:9:12,15,6,3:0.25:NA
chrX	20695658	.	T	A	999	PASS	.	GT:RD:AD:DP4:FREQ:DP2	0/0:23:0:11,12,0,0:0:NA	0/1:21:6:8,13,3,3:0.2222:NA
chrX	144192965	.	C	T	999	PASS	.	GT:RD:AD:DP4:FREQ:DP2	0/0:22:0:11,11,0,0:0:NA	0/1:11:6:6,5,1,5:0.3529:NA
chrX	118775358	.	A	G	999	PASS	.	GT:RD:AD:DP4:FREQ:DP2	0/0:23:0:8,15,0,0:0:NA	0/1:23:13:13,10,6,7:0.3611:NA
chrX	96321703	.	C	T	999	PASS	.	GT:RD:AD:DP4:FREQ:DP2	0/0:19:0:8,11,0,0:0:NA	0/1:24:22:8,16,8,14:0.4783:NA
chrX	51175941	.	G	T	999	PASS	.	GT:RD:AD:DP4:FREQ:DP2	0/0:20:0:6,14,0,0:0:NA	0/1:12:7:5,7,3,4:0.3684:NA
chrX	20727613	.	A	T	999	PASS	.	GT:RD:AD:DP4:FREQ:DP2	0/0:20:0:9,11,0,0:0:NA	0/1:21:8:9,12,3,5:0.2759:NA
chrX	140798670	.	C	A	999	PASS	.	GT:RD:AD:DP4:FREQ:DP2	0/0:17:0:8,9,0,0:0:NA	0/1:19:9:11,8,6,3:0.3214:NA
chrX	116482180	.	A	C	999	PASS	.	GT:RD:AD:DP4:FREQ:DP2	0/0:18:0:10,8,0,0:0:NA	0/1:21:17:7,14,9,8:0.4474:NA
chrX	22877096	.	T	C	999	PASS	.	GT:RD:AD:DP4:FREQ:DP2	0/0:29:0:11,18,0,0:0:NA	0/1:23:11:13,10,5,6:0.3235:NA
chr6	140902360	.	A	G	999	PASS	.	GT:RD:AD:DP4:FREQ:DP2	0/0:41:0:23,18,0,0:0:NA	0/1:22:6:10,12,1,5:0.2143:NA
chrX	100139288	.	G	A	999	PASS	.	GT:RD:AD:DP4:FREQ:DP2	0/0:20:0:7,13,0,0:0:NA	0/1:17:11:10,7,9,2:0.3929:NA
chr6	31097113	.	A	T	999	PASS	.	GT:RD:AD:DP4:FREQ:DP2	0/0:39:0:16,23,0,0:0:NA	0/1:16:10:11,5,7,3:0.3846:NA
chrX	112925380	.	C	G	999	PASS	.	GT:RD:AD:DP4:FREQ:DP2	0/0:25:0:15,10,0,0:0:NA	0/1:20:15:11,9,5,10:0.4286:NA
chrX	141026258	.	G	A	999	PASS	.	GT:RD:AD:DP4:FREQ:DP2	0/0:23:0:10,13,0,0:0:NA	0/1:22:17:10,12,9,8:0.4359:NA
chr2	124702998	.	A	C	999	PASS	.	GT:RD:AD:DP4:FREQ:DP2	0/0:27:0:17,10,0,0:0:NA	0/1:11:11:6,5,6,5:0.5:NA
chrX	151968924	.	T	C	999	PASS	.	GT:RD:AD:DP4:FREQ:DP2	0/0:26:0:16,10,0,0:0:NA	0/1:13:11:4,9,2,9:0.4583:NA
chr15	83401802	.	A	G	999	PASS	.	GT:RD:AD:DP4:FREQ:DP2	0/0:36:0:19,17,0,0:0:NA	0/1:29:12:11,18,6,6:0.2927:NA
chrX	146039371	.	G	C	999	PASS	.	GT:RD:AD:DP4:FREQ:DP2	0/0:26:0:8,18,0,0:0:NA	0/1:14:13:5,9,5,8:0.4815:NA
chrX	96926551	.	A	G	999	PASS	.	GT:RD:AD:DP4:FREQ:DP2	0/0:23:0:9,14,0,0:0:NA	0/1:15:12:7,8,4,8:0.4444:NA
chrX	118510915	.	G	C	999	PASS	.	GT:RD:AD:DP4:FREQ:DP2	0/0:24:0:7,17,0,0:0:NA	0/1:13:16:5,8,7,9:0.5517:NA
chrX	102218287	.	A	G	999	PASS	.	GT:RD:AD:DP4:FREQ:DP2	0/0:22:0:8,14,0,0:0:NA	0/1:13:16:8,5,10,6:0.5517:NA
chrX	112720776	.	C	A	999	PASS	.	GT:RD:AD:DP4:FREQ:DP2	0/0:26:0:14,12,0,0:0:NA	0/1:15:23:8,7,11,12:0.6053:NA
chrX	112280180	.	G	A	999	PASS	.	GT:RD:AD:DP4:FREQ:DP2	0/0:20:0:9,11,0,0:0:NA	0/1:21:15:7,14,4,11:0.4167:NA
chrX	111444370	.	T	C	999	PASS	.	GT:RD:AD:DP4:FREQ:DP2	0/0:21:0:10,11,0,0:0:NA	0/1:16:11:11,5,7,4:0.4074:NA
chrX	152670352	.	A	G	999	PASS	.	GT:RD:AD:DP4:FREQ:DP2	0/0:23:0:12,11,0,0:0:NA	0/1:15:21:5,10,10,11:0.5833:NA
chrX	148789693	.	C	G	999	PASS	.	GT:RD:AD:DP4:FREQ:DP2	0/0:30:0:17,13,0,0:0:NA	0/1:12:29:6,6,20,9:0.7073:NA
chrX	121205222	.	A	G	999	PASS	.	GT:RD:AD:DP4:FREQ:DP2	0/0:21:0:6,15,0,0:0:NA	0/1:21:15:9,12,6,9:0.4167:NA
chrX	101374381	.	G	A	999	PASS	.	GT:RD:AD:DP4:FREQ:DP2	0/0:24:0:15,9,0,0:0:NA	0/1:15:15:7,8,9,6:0.5:NA
chrX	114358687	.	T	C	999	PASS	.	GT:RD:AD:DP4:FREQ:DP2	0/0:28:0:19,9,0,0:0:NA	0/1:21:19:14,7,13,6:0.475:NA
chrX	126035901	.	A	C	999	PASS	.	GT:RD:AD:DP4:FREQ:DP2	0/0:22:0:10,12,0,0:0:NA	0/1:14:14:7,7,6,8:0.5:NA
chrX	152736686	.	C	G	999	PASS	.	GT:RD:AD:DP4:FREQ:DP2	0/0:17:0:11,6,0,0:0:NA	0/1:18:12:6,12,6,6:0.4:NA
chrX	23398214	.	T	C	999	PASS	.	GT:RD:AD:DP4:FREQ:DP2	0/0:30:0:16,14,0,0:0:NA	0/1:17:14:10,7,7,7:0.4516:NA
chrX	126620634	.	G	A	999	PASS	.	GT:RD:AD:DP4:FREQ:DP2	0/0:23:0:11,12,0,0:0:NA	0/1:19:13:6,13,10,3:0.4062:NA
chr8	70048665	.	A	G	999	PASS	.	GT:RD:AD:DP4:FREQ:DP2	0/0:28:0:13,15,0,0:0:NA	0/1:15:11:9,6,4,7:0.4231:NA
chr14	96047934	.	C	T	999	PASS	.	GT:RD:AD:DP4:FREQ:DP2	0/0:40:0:22,18,0,0:0:NA	0/1:22:16:10,12,9,7:0.4211:NA
chrX	141913865	.	C	T	999	PASS	.	GT:RD:AD:DP4:FREQ:DP2	0/0:24:0:12,12,0,0:0:NA	0/1:16:16:8,8,8,8:0.5:NA
chrX	111542372	.	T	C	999	PASS	.	GT:RD:AD:DP4:FREQ:DP2	0/0:25:0:16,9,0,0:0:NA	0/1:20:18:9,11,10,8:0.4737:NA
chrX	128341030	.	G	T	999	PASS	.	GT:RD:AD:DP4:FREQ:DP2	0/0:29:0:17,12,0,0:0:NA	0/1:21:22:11,10,11,11:0.5116:NA
chr5	45817111	.	G	T	999	PASS	.	GT:RD:AD:DP4:FREQ:DP2	0/0:25:0:6,19,0,0:0:NA	0/1:15:6:10,5,3,3:0.2857:NA
chr16	79299842	.	G	A	999	PASS	.	GT:RD:AD:DP4:FREQ:DP2	0/0:19:0:9,10,0,0:0:NA	0/1:10:10:3,7,2,8:0.5:NA
chrX	126849681	.	C	G	999	PASS	.	GT:RD:AD:DP4:FREQ:DP2	0/0:22:0:13,9,0,0:0:NA	0/1:22:14:13,9,8,6:0.3889:NA
chrX	144037843	.	A	C	999	PASS	.	GT:RD:AD:DP4:FREQ:DP2	0/0:23:0:10,13,0,0:0:NA	0/1:23:16:14,9,11,5:0.4103:NA
chrX	154887308	.	G	A	999	PASS	.	GT:RD:AD:DP4:FREQ:DP2	0/0:20:0:11,9,0,0:0:NA	0/1:19:12:7,12,4,8:0.3871:NA
chrX	150607472	.	A	G	999	PASS	.	GT:RD:AD:DP4:FREQ:DP2	0/0:27:0:14,13,0,0:0:NA	0/1:14:13:10,4,9,4:0.4815:NA
chrX	150687655	.	T	G	999	PASS	.	GT:RD:AD:DP4:FREQ:DP2	0/0:22:0:10,12,0,0:0:NA	0/1:21:22:8,13,11,11:0.5116:NA
chrX	151295024	.	C	T	999	PASS	.	GT:RD:AD:DP4:FREQ:DP2	0/0:21:0:14,7,0,0:0:NA	0/1:14:14:7,7,9,5:0.5:NA
chrX	141023831	.	A	G	999	PASS	.	GT:RD:AD:DP4:FREQ:DP2	0/0:22:0:11,11,0,0:0:NA	0/1:15:9:5,10,4,5:0.375:NA
chrX	120657670	.	T	G	999	PASS	.	GT:RD:AD:DP4:FREQ:DP2	0/0:19:0:5,14,0,0:0:NA	0/1:9:9:4,5,4,5:0.5:NA
chrX	115288474	.	C	A	999	PASS	.	GT:RD:AD:DP4:FREQ:DP2	0/0:20:0:10,10,0,0:0:NA	0/1:17:18:8,9,12,6:0.5143:NA
chrX	126811932	.	A	C	999	PASS	.	GT:RD:AD:DP4:FREQ:DP2	0/0:22:0:14,8,0,0:0:NA	0/1:18:10:11,7,8,2:0.3571:NA
chrX	149959002	.	G	A	999	PASS	.	GT:RD:AD:DP4:FREQ:DP2	0/0:26:0:14,12,0,0:0:NA	0/1:14:20:7,7,12,8:0.5882:NA
chr6	34791738	.	G	T	999	PASS	.	GT:RD:AD:DP4:FREQ:DP2	0/0:18:0:13,5,0,0:0:NA	0/1:6:4:5,1,4,0:0.4:NA
chr13	48982073	.	C	T	999	PASS	.	GT:RD:AD:DP4:FREQ:DP2	0/0:30:0:15,15,0,0:0:NA	0/1:19:10:6,13,6,4:0.3448:NA
chr7	135650016	.	T	G	999	PASS	.	GT:RD:AD:DP4:FREQ:DP2	0/0:37:0:19,18,0,0:0:NA	0/1:20:7:13,7,4,3:0.2593:NA
chrX	104030721	.	G	A	999	PASS	.	GT:RD:AD:DP4:FREQ:DP2	0/0:26:0:10,16,0,0:0:NA	0/1:24:13:10,14,7,6:0.3514:NA
chrX	94915022	.	C	A	999	PASS	.	GT:RD:AD:DP4:FREQ:DP2	0/0:24:0:12,12,0,0:0:NA	0/1:18:10:8,10,4,6:0.3571:NA
chr3	187163912	.	G	T	999	PASS	.	GT:RD:AD:DP4:FREQ:DP2	0/0:17:0:9,8,0,0:0:NA	0/1:11:14:2,9,6,8:0.56:NA
chr1	104864133	.	G	C	999	PASS	.	GT:RD:AD:DP4:FREQ:DP2	0/0:25:0:8,17,0,0:0:NA	0/1:11:6:4,7,1,5:0.3529:NA
chrX	22618335	.	A	T	999	PASS	.	GT:RD:AD:DP4:FREQ:DP2	0/0:20:0:11,9,0,0:0:NA	0/1:14:4:10,4,4,0:0.2222:NA
chrX	109940834	.	C	T	999	PASS	.	GT:RD:AD:DP4:FREQ:DP2	0/0:17:0:5,12,0,0:0:NA	0/1:12:19:5,7,9,10:0.6129:NA
chrX	150684691	.	A	C	999	PASS	.	GT:RD:AD:DP4:FREQ:DP2	0/0:18:0:12,6,0,0:0:NA	0/1:11:9:5,6,3,6:0.45:NA
chrX	115634550	.	A	G	999	PASS	.	GT:RD:AD:DP4:FREQ:DP2	0/0:35:0:18,17,0,0:0:NA	0/1:17:19:6,11,5,14:0.5278:NA
chrX	99216675	.	G	A	999	PASS	.	GT:RD:AD:DP4:FREQ:DP2	0/0:24:0:5,19,0,0:0:NA	0/1:18:18:8,10,8,10:0.5:NA
chrX	22514039	.	A	G	999	PASS	.	GT:RD:AD:DP4:FREQ:DP2	0/0:21:0:13,8,0,0:0:NA	0/1:11:9:5,6,6,3:0.45:NA
chrX	126707413	.	T	C	999	PASS	.	GT:RD:AD:DP4:FREQ:DP2	0/0:23:0:14,9,0,0:0:NA	0/1:16:11:8,8,7,4:0.4074:NA
chrX	126891422	.	C	A	999	PASS	.	GT:RD:AD:DP4:FREQ:DP2	0/0:22:0:10,12,0,0:0:NA	0/1:23:15:10,13,7,8:0.3947:NA
chrX	114665460	.	A	C	999	PASS	.	GT:RD:AD:DP4:FREQ:DP2	0/0:22:0:11,11,0,0:0:NA	0/1:17:15:12,5,7,8:0.4688:NA
chrX	123054780	.	C	T	999	PASS	.	GT:RD:AD:DP4:FREQ:DP2	0/0:17:0:5,12,0,0:0:NA	0/1:17:7:3,14,4,3:0.2917:NA
chrX	147658729	.	C	T	999	PASS	.	GT:RD:AD:DP4:FREQ:DP2	0/0:21:0:13,8,0,0:0:NA	0/1:25:9:9,16,7,2:0.2647:NA
chrX	27429784	.	G	A	999	PASS	.	GT:RD:AD:DP4:FREQ:DP2	0/0:17:0:9,8,0,0:0:NA	0/1:17:13:5,12,6,7:0.4333:NA
chrX	112758633	.	C	A	999	PASS	.	GT:RD:AD:DP4:FREQ:DP2	0/0:27:0:10,17,0,0:0:NA	0/1:16:20:6,10,15,5:0.5556:NA
chrX	123708738	.	T	G	999	PASS	.	GT:RD:AD:DP4:FREQ:DP2	0/0:18:0:14,4,0,0:0:NA	0/1:15:16:9,6,9,7:0.5161:NA
chr20	37048647	.	G	A	999	PASS	.	GT:RD:AD:DP4:FREQ:DP2	0/0:22:0:13,9,0,0:0:NA	0/1:14:8:6,8,5,3:0.3636:NA
chr21	47932908	.	C	T	999	PASS	.	GT:RD:AD:DP4:FREQ:DP2	0/0:31:0:18,13,0,0:0:NA	0/1:11:5:7,4,1,4:0.3125:NA
chr9	1802033	.	G	A	999	PASS	.	GT:RD:AD:DP4:FREQ:DP2	0/0:20:0:12,8,0,0:0:NA	0/1:10:11:8,2,7,4:0.5238:NA
chrX	96189527	.	T	C	999	PASS	.	GT:RD:AD:DP4:FREQ:DP2	0/0:20:0:8,12,0,0:0:NA	0/1:16:16:9,7,8,8:0.5:NA
chrX	116859134	.	T	A	999	PASS	.	GT:RD:AD:DP4:FREQ:DP2	0/0:18:0:12,6,0,0:0:NA	0/1:17:14:12,5,7,7:0.4516:NA
chrX	112930347	.	T	G	999	PASS	.	GT:RD:AD:DP4:FREQ:DP2	0/0:19:0:9,10,0,0:0:NA	0/1:13:20:6,7,8,12:0.6061:NA
chr22	26639263	.	C	A	999	PASS	.	GT:RD:AD:DP4:FREQ:DP2	0/0:44:0:28,16,0,0:0:NA	0/1:15:9:9,6,6,3:0.375:NA
chr17	62160827	.	G	A	999	PASS	.	GT:RD:AD:DP4:FREQ:DP2	0/0:21:0:11,10,0,0:0:NA	0/1:19:5:10,9,2,3:0.2083:NA
chr6	63295473	.	G	T	999	PASS	.	GT:RD:AD:DP4:FREQ:DP2	0/0:13:0:5,8,0,0:0:NA	0/1:10:4:3,7,1,3:0.2857:NA
chrX	103030520	.	C	T	999	PASS	.	GT:RD:AD:DP4:FREQ:DP2	0/0:24:0:14,10,0,0:0:NA	0/1:17:17:8,9,11,6:0.5:NA
chrX	23289331	.	A	G	999	PASS	.	GT:RD:AD:DP4:FREQ:DP2	0/0:31:0:9,22,0,0:0:NA	0/1:15:6:8,7,1,5:0.2857:NA
chrX	144670671	.	C	G	999	PASS	.	GT:RD:AD:DP4:FREQ:DP2	0/0:28:0:13,15,0,0:0:NA	0/1:11:14:4,7,10,4:0.56:NA
chrX	36355039	.	A	G	999	PASS	.	GT:RD:AD:DP4:FREQ:DP2	0/0:23:0:11,12,0,0:0:NA	0/1:15:9:8,7,4,5:0.375:NA
chr10	66479000	.	T	C	999	PASS	.	GT:RD:AD:DP4:FREQ:DP2	0/0:56:0:27,29,0,0:0:NA	0/1:29:8:19,10,6,2:0.2162:NA
chrX	92534804	.	C	T	999	PASS	.	GT:RD:AD:DP4:FREQ:DP2	0/0:22:0:11,11,0,0:0:NA	0/1:16:12:11,5,6,6:0.4286:NA
chr6	114440894	.	C	G	999	PASS	.	GT:RD:AD:DP4:FREQ:DP2	0/0:32:0:13,19,0,0:0:NA	0/1:14:7:9,5,4,3:0.3333:NA
chrX	28234887	.	T	G	999	PASS	.	GT:RD:AD:DP4:FREQ:DP2	0/0:23:0:17,6,0,0:0:NA	0/1:22:7:13,9,3,4:0.2414:NA
chrX	112902954	.	A	G	999	PASS	.	GT:RD:AD:DP4:FREQ:DP2	0/0:24:0:12,12,0,0:0:NA	0/1:16:19:9,7,9,10:0.5429:NA
chrX	128010831	.	T	C	999	PASS	.	GT:RD:AD:DP4:FREQ:DP2	0/0:19:0:7,12,0,0:0:NA	0/1:20:15:9,11,2,13:0.4286:NA
chr5	150441811	.	A	C	999	PASS	.	GT:RD:AD:DP4:FREQ:DP2	0/0:31:0:20,11,0,0:0:NA	0/1:12:5:7,5,2,3:0.2941:NA
chrX	107338552	.	A	T	999	PASS	.	GT:RD:AD:DP4:FREQ:DP2	0/0:18:0:12,6,0,0:0:NA	0/1:16:13:9,7,4,9:0.4483:NA
chr12	59663970	.	T	A	999	PASS	.	GT:RD:AD:DP4:FREQ:DP2	0/0:37:0:16,21,0,0:0:NA	0/1:22:6:11,11,3,3:0.2143:NA
chrX	52052538	.	C	T	999	PASS	.	GT:RD:AD:DP4:FREQ:DP2	0/0:20:0:13,7,0,0:0:NA	0/1:20:7:7,13,5,2:0.2593:NA
chrX	142484122	.	T	C	999	PASS	.	GT:RD:AD:DP4:FREQ:DP2	0/0:21:0:10,11,0,0:0:NA	0/1:17:18:13,4,10,8:0.5143:NA
chrX	125596956	.	G	A	999	PASS	.	GT:RD:AD:DP4:FREQ:DP2	0/0:21:0:14,7,0,0:0:NA	0/1:20:10:11,9,4,6:0.3333:NA
chrX	27497228	.	T	C	999	PASS	.	GT:RD:AD:DP4:FREQ:DP2	0/0:21:0:10,11,0,0:0:NA	0/1:15:6:5,10,2,4:0.2857:NA
chrX	101809470	.	A	G	999	PASS	.	GT:RD:AD:DP4:FREQ:DP2	0/0:31:0:14,17,0,0:0:NA	0/1:12:14:6,6,8,6:0.5385:NA
chrX	107232191	.	G	T	999	PASS	.	GT:RD:AD:DP4:FREQ:DP2	0/0:26:0:14,12,0,0:0:NA	0/1:19:7:12,7,4,3:0.2692:NA
chr18	30605116	.	A	G	999	PASS	.	GT:RD:AD:DP4:FREQ:DP2	0/0:22:0:14,8,0,0:0:NA	0/1:17:10:8,9,5,5:0.3704:NA
chrX	119087721	.	A	G	999	PASS	.	GT:RD:AD:DP4:FREQ:DP2	0/0:31:0:10,21,0,0:0:NA	0/1:28:15:16,12,5,10:0.3488:NA
chrX	114584186	.	T	C	999	PASS	.	GT:RD:AD:DP4:FREQ:DP2	0/0:24:0:13,11,0,0:0:NA	0/1:18:22:12,6,10,12:0.55:NA
chr17	62278736	.	G	C	999	PASS	.	GT:RD:AD:DP4:FREQ:DP2	0/0:23:0:9,14,0,0:0:NA	0/1:21:8:8,13,7,1:0.2759:NA
chrX	36337037	.	C	T	999	PASS	.	GT:RD:AD:DP4:FREQ:DP2	0/0:20:0:8,12,0,0:0:NA	0/1:11:10:6,5,6,4:0.4762:NA
chrX	112916308	.	T	C	999	PASS	.	GT:RD:AD:DP4:FREQ:DP2	0/0:26:0:16,10,0,0:0:NA	0/1:19:21:13,6,11,10:0.525:NA
chrX	101445099	.	C	T	999	PASS	.	GT:RD:AD:DP4:FREQ:DP2	0/0:23:0:10,13,0,0:0:NA	0/1:27:10:17,10,6,4:0.2703:NA
chrX	5420643	.	G	A	999	PASS	.	GT:RD:AD:DP4:FREQ:DP2	0/0:15:0:8,7,0,0:0:NA	0/1:13:8:6,7,4,4:0.381:NA
chrX	113161748	.	C	T	999	PASS	.	GT:RD:AD:DP4:FREQ:DP2	0/0:23:0:10,13,0,0:0:NA	0/1:9:9:3,6,8,1:0.5:NA
chr3	22135591	.	T	C	999	PASS	.	GT:RD:AD:DP4:FREQ:DP2	0/0:21:0:9,12,0,0:0:NA	0/1:5:9:2,3,4,5:0.6429:NA
chr11	130274817	.	A	T	999	PASS	.	GT:RD:AD:DP4:FREQ:DP2	0/0:26:0:11,15,0,0:0:NA	0/1:15:7:7,8,3,4:0.3182:NA
chrX	27822140	.	T	C	999	PASS	.	GT:RD:AD:DP4:FREQ:DP2	0/0:20:0:12,8,0,0:0:NA	0/1:15:12:6,9,6,6:0.4444:NA
chrX	116810153	.	A	G	999	PASS	.	GT:RD:AD:DP4:FREQ:DP2	0/0:22:0:11,11,0,0:0:NA	0/1:28:13:16,12,7,6:0.3171:NA
chr10	132762251	.	A	C	999	PASS	.	GT:RD:AD:DP4:FREQ:DP2	0/0:30:0:21,9,0,0:0:NA	0/1:18:5:11,7,2,3:0.2174:NA
chrX	76176567	.	C	T	999	PASS	.	GT:RD:AD:DP4:FREQ:DP2	0/0:34:0:16,18,0,0:0:NA	0/1:30:10:13,17,6,4:0.25:NA
chrX	119277007	.	G	C	999	PASS	.	GT:RD:AD:DP4:FREQ:DP2	0/0:21:0:12,9,0,0:0:NA	0/1:15:17:5,10,10,7:0.5312:NA
chrX	29719905	.	T	C	999	PASS	.	GT:RD:AD:DP4:FREQ:DP2	0/0:17:0:9,8,0,0:0:NA	0/1:12:9:4,8,4,5:0.4286:NA
chrX	96277318	.	G	A	999	PASS	.	GT:RD:AD:DP4:FREQ:DP2	0/0:23:0:14,9,0,0:0:NA	0/1:23:22:14,9,10,12:0.4889:NA
chrX	120349913	.	A	G	999	PASS	.	GT:RD:AD:DP4:FREQ:DP2	0/0:23:0:8,15,0,0:0:NA	0/1:21:18:7,14,8,10:0.4615:NA
chr22	37022068	.	G	A	999	PASS	.	GT:RD:AD:DP4:FREQ:DP2	0/0:32:0:14,18,0,0:0:NA	0/1:13:10:5,8,5,5:0.4348:NA
chrX	37700828	.	A	C	999	PASS	.	GT:RD:AD:DP4:FREQ:DP2	0/0:32:0:15,17,0,0:0:NA	0/1:20:8:8,12,3,5:0.2857:NA
chrX	139685044	.	G	A	999	PASS	.	GT:RD:AD:DP4:FREQ:DP2	0/0:21:0:10,11,0,0:0:NA	0/1:19:20:8,11,9,11:0.5128:NA
chr9	19067840	.	G	A	999	PASS	.	GT:RD:AD:DP4:FREQ:DP2	0/0:18:0:10,8,0,0:0:NA	0/1:10:8:5,5,7,1:0.4444:NA
chrX	144744642	.	C	G	999	PASS	.	GT:RD:AD:DP4:FREQ:DP2	0/0:28:0:10,18,0,0:0:NA	0/1:19:12:7,12,5,7:0.3871:NA
chrX	116051068	.	G	A	999	PASS	.	GT:RD:AD:DP4:FREQ:DP2	0/0:23:0:8,15,0,0:0:NA	0/1:14:16:7,7,6,10:0.5333:NA
chr8	53546959	.	A	G	999	PASS	.	GT:RD:AD:DP4:FREQ:DP2	0/0:17:0:10,7,0,0:0:NA	0/1:8:6:3,5,3,3:0.4286:NA
chrX	36258558	.	A	G	999	PASS	.	GT:RD:AD:DP4:FREQ:DP2	0/0:27:0:14,13,0,0:0:NA	0/1:11:4:6,5,3,1:0.2667:NA
chr5	52884010	.	G	A	999	PASS	.	GT:RD:AD:DP4:FREQ:DP2	0/0:36:0:24,12,0,0:0:NA	0/1:12:7:5,7,5,2:0.3684:NA
chrX	30452164	.	T	G	999	PASS	.	GT:RD:AD:DP4:FREQ:DP2	0/0:22:0:11,11,0,0:0:NA	0/1:13:9:5,8,5,4:0.4091:NA
chrX	119449743	.	A	G	999	PASS	.	GT:RD:AD:DP4:FREQ:DP2	0/0:23:0:13,10,0,0:0:NA	0/1:22:11:12,10,5,6:0.3333:NA
chrX	27836937	.	C	T	999	PASS	.	GT:RD:AD:DP4:FREQ:DP2	0/0:21:0:9,12,0,0:0:NA	0/1:15:11:5,10,8,3:0.4231:NA
chrX	20703696	.	T	C	999	PASS	.	GT:RD:AD:DP4:FREQ:DP2	0/0:22:0:12,10,0,0:0:NA	0/1:20:8:8,12,3,5:0.2857:NA
chrX	121280778	.	T	A	999	PASS	.	GT:RD:AD:DP4:FREQ:DP2	0/0:21:0:5,16,0,0:0:NA	0/1:15:21:4,11,10,11:0.5833:NA
chrX	30925374	.	G	A	999	PASS	.	GT:RD:AD:DP4:FREQ:DP2	0/0:20:0:10,10,0,0:0:NA	0/1:19:15:6,13,7,8:0.4412:NA
chr12	20604678	.	A	G	999	PASS	.	GT:RD:AD:DP4:FREQ:DP2	0/0:41:0:18,23,0,0:0:NA	0/1:16:11:11,5,3,8:0.4074:NA
chrX	113324218	.	A	C	999	PASS	.	GT:RD:AD:DP4:FREQ:DP2	0/0:26:0:14,12,0,0:0:NA	0/1:21:14:14,7,9,5:0.4:NA
chr5	23256313	.	G	T	999	PASS	.	GT:RD:AD:DP4:FREQ:DP2	0/0:49:0:23,26,0,0:0:NA	0/1:27:13:12,15,4,9:0.325:NA
chrX	109209433	.	C	G	999	PASS	.	GT:RD:AD:DP4:FREQ:DP2	0/0:23:0:10,13,0,0:0:NA	0/1:21:15:11,10,8,7:0.4167:NA
chrX	154856281	.	A	G	999	PASS	.	GT:RD:AD:DP4:FREQ:DP2	0/0:24:0:12,12,0,0:0:NA	0/1:19:22:10,9,10,12:0.5366:NA
chrX	126785353	.	T	C	999	PASS	.	GT:RD:AD:DP4:FREQ:DP2	0/0:29:0:19,10,0,0:0:NA	0/1:16:14:6,10,8,6:0.4667:NA
chrX	142955893	.	G	A	999	PASS	.	GT:RD:AD:DP4:FREQ:DP2	0/0:27:0:8,19,0,0:0:NA	0/1:20:16:12,8,5,11:0.4444:NA
chr3	151737119	.	T	C	999	PASS	.	GT:RD:AD:DP4:FREQ:DP2	0/0:15:0:9,6,0,0:0:NA	0/1:7:11:5,2,5,6:0.6111:NA
chrX	126010234	.	A	C	999	PASS	.	GT:RD:AD:DP4:FREQ:DP2	0/0:23:0:12,11,0,0:0:NA	0/1:11:15:7,4,7,8:0.5769:NA
chrX	36336622	.	T	C	999	PASS	.	GT:RD:AD:DP4:FREQ:DP2	0/0:22:0:10,12,0,0:0:NA	0/1:21:7:8,13,4,3:0.25:NA
chr12	91845632	.	A	G	999	PASS	.	GT:RD:AD:DP4:FREQ:DP2	0/0:44:0:18,26,0,0:0:NA	0/1:12:9:6,6,4,5:0.4286:NA
chrX	27456080	.	A	G	999	PASS	.	GT:RD:AD:DP4:FREQ:DP2	0/0:19:0:7,12,0,0:0:NA	0/1:16:5:4,12,3,2:0.2381:NA
chr17	13089007	.	A	G	999	PASS	.	GT:RD:AD:DP4:FREQ:DP2	0/0:37:0:17,20,0,0:0:NA	0/1:19:12:6,13,5,7:0.3871:NA
chr5	52633902	.	T	C	999	PASS	.	GT:RD:AD:DP4:FREQ:DP2	0/0:35:0:27,8,0,0:0:NA	0/1:13:9:5,8,5,4:0.4091:NA
chr7	119658876	.	T	C	999	PASS	.	GT:RD:AD:DP4:FREQ:DP2	0/0:25:0:9,16,0,0:0:NA	0/1:14:7:6,8,6,1:0.3333:NA
chrX	154771641	.	C	T	999	PASS	.	GT:RD:AD:DP4:FREQ:DP2	0/0:16:0:11,5,0,0:0:NA	0/1:15:12:12,3,5,7:0.4444:NA
chrX	27802249	.	T	C	999	PASS	.	GT:RD:AD:DP4:FREQ:DP2	0/0:18:0:10,8,0,0:0:NA	0/1:15:4:6,9,3,1:0.2105:NA
chrX	25540960	.	A	G	999	PASS	.	GT:RD:AD:DP4:FREQ:DP2	0/0:30:0:18,12,0,0:0:NA	0/1:14:7:5,9,2,5:0.3333:NA
chrX	111238726	.	A	T	999	PASS	.	GT:RD:AD:DP4:FREQ:DP2	0/0:16:0:7,9,0,0:0:NA	0/1:15:12:8,7,4,8:0.4444:NA
chrX	149250130	.	A	G	999	PASS	.	GT:RD:AD:DP4:FREQ:DP2	0/0:26:0:16,10,0,0:0:NA	0/1:22:21:9,13,11,10:0.4884:NA
chrX	27191610	.	A	T	999	PASS	.	GT:RD:AD:DP4:FREQ:DP2	0/0:26:0:15,11,0,0:0:NA	0/1:11:7:6,5,2,5:0.3889:NA
chrX	104275974	.	T	C	999	PASS	.	GT:RD:AD:DP4:FREQ:DP2	0/0:19:0:10,9,0,0:0:NA	0/1:13:21:6,7,12,9:0.6176:NA
chrX	123105791	.	A	G	999	PASS	.	GT:RD:AD:DP4:FREQ:DP2	0/0:27:0:9,18,0,0:0:NA	0/1:16:13:4,12,7,6:0.4483:NA
chr13	38651860	.	A	C	999	PASS	.	GT:RD:AD:DP4:FREQ:DP2	0/0:25:0:14,11,0,0:0:NA	0/1:18:7:11,7,6,1:0.28:NA
chrX	152727723	.	G	A	999	PASS	.	GT:RD:AD:DP4:FREQ:DP2	0/0:29:0:15,14,0,0:0:NA	0/1:22:11:12,10,4,7:0.3333:NA
chrX	27711167	.	A	T	999	PASS	.	GT:RD:AD:DP4:FREQ:DP2	0/0:28:0:13,15,0,0:0:NA	0/1:19:9:9,10,7,2:0.3214:NA
chrX	141199644	.	A	G	999	PASS	.	GT:RD:AD:DP4:FREQ:DP2	0/0:22:0:9,13,0,0:0:NA	0/1:13:16:5,8,10,6:0.5517:NA
chrX	107442573	.	C	T	999	PASS	.	GT:RD:AD:DP4:FREQ:DP2	0/0:9:0:4,5,0,0:0:NA	0/1:27:14:19,8,11,3:0.3415:NA
chr2	2191776	.	C	G	999	PASS	.	GT:RD:AD:DP4:FREQ:DP2	0/0:31:0:16,15,0,0:0:NA	0/1:0:11:0,0,7,4:1:NA
chrX	123189623	.	G	C	999	PASS	.	GT:RD:AD:DP4:FREQ:DP2	0/0:24:0:8,16,0,0:0:NA	0/1:21:12:10,11,3,9:0.3636:NA
chrX	117623746	.	A	T	999	PASS	.	GT:RD:AD:DP4:FREQ:DP2	0/0:28:0:13,15,0,0:0:NA	0/1:16:17:7,9,7,10:0.5152:NA
chrX	126512219	.	G	A	999	PASS	.	GT:RD:AD:DP4:FREQ:DP2	0/0:29:0:17,12,0,0:0:NA	0/1:18:21:9,9,9,12:0.5385:NA
chr15	84532589	.	T	C	999	PASS	.	GT:RD:AD:DP4:FREQ:DP2	0/0:33:0:15,18,0,0:0:NA	0/1:29:8:13,16,3,5:0.2162:NA
chr6	12982044	.	C	G	999	PASS	.	GT:RD:AD:DP4:FREQ:DP2	0/0:35:0:21,14,0,0:0:NA	0/1:16:10:9,7,4,6:0.3846:NA
chrX	74386434	.	T	C	999	PASS	.	GT:RD:AD:DP4:FREQ:DP2	0/0:50:0:25,25,0,0:0:NA	0/1:38:10:20,18,5,5:0.2083:NA
chr9	91893835	.	A	G	999	PASS	.	GT:RD:AD:DP4:FREQ:DP2	0/0:12:0:8,4,0,0:0:NA	0/1:5:5:1,4,4,1:0.5:NA
chrX	20994725	.	A	G	999	PASS	.	GT:RD:AD:DP4:FREQ:DP2	0/0:19:0:12,7,0,0:0:NA	0/1:14:7:7,7,4,3:0.3333:NA
chrX	116819733	.	G	A	999	PASS	.	GT:RD:AD:DP4:FREQ:DP2	0/0:22:0:10,12,0,0:0:NA	0/1:18:18:10,8,9,9:0.5:NA
chr6	65348232	.	C	G	999	PASS	.	GT:RD:AD:DP4:FREQ:DP2	0/0:24:0:9,15,0,0:0:NA	0/1:17:7:6,11,4,3:0.2917:NA
chr8	5191804	.	G	T	999	PASS	.	GT:RD:AD:DP4:FREQ:DP2	0/0:19:0:12,7,0,0:0:NA	0/1:3:17:2,1,7,10:0.85:NA
chrX	116784765	.	G	A	999	PASS	.	GT:RD:AD:DP4:FREQ:DP2	0/0:26:0:16,10,0,0:0:NA	0/1:18:16:14,4,8,8:0.4706:NA
chrX	126698257	.	T	G	999	PASS	.	GT:RD:AD:DP4:FREQ:DP2	0/0:19:0:9,10,0,0:0:NA	0/1:19:13:12,7,6,7:0.4062:NA
chrX	152729257	.	C	T	999	PASS	.	GT:RD:AD:DP4:FREQ:DP2	0/0:19:0:12,7,0,0:0:NA	0/1:17:15:9,8,6,9:0.4688:NA
chrX	102376707	.	C	G	999	PASS	.	GT:RD:AD:DP4:FREQ:DP2	0/0:26:0:11,15,0,0:0:NA	0/1:17:20:11,6,11,9:0.5405:NA
chrX	118502891	.	C	T	999	PASS	.	GT:RD:AD:DP4:FREQ:DP2	0/0:19:0:7,12,0,0:0:NA	0/1:19:12:12,7,1,11:0.3871:NA
chrX	30155427	.	G	A	999	PASS	.	GT:RD:AD:DP4:FREQ:DP2	0/0:21:0:9,12,0,0:0:NA	0/1:12:13:4,8,7,6:0.52:NA
chrX	124656839	.	G	A	999	PASS	.	GT:RD:AD:DP4:FREQ:DP2	0/0:29:0:17,12,0,0:0:NA	0/1:19:11:11,8,5,6:0.3667:NA
chrX	125666524	.	C	G	999	PASS	.	GT:RD:AD:DP4:FREQ:DP2	0/0:23:0:8,15,0,0:0:NA	0/1:20:12:8,12,9,3:0.375:NA
chr8	88339387	.	G	A	999	PASS	.	GT:RD:AD:DP4:FREQ:DP2	0/0:16:0:11,5,0,0:0:NA	0/1:6:5:3,3,5,0:0.4545:NA
chrX	148782812	.	C	G	999	PASS	.	GT:RD:AD:DP4:FREQ:DP2	0/0:26:0:12,14,0,0:0:NA	0/1:18:11:9,9,9,2:0.3793:NA
chrX	22198017	.	T	A	999	PASS	.	GT:RD:AD:DP4:FREQ:DP2	0/0:20:0:7,13,0,0:0:NA	0/1:10:10:5,5,1,9:0.5:NA
chrX	120709326	.	C	T	999	PASS	.	GT:RD:AD:DP4:FREQ:DP2	0/0:21:0:13,8,0,0:0:NA	0/1:18:20:10,8,13,7:0.5263:NA
chrX	36193470	.	C	T	999	PASS	.	GT:RD:AD:DP4:FREQ:DP2	0/0:28:0:8,20,0,0:0:NA	0/1:14:9:8,6,1,8:0.3913:NA
chrX	5124305	.	C	T	999	PASS	.	GT:RD:AD:DP4:FREQ:DP2	0/0:17:0:8,9,0,0:0:NA	0/1:22:7:14,8,4,3:0.2414:NA
chrX	152768464	.	C	T	999	PASS	.	GT:RD:AD:DP4:FREQ:DP2	0/0:21:0:11,10,0,0:0:NA	0/1:11:20:6,5,10,10:0.6452:NA
chrX	145693564	.	T	C	999	PASS	.	GT:RD:AD:DP4:FREQ:DP2	0/0:19:0:7,12,0,0:0:NA	0/1:28:15:13,15,7,8:0.3488:NA
chr21	22075246	.	G	T	999	PASS	.	GT:RD:AD:DP4:FREQ:DP2	0/0:45:0:26,19,0,0:0:NA	0/1:30:10:13,17,3,7:0.25:NA
chrX	119144162	.	G	A	999	PASS	.	GT:RD:AD:DP4:FREQ:DP2	0/0:19:0:7,12,0,0:0:NA	0/1:23:15:12,11,6,9:0.3947:NA
chrX	126899511	.	T	A	999	PASS	.	GT:RD:AD:DP4:FREQ:DP2	0/0:21:0:13,8,0,0:0:NA	0/1:22:18:9,13,8,10:0.45:NA
chr4	61890796	.	T	C	999	PASS	.	GT:RD:AD:DP4:FREQ:DP2	0/0:26:0:13,13,0,0:0:NA	0/1:3:10:1,2,5,5:0.7692:NA
chrX	92611995	.	A	T	999	PASS	.	GT:RD:AD:DP4:FREQ:DP2	0/0:19:0:12,7,0,0:0:NA	0/1:12:6:4,8,4,2:0.3333:NA
chr10	56214669	.	T	G	999	PASS	.	GT:RD:AD:DP4:FREQ:DP2	0/0:48:0:28,20,0,0:0:NA	0/1:17:7:11,6,4,3:0.2917:NA
chr12	96317629	.	G	A	999	PASS	.	GT:RD:AD:DP4:FREQ:DP2	0/0:27:0:17,10,0,0:0:NA	0/1:14:4:5,9,4,0:0.2222:NA
chrX	123713455	.	C	A	999	PASS	.	GT:RD:AD:DP4:FREQ:DP2	0/0:22:0:8,14,0,0:0:NA	0/1:26:11:12,14,4,7:0.2973:NA
chr6	80288267	.	T	C	999	PASS	.	GT:RD:AD:DP4:FREQ:DP2	0/0:23:0:6,17,0,0:0:NA	0/1:18:5:10,8,4,1:0.2174:NA
chrX	90689704	.	G	A	999	PASS	.	GT:RD:AD:DP4:FREQ:DP2	0/0:16:0:9,7,0,0:0:NA	0/1:13:9:7,6,4,5:0.4091:NA
chrX	107326027	.	C	T	999	PASS	.	GT:RD:AD:DP4:FREQ:DP2	0/0:19:0:8,11,0,0:0:NA	0/1:20:13:9,11,9,4:0.3939:NA
chrX	123030379	.	T	C	999	PASS	.	GT:RD:AD:DP4:FREQ:DP2	0/0:15:0:9,6,0,0:0:NA	0/1:9:7:5,4,5,2:0.4375:NA
chrX	139637184	.	A	G	999	PASS	.	GT:RD:AD:DP4:FREQ:DP2	0/0:25:0:12,13,0,0:0:NA	0/1:18:12:9,9,7,5:0.4:NA
chrX	141382647	.	G	A	999	PASS	.	GT:RD:AD:DP4:FREQ:DP2	0/0:25:0:12,13,0,0:0:NA	0/1:25:9:16,9,3,6:0.2647:NA
chr8	80910992	.	C	G	999	PASS	.	GT:RD:AD:DP4:FREQ:DP2	0/0:24:0:13,11,0,0:0:NA	0/1:10:18:3,7,7,11:0.6429:NA
chr5	144817807	.	A	G	999	PASS	.	GT:RD:AD:DP4:FREQ:DP2	0/0:40:0:22,18,0,0:0:NA	0/1:17:13:8,9,7,6:0.4333:NA
chrX	90693901	.	T	A	999	PASS	.	GT:RD:AD:DP4:FREQ:DP2	0/0:35:0:14,21,0,0:0:NA	0/1:16:14:8,8,10,4:0.4667:NA
chrX	96511375	.	T	G	999	PASS	.	GT:RD:AD:DP4:FREQ:DP2	0/0:20:0:10,10,0,0:0:NA	0/1:17:17:9,8,5,12:0.5:NA
chrX	153004145	.	C	A	999	PASS	.	GT:RD:AD:DP4:FREQ:DP2	0/0:20:0:9,11,0,0:0:NA	0/1:22:14:11,11,9,5:0.3889:NA
chrX	29851674	.	A	G	999	PASS	.	GT:RD:AD:DP4:FREQ:DP2	0/0:19:0:12,7,0,0:0:NA	0/1:8:4:5,3,2,2:0.3333:NA
chr2	229088317	.	C	A	999	PASS	.	GT:RD:AD:DP4:FREQ:DP2	0/0:27:0:16,11,0,0:0:NA	0/1:13:10:9,4,5,5:0.4348:NA
chrX	100552606	.	A	G	999	PASS	.	GT:RD:AD:DP4:FREQ:DP2	0/0:25:0:9,16,0,0:0:NA	0/1:13:19:6,7,9,10:0.5938:NA
chrX	35894397	.	T	A	999	PASS	.	GT:RD:AD:DP4:FREQ:DP2	0/0:22:0:10,12,0,0:0:NA	0/1:17:5:6,11,2,3:0.2273:NA
chr3	13881461	.	C	A	999	PASS	.	GT:RD:AD:DP4:FREQ:DP2	0/0:35:0:21,14,0,0:0:NA	0/1:14:10:7,7,4,6:0.4167:NA
chrX	27385101	.	T	C	999	PASS	.	GT:RD:AD:DP4:FREQ:DP2	0/0:24:0:11,13,0,0:0:NA	0/1:17:6:7,10,3,3:0.2609:NA
chrX	118801919	.	T	A	999	PASS	.	GT:RD:AD:DP4:FREQ:DP2	0/0:27:0:16,11,0,0:0:NA	0/1:19:17:10,9,9,8:0.4722:NA
chrX	107521765	.	C	T	999	PASS	.	GT:RD:AD:DP4:FREQ:DP2	0/0:35:0:23,12,0,0:0:NA	0/1:16:16:13,3,4,12:0.5:NA
chr14	25304410	.	G	A	999	PASS	.	GT:RD:AD:DP4:FREQ:DP2	0/0:34:0:12,22,0,0:0:NA	0/1:17:13:9,8,8,5:0.4333:NA
chr18	21034540	.	A	T	999	PASS	.	GT:RD:AD:DP4:FREQ:DP2	0/0:39:0:21,18,0,0:0:NA	0/1:22:11:11,11,3,8:0.3333:NA
chrX	139725824	.	A	G	999	PASS	.	GT:RD:AD:DP4:FREQ:DP2	0/0:22:0:12,10,0,0:0:NA	0/1:15:9:7,8,6,3:0.375:NA
chr14	26175519	.	A	T	999	PASS	.	GT:RD:AD:DP4:FREQ:DP2	0/0:34:0:20,14,0,0:0:NA	0/1:20:5:9,11,1,4:0.2:NA
chrX	126676496	.	A	T	999	PASS	.	GT:RD:AD:DP4:FREQ:DP2	0/0:20:0:10,10,0,0:0:NA	0/1:14:16:7,7,10,6:0.5333:NA
chrX	101075941	.	T	C	999	PASS	.	GT:RD:AD:DP4:FREQ:DP2	0/0:25:0:13,12,0,0:0:NA	0/1:19:11:12,7,7,4:0.3667:NA
chrX	129605707	.	A	C	999	PASS	.	GT:RD:AD:DP4:FREQ:DP2	0/0:29:0:14,15,0,0:0:NA	0/1:15:18:9,6,8,10:0.5455:NA
chrX	144066637	.	G	A	999	PASS	.	GT:RD:AD:DP4:FREQ:DP2	0/0:22:0:11,11,0,0:0:NA	0/1:10:24:3,7,19,5:0.7059:NA
chrX	144098572	.	C	G	999	PASS	.	GT:RD:AD:DP4:FREQ:DP2	0/0:26:0:12,14,0,0:0:NA	0/1:12:13:6,6,5,8:0.52:NA
chr10	14901719	.	C	T	999	PASS	.	GT:RD:AD:DP4:FREQ:DP2	0/0:57:0:28,29,0,0:0:NA	0/1:28:7:12,16,5,2:0.2:NA
chrX	154834797	.	T	G	999	PASS	.	GT:RD:AD:DP4:FREQ:DP2	0/0:22:0:13,9,0,0:0:NA	0/1:16:18:8,8,11,7:0.5294:NA
chrX	100952630	.	C	A	999	PASS	.	GT:RD:AD:DP4:FREQ:DP2	0/0:25:0:12,13,0,0:0:NA	0/1:24:19:14,10,5,14:0.4419:NA
chrX	121831750	.	G	A	999	PASS	.	GT:RD:AD:DP4:FREQ:DP2	0/0:18:0:7,11,0,0:0:NA	0/1:17:23:5,12,9,14:0.575:NA
chrX	123285443	.	T	C	999	PASS	.	GT:RD:AD:DP4:FREQ:DP2	0/0:26:0:12,14,0,0:0:NA	0/1:18:17:8,10,6,11:0.4857:NA
chrX	128343288	.	T	C	999	PASS	.	GT:RD:AD:DP4:FREQ:DP2	0/0:22:0:13,9,0,0:0:NA	0/1:18:12:12,6,3,9:0.4:NA
chrX	124588491	.	T	C	999	PASS	.	GT:RD:AD:DP4:FREQ:DP2	0/0:20:0:13,7,0,0:0:NA	0/1:16:15:10,6,9,6:0.4839:NA
chr17	62368885	.	G	A	999	PASS	.	GT:RD:AD:DP4:FREQ:DP2	0/0:28:0:13,15,0,0:0:NA	0/1:18:10:10,8,4,6:0.3571:NA
chr4	21740003	.	T	A	999	PASS	.	GT:RD:AD:DP4:FREQ:DP2	0/0:11:0:5,6,0,0:0:NA	0/1:5:8:3,2,6,2:0.6154:NA
chrX	116786854	.	C	T	999	PASS	.	GT:RD:AD:DP4:FREQ:DP2	0/0:22:0:8,14,0,0:0:NA	0/1:17:13:6,11,4,9:0.4333:NA
chrX	111794867	.	G	A	999	PASS	.	GT:RD:AD:DP4:FREQ:DP2	0/0:23:0:13,10,0,0:0:NA	0/1:24:9:8,16,4,5:0.2727:NA
chrX	126336217	.	C	A	999	PASS	.	GT:RD:AD:DP4:FREQ:DP2	0/0:20:0:7,13,0,0:0:NA	0/1:15:4:8,7,1,3:0.2105:NA
chrX	119460322	.	C	G	999	PASS	.	GT:RD:AD:DP4:FREQ:DP2	0/0:24:0:16,8,0,0:0:NA	0/1:23:19:12,11,11,8:0.4524:NA
chrX	22042968	.	G	A	999	PASS	.	GT:RD:AD:DP4:FREQ:DP2	0/0:26:0:14,12,0,0:0:NA	0/1:18:8:11,7,5,3:0.3077:NA
chrX	144033479	.	C	T	999	PASS	.	GT:RD:AD:DP4:FREQ:DP2	0/0:18:0:8,10,0,0:0:NA	0/1:11:11:2,9,4,7:0.5:NA
chrX	154789496	.	A	G	999	PASS	.	GT:RD:AD:DP4:FREQ:DP2	0/0:32:0:16,16,0,0:0:NA	0/1:14:14:10,4,8,6:0.5:NA
chrX	29574022	.	A	G	999	PASS	.	GT:RD:AD:DP4:FREQ:DP2	0/0:25:0:12,13,0,0:0:NA	0/1:16:9:8,8,3,6:0.36:NA
chrX	126508512	.	T	A	999	PASS	.	GT:RD:AD:DP4:FREQ:DP2	0/0:30:0:19,11,0,0:0:NA	0/1:13:19:6,7,10,9:0.5938:NA
chrX	31268380	.	C	G	999	PASS	.	GT:RD:AD:DP4:FREQ:DP2	0/0:29:0:14,15,0,0:0:NA	0/1:15:12:11,4,6,6:0.4444:NA
chrX	102213824	.	A	G	999	PASS	.	GT:RD:AD:DP4:FREQ:DP2	0/0:20:0:9,11,0,0:0:NA	0/1:14:16:6,8,8,8:0.5333:NA
chrX	4201633	.	C	T	999	PASS	.	GT:RD:AD:DP4:FREQ:DP2	0/0:18:0:10,8,0,0:0:NA	0/1:18:9:12,6,6,3:0.3333:NA
chrX	113692986	.	T	G	999	PASS	.	GT:RD:AD:DP4:FREQ:DP2	0/0:17:0:5,12,0,0:0:NA	0/1:12:12:7,5,8,4:0.5:NA
chrX	51701469	.	G	A	999	PASS	.	GT:RD:AD:DP4:FREQ:DP2	0/0:28:0:14,14,0,0:0:NA	0/1:21:11:8,13,7,4:0.3438:NA
chrX	122364962	.	A	C	999	PASS	.	GT:RD:AD:DP4:FREQ:DP2	0/0:27:0:11,16,0,0:0:NA	0/1:17:17:9,8,10,7:0.5:NA
chrX	114687392	.	T	C	999	PASS	.	GT:RD:AD:DP4:FREQ:DP2	0/0:22:0:11,11,0,0:0:NA	0/1:28:18:16,12,7,11:0.3913:NA
chrX	119664545	.	C	T	999	PASS	.	GT:RD:AD:DP4:FREQ:DP2	0/0:25:0:7,18,0,0:0:NA	0/1:24:18:15,9,8,10:0.4286:NA
chrX	118987177	.	T	C	999	PASS	.	GT:RD:AD:DP4:FREQ:DP2	0/0:22:0:14,8,0,0:0:NA	0/1:12:16:5,7,9,7:0.5714:NA
chrX	34745992	.	G	A	999	PASS	.	GT:RD:AD:DP4:FREQ:DP2	0/0:24:0:10,14,0,0:0:NA	0/1:8:10:5,3,7,3:0.5556:NA
chrX	126381206	.	A	C	999	PASS	.	GT:RD:AD:DP4:FREQ:DP2	0/0:20:0:12,8,0,0:0:NA	0/1:9:16:5,4,7,9:0.64:NA
chr1	198548947	.	T	C	999	PASS	.	GT:RD:AD:DP4:FREQ:DP2	0/0:52:0:26,26,0,0:0:NA	0/1:15:6:2,13,2,4:0.2857:NA
chrX	122633949	.	A	C	999	PASS	.	GT:RD:AD:DP4:FREQ:DP2	0/0:27:0:14,13,0,0:0:NA	0/1:22:15:13,9,8,7:0.4054:NA
chrX	22042892	.	A	G	999	PASS	.	GT:RD:AD:DP4:FREQ:DP2	0/0:22:0:10,12,0,0:0:NA	0/1:14:11:9,5,7,4:0.44:NA
chr1	92925371	.	T	C	999	PASS	.	GT:RD:AD:DP4:FREQ:DP2	0/0:38:0:14,24,0,0:0:NA	0/1:14:8:10,4,5,3:0.3636:NA
chrX	143943354	.	T	C	999	PASS	.	GT:RD:AD:DP4:FREQ:DP2	0/0:25:0:15,10,0,0:0:NA	0/1:16:17:10,6,11,6:0.5152:NA
chrX	144215754	.	T	C	999	PASS	.	GT:RD:AD:DP4:FREQ:DP2	0/0:21:0:9,12,0,0:0:NA	0/1:13:13:8,5,8,5:0.5:NA
chrX	26735679	.	G	T	999	PASS	.	GT:RD:AD:DP4:FREQ:DP2	0/0:25:0:13,12,0,0:0:NA	0/1:14:5:5,9,0,5:0.2632:NA
chrX	22557884	.	C	T	999	PASS	.	GT:RD:AD:DP4:FREQ:DP2	0/0:21:0:10,11,0,0:0:NA	0/1:16:9:8,8,5,4:0.36:NA
chr10	135315566	.	C	G	999	PASS	.	GT:RD:AD:DP4:FREQ:DP2	0/0:59:0:31,28,0,0:0:NA	0/1:26:8:17,9,4,4:0.2353:NA
chrX	51877502	.	G	A	999	PASS	.	GT:RD:AD:DP4:FREQ:DP2	0/0:31:0:9,22,0,0:0:NA	0/1:22:6:10,12,4,2:0.2143:NA
chrX	110066484	.	G	A	999	PASS	.	GT:RD:AD:DP4:FREQ:DP2	0/0:20:0:8,12,0,0:0:NA	0/1:25:11:9,16,6,5:0.3056:NA
chr14	98578062	.	A	G	999	PASS	.	GT:RD:AD:DP4:FREQ:DP2	0/0:38:0:15,23,0,0:0:NA	0/1:9:9:5,4,4,5:0.5:NA
chrX	116564380	.	G	A	999	PASS	.	GT:RD:AD:DP4:FREQ:DP2	0/0:26:0:9,17,0,0:0:NA	0/1:19:18:7,12,10,8:0.4865:NA
chrX	119443055	.	C	T	999	PASS	.	GT:RD:AD:DP4:FREQ:DP2	0/0:25:0:15,10,0,0:0:NA	0/1:16:11:3,13,3,8:0.4074:NA
chrX	20799904	.	A	G	999	PASS	.	GT:RD:AD:DP4:FREQ:DP2	0/0:24:0:12,12,0,0:0:NA	0/1:19:9:11,8,5,4:0.3214:NA
chrX	112899869	.	C	A	999	PASS	.	GT:RD:AD:DP4:FREQ:DP2	0/0:25:0:10,15,0,0:0:NA	0/1:11:15:2,9,6,9:0.5769:NA
chrX	22613255	.	A	G	999	PASS	.	GT:RD:AD:DP4:FREQ:DP2	0/0:23:0:14,9,0,0:0:NA	0/1:19:5:9,10,4,1:0.2083:NA
chrX	114584158	.	T	C	999	PASS	.	GT:RD:AD:DP4:FREQ:DP2	0/0:24:0:12,12,0,0:0:NA	0/1:20:21:12,8,7,14:0.5122:NA
chr5	16850068	.	A	G	999	PASS	.	GT:RD:AD:DP4:FREQ:DP2	0/0:36:0:18,18,0,0:0:NA	0/1:22:7:13,9,5,2:0.2414:NA
chrX	27978827	.	C	T	999	PASS	.	GT:RD:AD:DP4:FREQ:DP2	0/0:21:0:9,12,0,0:0:NA	0/1:26:9:12,14,6,3:0.2571:NA
chr14	76142053	.	T	A	999	PASS	.	GT:RD:AD:DP4:FREQ:DP2	0/0:35:0:18,17,0,0:0:NA	0/1:22:10:11,11,5,5:0.3125:NA
chrX	151656646	.	G	T	999	PASS	.	GT:RD:AD:DP4:FREQ:DP2	0/0:25:0:13,12,0,0:0:NA	0/1:15:14:6,9,4,10:0.4828:NA
chrX	103066857	.	C	T	999	PASS	.	GT:RD:AD:DP4:FREQ:DP2	0/0:29:0:9,20,0,0:0:NA	0/1:17:10:8,9,3,7:0.3704:NA
chrX	111559067	.	A	T	999	PASS	.	GT:RD:AD:DP4:FREQ:DP2	0/0:25:0:11,14,0,0:0:NA	0/1:26:12:11,15,7,5:0.3158:NA
chrX	118811634	.	G	C	999	PASS	.	GT:RD:AD:DP4:FREQ:DP2	0/0:30:0:20,10,0,0:0:NA	0/1:12:14:8,4,10,4:0.5385:NA
chrX	29597891	.	C	A	999	PASS	.	GT:RD:AD:DP4:FREQ:DP2	0/0:17:0:7,10,0,0:0:NA	0/1:17:11:8,9,6,5:0.3929:NA
chrX	141344132	.	G	A	999	PASS	.	GT:RD:AD:DP4:FREQ:DP2	0/0:19:0:12,7,0,0:0:NA	0/1:13:19:3,10,8,11:0.5938:NA
chr5	109178932	.	A	T	999	PASS	.	GT:RD:AD:DP4:FREQ:DP2	0/0:30:0:16,14,0,0:0:NA	0/1:7:4:6,1,2,2:0.3636:NA
chr7	158013968	.	G	T	999	PASS	.	GT:RD:AD:DP4:FREQ:DP2	0/0:10:0:7,3,0,0:0:NA	0/1:9:6:4,5,2,4:0.4:NA
chrX	116079055	.	C	T	999	PASS	.	GT:RD:AD:DP4:FREQ:DP2	0/0:22:0:14,8,0,0:0:NA	0/1:12:12:5,7,4,8:0.5:NA
chrX	101250833	.	T	C	999	PASS	.	GT:RD:AD:DP4:FREQ:DP2	0/0:17:0:10,7,0,0:0:NA	0/1:18:8:10,8,3,5:0.3077:NA
chrX	151313788	.	T	C	999	PASS	.	GT:RD:AD:DP4:FREQ:DP2	0/0:20:0:8,12,0,0:0:NA	0/1:22:16:13,9,7,9:0.4211:NA
chrX	27204040	.	T	C	999	PASS	.	GT:RD:AD:DP4:FREQ:DP2	0/0:24:0:11,13,0,0:0:NA	0/1:17:8:11,6,5,3:0.32:NA
chrX	123582309	.	T	C	999	PASS	.	GT:RD:AD:DP4:FREQ:DP2	0/0:19:0:8,11,0,0:0:NA	0/1:19:13:9,10,9,4:0.4062:NA
chr3	55078158	.	G	A	999	PASS	.	GT:RD:AD:DP4:FREQ:DP2	0/0:30:0:14,16,0,0:0:NA	0/1:13:11:8,5,8,3:0.4583:NA
chrX	21583489	.	G	A	999	PASS	.	GT:RD:AD:DP4:FREQ:DP2	0/0:23:0:15,8,0,0:0:NA	0/1:25:13:14,11,6,7:0.3421:NA
chrX	30247545	.	T	C	999	PASS	.	GT:RD:AD:DP4:FREQ:DP2	0/0:25:0:15,10,0,0:0:NA	0/1:12:6:8,4,3,3:0.3333:NA
chr4	146159978	.	G	A	999	PASS	.	GT:RD:AD:DP4:FREQ:DP2	0/0:11:0:7,4,0,0:0:NA	0/1:4:8:2,2,6,2:0.6667:NA
chrX	150942360	.	G	T	999	PASS	.	GT:RD:AD:DP4:FREQ:DP2	0/0:20:0:11,9,0,0:0:NA	0/1:17:24:8,9,11,13:0.5854:NA
chrX	112831462	.	C	T	999	PASS	.	GT:RD:AD:DP4:FREQ:DP2	0/0:26:0:11,15,0,0:0:NA	0/1:14:9:4,10,4,5:0.3913:NA
chrX	143721598	.	A	G	999	PASS	.	GT:RD:AD:DP4:FREQ:DP2	0/0:18:0:7,11,0,0:0:NA	0/1:6:10:3,3,4,6:0.625:NA
chrX	154899846	.	A	G	999	PASS	.	GT:RD:AD:DP4:FREQ:DP2	0/0:20:0:12,8,0,0:0:NA	0/1:12:24:10,2,17,7:0.6667:NA
chr12	127813309	.	A	C	999	PASS	.	GT:RD:AD:DP4:FREQ:DP2	0/0:20:0:2,18,0,0:0:NA	0/1:10:10:4,6,4,6:0.5:NA
chrX	125879086	.	A	G	999	PASS	.	GT:RD:AD:DP4:FREQ:DP2	0/0:23:0:10,13,0,0:0:NA	0/1:10:12:6,4,6,6:0.5455:NA
chr4	27389050	.	G	C	999	PASS	.	GT:RD:AD:DP4:FREQ:DP2	0/0:18:0:10,8,0,0:0:NA	0/1:2:8:1,1,4,4:0.8:NA
chrX	142814275	.	T	C	999	PASS	.	GT:RD:AD:DP4:FREQ:DP2	0/0:21:0:9,12,0,0:0:NA	0/1:22:16:7,15,7,9:0.4211:NA
chrX	115671758	.	C	T	999	PASS	.	GT:RD:AD:DP4:FREQ:DP2	0/0:22:0:12,10,0,0:0:NA	0/1:9:18:2,7,6,12:0.6667:NA
chrX	83761931	.	A	G	999	PASS	.	GT:RD:AD:DP4:FREQ:DP2	0/0:25:0:13,12,0,0:0:NA	0/1:26:7:13,13,6,1:0.2121:NA
chrX	126661064	.	T	C	999	PASS	.	GT:RD:AD:DP4:FREQ:DP2	0/0:20:0:7,13,0,0:0:NA	0/1:11:16:7,4,8,8:0.5926:NA
chrX	108206658	.	C	G	999	PASS	.	GT:RD:AD:DP4:FREQ:DP2	0/0:18:0:6,12,0,0:0:NA	0/1:15:15:9,6,9,6:0.5:NA
chrX	27517013	.	C	T	999	PASS	.	GT:RD:AD:DP4:FREQ:DP2	0/0:20:0:12,8,0,0:0:NA	0/1:24:12:14,10,7,5:0.3333:NA
chrX	148302774	.	G	A	999	PASS	.	GT:RD:AD:DP4:FREQ:DP2	0/0:19:0:12,7,0,0:0:NA	0/1:13:15:5,8,7,8:0.5357:NA
chrX	126362919	.	G	A	999	PASS	.	GT:RD:AD:DP4:FREQ:DP2	0/0:19:0:9,10,0,0:0:NA	0/1:7:11:6,1,6,5:0.6111:NA
chrX	27240498	.	G	C	999	PASS	.	GT:RD:AD:DP4:FREQ:DP2	0/0:24:0:14,10,0,0:0:NA	0/1:21:9:12,9,7,2:0.3:NA
chrX	112471564	.	T	C	999	PASS	.	GT:RD:AD:DP4:FREQ:DP2	0/0:28:0:14,14,0,0:0:NA	0/1:28:20:10,18,11,9:0.4167:NA
chrX	150439210	.	A	C	999	PASS	.	GT:RD:AD:DP4:FREQ:DP2	0/0:24:0:10,14,0,0:0:NA	0/1:12:14:4,8,3,11:0.5385:NA
chrX	96151685	.	G	A	999	PASS	.	GT:RD:AD:DP4:FREQ:DP2	0/0:27:0:14,13,0,0:0:NA	0/1:27:16:13,14,8,8:0.3721:NA
chrX	107434272	.	T	C	999	PASS	.	GT:RD:AD:DP4:FREQ:DP2	0/0:18:0:7,11,0,0:0:NA	0/1:21:12:11,10,3,9:0.3636:NA
chrX	27742555	.	C	T	999	PASS	.	GT:RD:AD:DP4:FREQ:DP2	0/0:21:0:13,8,0,0:0:NA	0/1:22:10:12,10,6,4:0.3125:NA
chrX	121219659	.	C	A	999	PASS	.	GT:RD:AD:DP4:FREQ:DP2	0/0:20:0:9,11,0,0:0:NA	0/1:19:26:8,11,12,14:0.5778:NA
chrX	27825843	.	C	T	999	PASS	.	GT:RD:AD:DP4:FREQ:DP2	0/0:22:0:9,13,0,0:0:NA	0/1:13:7:9,4,3,4:0.35:NA
chrX	108153621	.	A	G	999	PASS	.	GT:RD:AD:DP4:FREQ:DP2	0/0:29:0:13,16,0,0:0:NA	0/1:14:13:7,7,7,6:0.4815:NA
chrX	115980337	.	C	T	999	PASS	.	GT:RD:AD:DP4:FREQ:DP2	0/0:19:0:8,11,0,0:0:NA	0/1:21:8:9,12,4,4:0.2759:NA
chr8	51428067	.	C	A	999	PASS	.	GT:RD:AD:DP4:FREQ:DP2	0/0:14:0:6,8,0,0:0:NA	0/1:2:6:2,0,3,3:0.75:NA
chrX	97806460	.	G	A	999	PASS	.	GT:RD:AD:DP4:FREQ:DP2	0/0:27:0:15,12,0,0:0:NA	0/1:13:21:8,5,12,9:0.6176:NA
chrX	22316629	.	G	A	999	PASS	.	GT:RD:AD:DP4:FREQ:DP2	0/0:27:0:14,13,0,0:0:NA	0/1:26:10:17,9,6,4:0.2778:NA
chrX	113168508	.	G	C	999	PASS	.	GT:RD:AD:DP4:FREQ:DP2	0/0:24:0:14,10,0,0:0:NA	0/1:21:20:10,11,6,14:0.4878:NA
chrX	116037951	.	A	T	999	PASS	.	GT:RD:AD:DP4:FREQ:DP2	0/0:21:0:14,7,0,0:0:NA	0/1:20:7:10,10,4,3:0.2593:NA
chr18	51112336	.	T	C	999	PASS	.	GT:RD:AD:DP4:FREQ:DP2	0/0:31:0:22,9,0,0:0:NA	0/1:21:9:9,12,2,7:0.3:NA
chr5	117369020	.	C	A	999	PASS	.	GT:RD:AD:DP4:FREQ:DP2	0/0:24:0:11,13,0,0:0:NA	0/1:16:7:7,9,3,4:0.3043:NA
chrX	97708809	.	C	T	999	PASS	.	GT:RD:AD:DP4:FREQ:DP2	0/0:24:0:9,15,0,0:0:NA	0/1:15:9:10,5,5,4:0.375:NA
chr2	58429638	.	T	C	999	PASS	.	GT:RD:AD:DP4:FREQ:DP2	0/0:28:0:22,6,0,0:0:NA	0/1:11:8:5,6,4,4:0.4211:NA
chrX	150783519	.	G	A	999	PASS	.	GT:RD:AD:DP4:FREQ:DP2	0/0:21:0:11,10,0,0:0:NA	0/1:18:17:13,5,10,7:0.4857:NA
chrX	96186615	.	C	A	999	PASS	.	GT:RD:AD:DP4:FREQ:DP2	0/0:22:0:9,13,0,0:0:NA	0/1:16:9:7,9,4,5:0.36:NA
chrX	114708202	.	T	C	999	PASS	.	GT:RD:AD:DP4:FREQ:DP2	0/0:16:0:9,7,0,0:0:NA	0/1:17:16:6,11,6,10:0.4848:NA
chrX	114583776	.	A	G	999	PASS	.	GT:RD:AD:DP4:FREQ:DP2	0/0:21:0:8,13,0,0:0:NA	0/1:19:27:8,11,10,17:0.587:NA
chrX	144915053	.	G	A	999	PASS	.	GT:RD:AD:DP4:FREQ:DP2	0/0:31:0:13,18,0,0:0:NA	0/1:19:18:10,9,6,12:0.4865:NA
chrX	115663175	.	A	G	999	PASS	.	GT:RD:AD:DP4:FREQ:DP2	0/0:17:0:9,8,0,0:0:NA	0/1:18:24:9,9,9,15:0.5714:NA
chrX	101318542	.	C	T	999	PASS	.	GT:RD:AD:DP4:FREQ:DP2	0/0:34:0:12,22,0,0:0:NA	0/1:17:19:9,8,9,10:0.5278:NA
chrX	152752077	.	C	A	999	PASS	.	GT:RD:AD:DP4:FREQ:DP2	0/0:19:0:9,10,0,0:0:NA	0/1:15:11:8,7,6,5:0.4231:NA
chr10	22492061	.	G	C	999	PASS	.	GT:RD:AD:DP4:FREQ:DP2	0/0:37:0:15,22,0,0:0:NA	0/1:27:9:18,9,3,6:0.25:NA
chrX	153081568	.	A	G	999	PASS	.	GT:RD:AD:DP4:FREQ:DP2	0/0:19:0:10,9,0,0:0:NA	0/1:9:5:5,4,5,0:0.3571:NA
chr9	81440355	.	T	G	999	PASS	.	GT:RD:AD:DP4:FREQ:DP2	0/0:38:0:21,17,0,0:0:NA	0/1:11:10:5,6,6,4:0.4762:NA
chrX	123039265	.	T	C	999	PASS	.	GT:RD:AD:DP4:FREQ:DP2	0/0:26:0:16,10,0,0:0:NA	0/1:20:15:10,10,4,11:0.4286:NA
chr2	36471482	.	G	T	999	PASS	.	GT:RD:AD:DP4:FREQ:DP2	0/0:40:0:27,13,0,0:0:NA	0/1:9:9:7,2,6,3:0.5:NA
chrX	116574486	.	C	G	999	PASS	.	GT:RD:AD:DP4:FREQ:DP2	0/0:18:0:10,8,0,0:0:NA	0/1:14:17:9,5,11,6:0.5484:NA
chrX	142713493	.	T	C	999	PASS	.	GT:RD:AD:DP4:FREQ:DP2	0/0:22:0:7,15,0,0:0:NA	0/1:18:13:9,9,7,6:0.4194:NA
chrX	114379287	.	C	A	999	PASS	.	GT:RD:AD:DP4:FREQ:DP2	0/0:22:0:12,10,0,0:0:NA	0/1:21:17:9,12,11,6:0.4474:NA
chrX	140794005	.	C	T	999	PASS	.	GT:RD:AD:DP4:FREQ:DP2	0/0:21:0:11,10,0,0:0:NA	0/1:22:18:14,8,10,8:0.45:NA
chrX	149936748	.	C	G	999	PASS	.	GT:RD:AD:DP4:FREQ:DP2	0/0:28:0:14,14,0,0:0:NA	0/1:13:19:10,3,13,6:0.5938:NA
chrX	36378519	.	G	C	999	PASS	.	GT:RD:AD:DP4:FREQ:DP2	0/0:22:0:13,9,0,0:0:NA	0/1:17:5:7,10,3,2:0.2273:NA
chrX	101746646	.	C	A	999	PASS	.	GT:RD:AD:DP4:FREQ:DP2	0/0:25:0:16,9,0,0:0:NA	0/1:18:16:11,7,10,6:0.4706:NA
chrX	29530669	.	T	C	999	PASS	.	GT:RD:AD:DP4:FREQ:DP2	0/0:24:0:14,10,0,0:0:NA	0/1:12:6:7,5,4,2:0.3333:NA
chrX	27518331	.	A	C	999	PASS	.	GT:RD:AD:DP4:FREQ:DP2	0/0:26:0:18,8,0,0:0:NA	0/1:21:6:14,7,6,0:0.2222:NA
chrX	125700368	.	A	G	999	PASS	.	GT:RD:AD:DP4:FREQ:DP2	0/0:21:0:13,8,0,0:0:NA	0/1:17:15:8,9,11,4:0.4688:NA
chr18	62946109	.	A	C	999	PASS	.	GT:RD:AD:DP4:FREQ:DP2	0/0:30:0:15,15,0,0:0:NA	0/1:22:11:9,13,6,5:0.3333:NA
chrX	144992699	.	G	T	999	PASS	.	GT:RD:AD:DP4:FREQ:DP2	0/0:22:0:12,10,0,0:0:NA	0/1:16:20:7,9,10,10:0.5556:NA
chr11	34782632	.	A	T	999	PASS	.	GT:RD:AD:DP4:FREQ:DP2	0/0:17:0:8,9,0,0:0:NA	0/1:16:4:7,9,0,4:0.2:NA
chrX	27310382	.	T	C	999	PASS	.	GT:RD:AD:DP4:FREQ:DP2	0/0:19:0:14,5,0,0:0:NA	0/1:12:4:6,6,2,2:0.25:NA
chrX	125466623	.	G	C	999	PASS	.	GT:RD:AD:DP4:FREQ:DP2	0/0:21:0:6,15,0,0:0:NA	0/1:18:14:8,10,5,9:0.4375:NA
chrX	118850085	.	A	C	999	PASS	.	GT:RD:AD:DP4:FREQ:DP2	0/0:19:0:10,9,0,0:0:NA	0/1:13:11:9,4,8,3:0.4583:NA
chrX	120245899	.	A	G	999	PASS	.	GT:RD:AD:DP4:FREQ:DP2	0/0:25:0:10,15,0,0:0:NA	0/1:17:14:9,8,5,9:0.4516:NA
chrX	20931761	.	T	C	999	PASS	.	GT:RD:AD:DP4:FREQ:DP2	0/0:25:0:13,12,0,0:0:NA	0/1:16:9:8,8,2,7:0.36:NA
chrX	141017549	.	G	C	999	PASS	.	GT:RD:AD:DP4:FREQ:DP2	0/0:21:0:8,13,0,0:0:NA	0/1:21:22:9,12,12,10:0.5116:NA
chrX	97063423	.	C	T	999	PASS	.	GT:RD:AD:DP4:FREQ:DP2	0/0:25:0:11,14,0,0:0:NA	0/1:13:9:7,6,5,4:0.4091:NA
chrX	126519246	.	A	T	999	PASS	.	GT:RD:AD:DP4:FREQ:DP2	0/0:22:0:9,13,0,0:0:NA	0/1:12:10:4,8,6,4:0.4545:NA
chr1	116699134	.	C	T	999	PASS	.	GT:RD:AD:DP4:FREQ:DP2	0/0:24:0:13,11,0,0:0:NA	0/1:21:7:15,6,3,4:0.25:NA
chrX	129734501	.	A	G	999	PASS	.	GT:RD:AD:DP4:FREQ:DP2	0/0:23:0:14,9,0,0:0:NA	0/1:15:10:11,4,3,7:0.4:NA
chrX	126589891	.	C	G	999	PASS	.	GT:RD:AD:DP4:FREQ:DP2	0/0:21:0:10,11,0,0:0:NA	0/1:16:11:7,9,3,8:0.4074:NA
chr6	121002921	.	T	G	999	PASS	.	GT:RD:AD:DP4:FREQ:DP2	0/0:31:0:10,21,0,0:0:NA	0/1:21:7:9,12,4,3:0.25:NA
chrX	110128808	.	T	C	999	PASS	.	GT:RD:AD:DP4:FREQ:DP2	0/0:18:0:9,9,0,0:0:NA	0/1:15:13:12,3,5,8:0.4643:NA
chr11	22912256	.	G	T	999	PASS	.	GT:RD:AD:DP4:FREQ:DP2	0/0:20:0:11,9,0,0:0:NA	0/1:10:13:5,5,6,7:0.5652:NA
chr17	62306362	.	A	T	999	PASS	.	GT:RD:AD:DP4:FREQ:DP2	0/0:24:0:11,13,0,0:0:NA	0/1:13:8:9,4,5,3:0.381:NA
chr2	205547445	.	C	T	999	PASS	.	GT:RD:AD:DP4:FREQ:DP2	0/0:36:0:21,15,0,0:0:NA	0/1:11:9:6,5,2,7:0.45:NA
chrX	126038496	.	C	T	999	PASS	.	GT:RD:AD:DP4:FREQ:DP2	0/0:28:0:17,11,0,0:0:NA	0/1:16:12:8,8,7,5:0.4286:NA
chr4	130142120	.	A	T	999	PASS	.	GT:RD:AD:DP4:FREQ:DP2	0/0:14:0:5,9,0,0:0:NA	0/1:5:12:3,2,9,3:0.7059:NA
chr16	48127742	.	T	A	999	PASS	.	GT:RD:AD:DP4:FREQ:DP2	0/0:32:0:23,9,0,0:0:NA	0/1:9:8:5,4,6,2:0.4706:NA
chrX	98340698	.	A	G	999	PASS	.	GT:RD:AD:DP4:FREQ:DP2	0/0:19:0:12,7,0,0:0:NA	0/1:10:16:6,4,9,7:0.6154:NA
chr16	4592631	.	C	G	999	PASS	.	GT:RD:AD:DP4:FREQ:DP2	0/0:22:0:8,14,0,0:0:NA	0/1:9:9:4,5,5,4:0.5:NA
chrX	101021129	.	T	A	999	PASS	.	GT:RD:AD:DP4:FREQ:DP2	0/0:28:0:22,6,0,0:0:NA	0/1:19:17:10,9,10,7:0.4722:NA
chr22	38681532	.	G	A	999	PASS	.	GT:RD:AD:DP4:FREQ:DP2	0/0:29:0:9,20,0,0:0:NA	0/1:16:7:8,8,4,3:0.3043:NA
chrX	113582076	.	G	A	999	PASS	.	GT:RD:AD:DP4:FREQ:DP2	0/0:23:0:12,11,0,0:0:NA	0/1:13:21:8,5,13,8:0.6176:NA
chrX	110146215	.	A	G	999	PASS	.	GT:RD:AD:DP4:FREQ:DP2	0/0:29:0:19,10,0,0:0:NA	0/1:18:15:8,10,9,6:0.4545:NA
chr5	3077372	.	T	C	999	PASS	.	GT:RD:AD:DP4:FREQ:DP2	0/0:51:0:36,15,0,0:0:NA	0/1:24:8:19,5,5,3:0.25:NA
chr17	67846251	.	A	G	999	PASS	.	GT:RD:AD:DP4:FREQ:DP2	0/0:34:0:17,17,0,0:0:NA	0/1:25:7:10,15,3,4:0.2188:NA
chr12	84518179	.	G	A	999	PASS	.	GT:RD:AD:DP4:FREQ:DP2	0/0:30:0:16,14,0,0:0:NA	0/1:10:9:4,6,5,4:0.4737:NA
chrX	27388937	.	T	C	999	PASS	.	GT:RD:AD:DP4:FREQ:DP2	0/0:22:0:14,8,0,0:0:NA	0/1:14:11:11,3,8,3:0.44:NA
chrX	116792537	.	C	T	999	PASS	.	GT:RD:AD:DP4:FREQ:DP2	0/0:18:0:10,8,0,0:0:NA	0/1:15:11:9,6,7,4:0.4231:NA
chrX	107222647	.	C	T	999	PASS	.	GT:RD:AD:DP4:FREQ:DP2	0/0:28:0:15,13,0,0:0:NA	0/1:21:15:7,14,8,7:0.4167:NA
chrX	126871014	.	C	T	999	PASS	.	GT:RD:AD:DP4:FREQ:DP2	0/0:28:0:14,14,0,0:0:NA	0/1:22:24:13,9,13,11:0.5217:NA
chr15	99540343	.	C	A	999	PASS	.	GT:RD:AD:DP4:FREQ:DP2	0/0:32:0:23,9,0,0:0:NA	0/1:21:13:6,15,4,9:0.3824:NA
chrX	27455173	.	G	A	999	PASS	.	GT:RD:AD:DP4:FREQ:DP2	0/0:20:0:9,11,0,0:0:NA	0/1:9:5:1,8,3,2:0.3571:NA
chrX	118985598	.	C	T	999	PASS	.	GT:RD:AD:DP4:FREQ:DP2	0/0:23:0:7,16,0,0:0:NA	0/1:15:9:6,9,3,6:0.375:NA
chrX	27394650	.	G	T	999	PASS	.	GT:RD:AD:DP4:FREQ:DP2	0/0:28:0:16,12,0,0:0:NA	0/1:15:10:6,9,7,3:0.4:NA
chrX	108569461	.	A	C	999	PASS	.	GT:RD:AD:DP4:FREQ:DP2	0/0:21:0:10,11,0,0:0:NA	0/1:16:14:7,9,9,5:0.4667:NA
chrX	116553250	.	A	C	999	PASS	.	GT:RD:AD:DP4:FREQ:DP2	0/0:17:0:8,9,0,0:0:NA	0/1:17:15:12,5,9,6:0.4688:NA
chrX	115507292	.	G	A	999	PASS	.	GT:RD:AD:DP4:FREQ:DP2	0/0:35:0:20,15,0,0:0:NA	0/1:23:13:5,18,6,7:0.3611:NA
chrX	123094802	.	A	G	999	PASS	.	GT:RD:AD:DP4:FREQ:DP2	0/0:20:0:13,7,0,0:0:NA	0/1:13:8:8,5,6,2:0.381:NA
chrX	109272856	.	C	T	999	PASS	.	GT:RD:AD:DP4:FREQ:DP2	0/0:26:0:18,8,0,0:0:NA	0/1:17:18:8,9,11,7:0.5143:NA
chrX	122387834	.	C	A	999	PASS	.	GT:RD:AD:DP4:FREQ:DP2	0/0:25:0:8,17,0,0:0:NA	0/1:21:17:12,9,11,6:0.4474:NA
chrX	125936326	.	T	A	999	PASS	.	GT:RD:AD:DP4:FREQ:DP2	0/0:19:0:9,10,0,0:0:NA	0/1:20:17:13,7,11,6:0.4595:NA
chrX	126189807	.	C	T	999	PASS	.	GT:RD:AD:DP4:FREQ:DP2	0/0:16:0:9,7,0,0:0:NA	0/1:20:20:8,12,10,10:0.5:NA
chrX	22577336	.	C	T	999	PASS	.	GT:RD:AD:DP4:FREQ:DP2	0/0:22:0:10,12,0,0:0:NA	0/1:21:9:10,11,4,5:0.3:NA
chrX	152673800	.	A	G	999	PASS	.	GT:RD:AD:DP4:FREQ:DP2	0/0:21:0:7,14,0,0:0:NA	0/1:20:11:9,11,4,7:0.3548:NA
chr17	80799704	.	C	G	999	PASS	.	GT:RD:AD:DP4:FREQ:DP2	0/0:30:0:17,13,0,0:0:NA	0/1:22:9:12,10,4,5:0.2903:NA
chrX	20933734	.	A	C	999	PASS	.	GT:RD:AD:DP4:FREQ:DP2	0/0:24:0:12,12,0,0:0:NA	0/1:22:7:12,10,3,4:0.2414:NA
chr7	84091437	.	C	T	999	PASS	.	GT:RD:AD:DP4:FREQ:DP2	0/0:38:0:15,23,0,0:0:NA	0/1:22:10:9,13,3,7:0.3125:NA
chrX	117778645	.	A	C	999	PASS	.	GT:RD:AD:DP4:FREQ:DP2	0/0:24:0:12,12,0,0:0:NA	0/1:22:21:11,11,15,6:0.4884:NA
chrX	20809865	.	G	A	999	PASS	.	GT:RD:AD:DP4:FREQ:DP2	0/0:23:0:13,10,0,0:0:NA	0/1:16:7:5,11,1,6:0.3043:NA
chrX	126866676	.	T	C	999	PASS	.	GT:RD:AD:DP4:FREQ:DP2	0/0:20:0:9,11,0,0:0:NA	0/1:22:17:15,7,11,6:0.4359:NA
chrX	129746661	.	C	T	999	PASS	.	GT:RD:AD:DP4:FREQ:DP2	0/0:20:0:9,11,0,0:0:NA	0/1:21:15:11,10,7,8:0.4167:NA
chrX	98281933	.	C	A	999	PASS	.	GT:RD:AD:DP4:FREQ:DP2	0/0:19:0:10,9,0,0:0:NA	0/1:13:13:6,7,4,9:0.5:NA
chrX	150684896	.	C	T	999	PASS	.	GT:RD:AD:DP4:FREQ:DP2	0/0:24:0:10,14,0,0:0:NA	0/1:22:8:8,14,2,6:0.2667:NA
chr2	40662914	.	C	A	999	PASS	.	GT:RD:AD:DP4:FREQ:DP2	0/0:24:0:18,6,0,0:0:NA	0/1:5:6:3,2,3,3:0.5455:NA
chr1	73401754	.	A	G	999	PASS	.	GT:RD:AD:DP4:FREQ:DP2	0/0:32:0:13,19,0,0:0:NA	0/1:11:8:7,4,4,4:0.4211:NA
chrX	107353367	.	A	G	999	PASS	.	GT:RD:AD:DP4:FREQ:DP2	0/0:18:0:12,6,0,0:0:NA	0/1:8:9:3,5,4,5:0.5294:NA
chrX	119838025	.	C	G	999	PASS	.	GT:RD:AD:DP4:FREQ:DP2	0/0:22:0:16,6,0,0:0:NA	0/1:16:15:10,6,11,4:0.4839:NA
chr3	120913232	.	A	G	999	PASS	.	GT:RD:AD:DP4:FREQ:DP2	0/0:18:0:6,12,0,0:0:NA	0/1:11:4:4,7,1,3:0.2667:NA
chrX	124612247	.	T	A	999	PASS	.	GT:RD:AD:DP4:FREQ:DP2	0/0:21:0:11,10,0,0:0:NA	0/1:16:12:6,10,5,7:0.4286:NA
chrX	63467666	.	A	T	999	PASS	.	GT:RD:AD:DP4:FREQ:DP2	0/0:54:0:20,34,0,0:0:NA	0/1:37:15:16,21,9,6:0.2885:NA
chr4	108475829	.	T	G	999	PASS	.	GT:RD:AD:DP4:FREQ:DP2	0/0:25:0:16,9,0,0:0:NA	0/1:11:8:5,6,4,4:0.4211:NA
chrX	115963743	.	G	C	999	PASS	.	GT:RD:AD:DP4:FREQ:DP2	0/0:18:0:14,4,0,0:0:NA	0/1:18:14:13,5,9,5:0.4375:NA
chr14	66372948	.	C	T	999	PASS	.	GT:RD:AD:DP4:FREQ:DP2	0/0:29:0:14,15,0,0:0:NA	0/1:13:4:5,8,2,2:0.2353:NA
chrX	119093141	.	C	G	999	PASS	.	GT:RD:AD:DP4:FREQ:DP2	0/0:27:0:13,14,0,0:0:NA	0/1:9:15:7,2,10,5:0.625:NA
chrX	25542849	.	G	A	999	PASS	.	GT:RD:AD:DP4:FREQ:DP2	0/0:26:0:13,13,0,0:0:NA	0/1:15:12:6,9,6,6:0.4444:NA
chrX	142425333	.	C	A	999	PASS	.	GT:RD:AD:DP4:FREQ:DP2	0/0:18:0:14,4,0,0:0:NA	0/1:19:16:12,7,12,4:0.4571:NA
chrX	114724357	.	A	G	999	PASS	.	GT:RD:AD:DP4:FREQ:DP2	0/0:21:0:15,6,0,0:0:NA	0/1:26:17:14,12,8,9:0.3953:NA
chrX	116050913	.	G	A	999	PASS	.	GT:RD:AD:DP4:FREQ:DP2	0/0:29:0:11,18,0,0:0:NA	0/1:16:19:7,9,13,6:0.5429:NA
chrX	150796292	.	G	A	999	PASS	.	GT:RD:AD:DP4:FREQ:DP2	0/0:23:0:14,9,0,0:0:NA	0/1:22:16:11,11,9,7:0.4211:NA
chrX	129767328	.	G	C	999	PASS	.	GT:RD:AD:DP4:FREQ:DP2	0/0:27:0:15,12,0,0:0:NA	0/1:28:19:10,18,8,11:0.4043:NA
chr15	24327709	.	C	A	999	PASS	.	GT:RD:AD:DP4:FREQ:DP2	0/0:24:0:14,10,0,0:0:NA	0/1:9:6:4,5,3,3:0.4:NA
chrX	111539122	.	T	A	999	PASS	.	GT:RD:AD:DP4:FREQ:DP2	0/0:24:0:14,10,0,0:0:NA	0/1:23:17:8,15,10,7:0.425:NA
chrX	118854426	.	A	G	999	PASS	.	GT:RD:AD:DP4:FREQ:DP2	0/0:16:0:7,9,0,0:0:NA	0/1:11:19:7,4,11,8:0.6333:NA
chrX	96160821	.	A	C	999	PASS	.	GT:RD:AD:DP4:FREQ:DP2	0/0:22:0:11,11,0,0:0:NA	0/1:28:15:14,14,9,6:0.3488:NA
chrX	116806121	.	C	A	999	PASS	.	GT:RD:AD:DP4:FREQ:DP2	0/0:22:0:11,11,0,0:0:NA	0/1:21:11:8,13,4,7:0.3438:NA
chrX	96134432	.	C	T	999	PASS	.	GT:RD:AD:DP4:FREQ:DP2	0/0:25:0:9,16,0,0:0:NA	0/1:19:24:11,8,10,14:0.5581:NA
chr12	129547300	.	T	A	999	PASS	.	GT:RD:AD:DP4:FREQ:DP2	0/0:32:0:13,19,0,0:0:NA	0/1:14:12:5,9,3,9:0.4615:NA
chr7	67079627	.	C	G	999	PASS	.	GT:RD:AD:DP4:FREQ:DP2	0/0:22:0:8,14,0,0:0:NA	0/1:12:6:5,7,3,3:0.3333:NA
chrX	153395500	.	T	A	999	PASS	.	GT:RD:AD:DP4:FREQ:DP2	0/0:24:0:15,9,0,0:0:NA	0/1:17:16:6,11,9,7:0.4848:NA
chr4	92119521	.	T	G	999	PASS	.	GT:RD:AD:DP4:FREQ:DP2	0/0:19:0:5,14,0,0:0:NA	0/1:6:6:3,3,2,4:0.5:NA
chrX	117166174	.	A	G	999	PASS	.	GT:RD:AD:DP4:FREQ:DP2	0/0:22:0:12,10,0,0:0:NA	0/1:16:14:9,7,9,5:0.4667:NA
chrX	139874378	.	C	T	999	PASS	.	GT:RD:AD:DP4:FREQ:DP2	0/0:21:0:12,9,0,0:0:NA	0/1:22:14:12,10,7,7:0.3889:NA
chrX	23979843	.	C	T	999	PASS	.	GT:RD:AD:DP4:FREQ:DP2	0/0:20:0:9,11,0,0:0:NA	0/1:16:8:7,9,1,7:0.3333:NA
chr8	54398133	.	C	A	999	PASS	.	GT:RD:AD:DP4:FREQ:DP2	0/0:21:0:15,6,0,0:0:NA	0/1:5:15:2,3,6,9:0.75:NA
chr7	42285953	.	G	C	999	PASS	.	GT:RD:AD:DP4:FREQ:DP2	0/0:26:0:11,15,0,0:0:NA	0/1:12:5:9,3,1,4:0.2941:NA
chrX	115939297	.	G	T	999	PASS	.	GT:RD:AD:DP4:FREQ:DP2	0/0:11:0:6,5,0,0:0:NA	0/1:9:7:3,6,1,6:0.4375:NA
chrX	112468901	.	G	C	999	PASS	.	GT:RD:AD:DP4:FREQ:DP2	0/0:31:0:17,14,0,0:0:NA	0/1:21:19:15,6,12,7:0.475:NA
chr15	95834470	.	C	A	999	PASS	.	GT:RD:AD:DP4:FREQ:DP2	0/0:35:0:20,15,0,0:0:NA	0/1:25:9:13,12,2,7:0.2647:NA
chrX	108339749	.	C	A	999	PASS	.	GT:RD:AD:DP4:FREQ:DP2	0/0:19:0:7,12,0,0:0:NA	0/1:16:12:5,11,5,7:0.4286:NA
chr14	97766205	.	C	A	999	PASS	.	GT:RD:AD:DP4:FREQ:DP2	0/0:23:0:14,9,0,0:0:NA	0/1:16:5:3,13,4,1:0.2381:NA
chrX	154632395	.	T	C	999	PASS	.	GT:RD:AD:DP4:FREQ:DP2	0/0:24:0:13,11,0,0:0:NA	0/1:17:8:9,8,4,4:0.32:NA
chrX	123281492	.	A	G	999	PASS	.	GT:RD:AD:DP4:FREQ:DP2	0/0:23:0:8,15,0,0:0:NA	0/1:16:26:10,6,11,15:0.619:NA
chrX	27677458	.	G	A	999	PASS	.	GT:RD:AD:DP4:FREQ:DP2	0/0:19:0:10,9,0,0:0:NA	0/1:19:6:10,9,5,1:0.24:NA
chrX	119340939	.	C	T	999	PASS	.	GT:RD:AD:DP4:FREQ:DP2	0/0:28:0:13,15,0,0:0:NA	0/1:13:19:7,6,9,10:0.5938:NA
chrX	116081290	.	C	T	999	PASS	.	GT:RD:AD:DP4:FREQ:DP2	0/0:22:0:5,17,0,0:0:NA	0/1:16:19:5,11,12,7:0.5429:NA
chrX	97066049	.	A	G	999	PASS	.	GT:RD:AD:DP4:FREQ:DP2	0/0:19:0:11,8,0,0:0:NA	0/1:16:12:11,5,8,4:0.4286:NA
chrX	123715061	.	C	G	999	PASS	.	GT:RD:AD:DP4:FREQ:DP2	0/0:19:0:12,7,0,0:0:NA	0/1:17:10:13,4,4,6:0.3704:NA
chrX	111444304	.	G	C	999	PASS	.	GT:RD:AD:DP4:FREQ:DP2	0/0:19:0:11,8,0,0:0:NA	0/1:17:14:10,7,6,8:0.4516:NA
chrX	113972755	.	T	C	999	PASS	.	GT:RD:AD:DP4:FREQ:DP2	0/0:28:0:9,19,0,0:0:NA	0/1:21:14:8,13,7,7:0.4:NA
chr1	111837662	.	T	C	999	PASS	.	GT:RD:AD:DP4:FREQ:DP2	0/0:41:0:16,25,0,0:0:NA	0/1:18:10:12,6,4,6:0.3571:NA
chrX	151296969	.	G	T	999	PASS	.	GT:RD:AD:DP4:FREQ:DP2	0/0:22:0:13,9,0,0:0:NA	0/1:12:12:7,5,9,3:0.5:NA
chrX	96581954	.	G	A	999	PASS	.	GT:RD:AD:DP4:FREQ:DP2	0/0:28:0:10,18,0,0:0:NA	0/1:16:16:8,8,4,12:0.5:NA
chrX	90660221	.	T	C	999	PASS	.	GT:RD:AD:DP4:FREQ:DP2	0/0:21:0:6,15,0,0:0:NA	0/1:14:19:5,9,10,9:0.5758:NA
chrX	148336182	.	T	C	999	PASS	.	GT:RD:AD:DP4:FREQ:DP2	0/0:17:0:10,7,0,0:0:NA	0/1:17:5:10,7,3,2:0.2273:NA
chrX	93706981	.	G	C	999	PASS	.	GT:RD:AD:DP4:FREQ:DP2	0/0:30:0:14,16,0,0:0:NA	0/1:13:18:5,8,7,11:0.5806:NA
chrX	112583524	.	C	T	999	PASS	.	GT:RD:AD:DP4:FREQ:DP2	0/0:18:0:8,10,0,0:0:NA	0/1:10:9:2,8,3,6:0.4737:NA
chrX	22500767	.	A	C	999	PASS	.	GT:RD:AD:DP4:FREQ:DP2	0/0:27:0:15,12,0,0:0:NA	0/1:18:6:7,11,4,2:0.25:NA
chrX	74850960	.	C	A	999	PASS	.	GT:RD:AD:DP4:FREQ:DP2	0/0:48:0:22,26,0,0:0:NA	0/1:42:12:23,19,6,6:0.2222:NA
chrX	125177629	.	C	A	999	PASS	.	GT:RD:AD:DP4:FREQ:DP2	0/0:28:0:14,14,0,0:0:NA	0/1:16:18:10,6,9,9:0.5294:NA
chrX	150794624	.	T	G	999	PASS	.	GT:RD:AD:DP4:FREQ:DP2	0/0:26:0:17,9,0,0:0:NA	0/1:21:21:15,6,7,14:0.5:NA
chrX	20875921	.	G	A	999	PASS	.	GT:RD:AD:DP4:FREQ:DP2	0/0:20:0:15,5,0,0:0:NA	0/1:15:7:9,6,3,4:0.3182:NA
chrX	101764927	.	A	G	999	PASS	.	GT:RD:AD:DP4:FREQ:DP2	0/0:25:0:12,13,0,0:0:NA	0/1:25:16:14,11,8,8:0.3902:NA
chrX	22872819	.	C	G	999	PASS	.	GT:RD:AD:DP4:FREQ:DP2	0/0:22:0:13,9,0,0:0:NA	0/1:17:9:6,11,4,5:0.3462:NA
chrX	21565441	.	A	G	999	PASS	.	GT:RD:AD:DP4:FREQ:DP2	0/0:23:0:10,13,0,0:0:NA	0/1:10:8:4,6,3,5:0.4444:NA
chrX	27601941	.	G	C	999	PASS	.	GT:RD:AD:DP4:FREQ:DP2	0/0:24:0:13,11,0,0:0:NA	0/1:15:6:10,5,1,5:0.2857:NA
chrX	126663106	.	A	T	999	PASS	.	GT:RD:AD:DP4:FREQ:DP2	0/0:30:0:20,10,0,0:0:NA	0/1:21:15:13,8,5,10:0.4167:NA
chrX	151326585	.	T	C	999	PASS	.	GT:RD:AD:DP4:FREQ:DP2	0/0:19:0:11,8,0,0:0:NA	0/1:9:17:5,4,9,8:0.6538:NA
chrX	107482768	.	T	C	999	PASS	.	GT:RD:AD:DP4:FREQ:DP2	0/0:29:0:18,11,0,0:0:NA	0/1:29:11:20,9,6,5:0.275:NA
chrX	27558573	.	A	T	999	PASS	.	GT:RD:AD:DP4:FREQ:DP2	0/0:22:0:10,12,0,0:0:NA	0/1:9:9:5,4,5,4:0.5:NA
chrX	107246975	.	A	T	999	PASS	.	GT:RD:AD:DP4:FREQ:DP2	0/0:27:0:10,17,0,0:0:NA	0/1:22:18:11,11,11,7:0.45:NA
chrX	119078370	.	C	A	999	PASS	.	GT:RD:AD:DP4:FREQ:DP2	0/0:17:0:7,10,0,0:0:NA	0/1:7:5:1,6,3,2:0.4167:NA
chrX	118775114	.	T	C	999	PASS	.	GT:RD:AD:DP4:FREQ:DP2	0/0:20:0:9,11,0,0:0:NA	0/1:13:13:8,5,8,5:0.5:NA
chrX	92571582	.	T	C	999	PASS	.	GT:RD:AD:DP4:FREQ:DP2	0/0:31:0:18,13,0,0:0:NA	0/1:21:7:13,8,3,4:0.25:NA
chrX	112796265	.	G	A	999	PASS	.	GT:RD:AD:DP4:FREQ:DP2	0/0:19:0:13,6,0,0:0:NA	0/1:10:18:8,2,13,5:0.6429:NA
chrX	139513770	.	C	T	999	PASS	.	GT:RD:AD:DP4:FREQ:DP2	0/0:20:0:6,14,0,0:0:NA	0/1:22:17:11,11,9,8:0.4359:NA
chrX	119384451	.	G	T	999	PASS	.	GT:RD:AD:DP4:FREQ:DP2	0/0:21:0:15,6,0,0:0:NA	0/1:16:10:7,9,6,4:0.3846:NA
chr19	12330210	.	A	G	999	PASS	.	GT:RD:AD:DP4:FREQ:DP2	0/0:29:0:14,15,0,0:0:NA	0/1:15:5:9,6,2,3:0.25:NA
chr21	26387833	.	A	G	999	PASS	.	GT:RD:AD:DP4:FREQ:DP2	0/0:37:0:22,15,0,0:0:NA	0/1:13:6:5,8,2,4:0.3158:NA
chrX	115493922	.	T	C	999	PASS	.	GT:RD:AD:DP4:FREQ:DP2	0/0:26:0:12,14,0,0:0:NA	0/1:17:17:12,5,5,12:0.5:NA
chr10	129930449	.	T	G	999	PASS	.	GT:RD:AD:DP4:FREQ:DP2	0/0:40:0:24,16,0,0:0:NA	0/1:22:6:8,14,1,5:0.2143:NA
chrX	126439184	.	G	A	999	PASS	.	GT:RD:AD:DP4:FREQ:DP2	0/0:25:0:14,11,0,0:0:NA	0/1:14:14:10,4,7,7:0.5:NA
chrX	107817745	.	C	T	999	PASS	.	GT:RD:AD:DP4:FREQ:DP2	0/0:27:0:9,18,0,0:0:NA	0/1:17:22:8,9,10,12:0.5641:NA
chr18	20761564	.	G	C	999	PASS	.	GT:RD:AD:DP4:FREQ:DP2	0/0:28:0:20,8,0,0:0:NA	0/1:10:7:5,5,5,2:0.4118:NA
chrX	139910845	.	C	T	999	PASS	.	GT:RD:AD:DP4:FREQ:DP2	0/0:21:0:10,11,0,0:0:NA	0/1:27:18:13,14,11,7:0.4:NA
chrX	119279422	.	T	C	999	PASS	.	GT:RD:AD:DP4:FREQ:DP2	0/0:28:0:12,16,0,0:0:NA	0/1:15:16:5,10,10,6:0.5161:NA
chrX	129596232	.	T	C	999	PASS	.	GT:RD:AD:DP4:FREQ:DP2	0/0:30:0:18,12,0,0:0:NA	0/1:20:20:11,9,11,9:0.5:NA
chrX	99714122	.	A	G	999	PASS	.	GT:RD:AD:DP4:FREQ:DP2	0/0:18:0:11,7,0,0:0:NA	0/1:16:11:13,3,5,6:0.4074:NA
chrX	124624726	.	T	C	999	PASS	.	GT:RD:AD:DP4:FREQ:DP2	0/0:28:0:12,16,0,0:0:NA	0/1:20:14:11,9,8,6:0.4118:NA
chrX	141318779	.	G	A	999	PASS	.	GT:RD:AD:DP4:FREQ:DP2	0/0:25:0:15,10,0,0:0:NA	0/1:17:13:6,11,5,8:0.4333:NA
chr17	62121787	.	G	T	999	PASS	.	GT:RD:AD:DP4:FREQ:DP2	0/0:21:0:11,10,0,0:0:NA	0/1:18:5:13,5,4,1:0.2174:NA
chrX	116891496	.	C	T	999	PASS	.	GT:RD:AD:DP4:FREQ:DP2	0/0:21:0:8,13,0,0:0:NA	0/1:19:12:6,13,6,6:0.3871:NA
chrX	147563142	.	A	G	999	PASS	.	GT:RD:AD:DP4:FREQ:DP2	0/0:20:0:11,9,0,0:0:NA	0/1:30:11:14,16,2,9:0.2683:NA
chrX	150592763	.	A	G	999	PASS	.	GT:RD:AD:DP4:FREQ:DP2	0/0:20:0:5,15,0,0:0:NA	0/1:8:10:4,4,6,4:0.5556:NA
chrX	107226709	.	G	A	999	PASS	.	GT:RD:AD:DP4:FREQ:DP2	0/0:25:0:16,9,0,0:0:NA	0/1:24:15:14,10,8,7:0.3846:NA
chrX	26033914	.	T	G	999	PASS	.	GT:RD:AD:DP4:FREQ:DP2	0/0:14:0:4,10,0,0:0:NA	0/1:16:5:9,7,3,2:0.2381:NA
chrX	34818122	.	G	T	999	PASS	.	GT:RD:AD:DP4:FREQ:DP2	0/0:19:0:10,9,0,0:0:NA	0/1:15:9:6,9,5,4:0.375:NA
chrX	22040355	.	C	T	999	PASS	.	GT:RD:AD:DP4:FREQ:DP2	0/0:19:0:11,8,0,0:0:NA	0/1:17:6:2,15,2,4:0.2609:NA
chrX	107363333	.	C	G	999	PASS	.	GT:RD:AD:DP4:FREQ:DP2	0/0:17:0:8,9,0,0:0:NA	0/1:14:12:6,8,9,3:0.4615:NA
chrX	123276523	.	A	G	999	PASS	.	GT:RD:AD:DP4:FREQ:DP2	0/0:31:0:17,14,0,0:0:NA	0/1:23:23:11,12,14,9:0.5:NA
chrX	115626058	.	G	A	999	PASS	.	GT:RD:AD:DP4:FREQ:DP2	0/0:26:0:13,13,0,0:0:NA	0/1:14:11:5,9,8,3:0.44:NA
chrX	123065990	.	G	A	999	PASS	.	GT:RD:AD:DP4:FREQ:DP2	0/0:29:0:22,7,0,0:0:NA	0/1:22:21:16,6,9,12:0.4884:NA
chrX	126189928	.	C	T	999	PASS	.	GT:RD:AD:DP4:FREQ:DP2	0/0:19:0:7,12,0,0:0:NA	0/1:17:24:6,11,14,10:0.5854:NA
chrX	107262740	.	A	C	999	PASS	.	GT:RD:AD:DP4:FREQ:DP2	0/0:18:0:8,10,0,0:0:NA	0/1:17:12:12,5,5,7:0.4138:NA
chrX	96207456	.	T	A	999	PASS	.	GT:RD:AD:DP4:FREQ:DP2	0/0:29:0:18,11,0,0:0:NA	0/1:17:13:9,8,9,4:0.4333:NA
chrX	23971483	.	T	A	999	PASS	.	GT:RD:AD:DP4:FREQ:DP2	0/0:32:0:11,21,0,0:0:NA	0/1:20:7:9,11,5,2:0.2593:NA
chrX	112776607	.	T	C	999	PASS	.	GT:RD:AD:DP4:FREQ:DP2	0/0:20:0:12,8,0,0:0:NA	0/1:22:23:13,9,11,12:0.5111:NA
chrX	119550734	.	T	G	999	PASS	.	GT:RD:AD:DP4:FREQ:DP2	0/0:21:0:12,9,0,0:0:NA	0/1:19:19:14,5,15,4:0.5:NA
chrX	123705158	.	A	G	999	PASS	.	GT:RD:AD:DP4:FREQ:DP2	0/0:20:0:12,8,0,0:0:NA	0/1:16:15:4,12,11,4:0.4839:NA
chrX	22543583	.	G	A	999	PASS	.	GT:RD:AD:DP4:FREQ:DP2	0/0:18:0:8,10,0,0:0:NA	0/1:13:8:7,6,2,6:0.381:NA
chrX	22373629	.	T	C	999	PASS	.	GT:RD:AD:DP4:FREQ:DP2	0/0:18:0:6,12,0,0:0:NA	0/1:14:5:7,7,0,5:0.2632:NA
chrX	154893980	.	C	T	999	PASS	.	GT:RD:AD:DP4:FREQ:DP2	0/0:22:0:13,9,0,0:0:NA	0/1:16:17:5,11,8,9:0.5152:NA
chrX	99756190	.	C	T	999	PASS	.	GT:RD:AD:DP4:FREQ:DP2	0/0:19:0:9,10,0,0:0:NA	0/1:12:8:6,6,1,7:0.4:NA
chr17	62312175	.	T	G	999	PASS	.	GT:RD:AD:DP4:FREQ:DP2	0/0:29:0:12,17,0,0:0:NA	0/1:15:10:9,6,6,4:0.4:NA
chr1	70687801	.	A	G	999	PASS	.	GT:RD:AD:DP4:FREQ:DP2	0/0:23:0:11,12,0,0:0:NA	0/1:13:8:4,9,7,1:0.381:NA
chr4	132022675	.	G	T	999	PASS	.	GT:RD:AD:DP4:FREQ:DP2	0/0:19:0:9,10,0,0:0:NA	0/1:4:4:0,4,1,3:0.5:NA
chrX	140987753	.	C	G	999	PASS	.	GT:RD:AD:DP4:FREQ:DP2	0/0:26:0:15,11,0,0:0:NA	0/1:16:22:4,12,12,10:0.5789:NA
chrX	129742229	.	C	A	999	PASS	.	GT:RD:AD:DP4:FREQ:DP2	0/0:24:0:10,14,0,0:0:NA	0/1:17:12:11,6,4,8:0.4138:NA
chr3	114200962	.	C	G	999	PASS	.	GT:RD:AD:DP4:FREQ:DP2	0/0:19:0:14,5,0,0:0:NA	0/1:8:4:7,1,2,2:0.3333:NA
chr19	37093740	.	G	T	999	PASS	.	GT:RD:AD:DP4:FREQ:DP2	0/0:25:0:8,17,0,0:0:NA	0/1:23:6:9,14,4,2:0.2069:NA
chrX	112924985	.	A	G	999	PASS	.	GT:RD:AD:DP4:FREQ:DP2	0/0:29:0:12,17,0,0:0:NA	0/1:14:14:10,4,5,9:0.5:NA
chrX	125503282	.	G	A	999	PASS	.	GT:RD:AD:DP4:FREQ:DP2	0/0:22:0:9,13,0,0:0:NA	0/1:23:17:14,9,14,3:0.425:NA
chrX	123328193	.	C	T	999	PASS	.	GT:RD:AD:DP4:FREQ:DP2	0/0:19:0:11,8,0,0:0:NA	0/1:15:8:8,7,5,3:0.3478:NA
chrX	120370751	.	A	G	999	PASS	.	GT:RD:AD:DP4:FREQ:DP2	0/0:16:0:10,6,0,0:0:NA	0/1:12:10:3,9,3,7:0.4545:NA
chrX	108169068	.	G	A	999	PASS	.	GT:RD:AD:DP4:FREQ:DP2	0/0:22:0:7,15,0,0:0:NA	0/1:16:11:9,7,4,7:0.4074:NA
chrX	36355503	.	C	T	999	PASS	.	GT:RD:AD:DP4:FREQ:DP2	0/0:21:0:15,6,0,0:0:NA	0/1:14:12:7,7,10,2:0.4615:NA
chrX	125997810	.	C	T	999	PASS	.	GT:RD:AD:DP4:FREQ:DP2	0/0:25:0:14,11,0,0:0:NA	0/1:18:15:10,8,5,10:0.4545:NA
chrX	126796652	.	A	G	999	PASS	.	GT:RD:AD:DP4:FREQ:DP2	0/0:17:0:10,7,0,0:0:NA	0/1:18:13:10,8,5,8:0.4194:NA
chrX	150860348	.	G	T	999	PASS	.	GT:RD:AD:DP4:FREQ:DP2	0/0:19:0:10,9,0,0:0:NA	0/1:15:13:8,7,10,3:0.4643:NA
chrX	115995919	.	G	T	999	PASS	.	GT:RD:AD:DP4:FREQ:DP2	0/0:25:0:5,20,0,0:0:NA	0/1:23:15:14,9,7,8:0.3947:NA
chr2	115568477	.	A	G	999	PASS	.	GT:RD:AD:DP4:FREQ:DP2	0/0:33:0:13,20,0,0:0:NA	0/1:11:9:2,9,4,5:0.45:NA
chrX	124594504	.	G	A	999	PASS	.	GT:RD:AD:DP4:FREQ:DP2	0/0:21:0:10,11,0,0:0:NA	0/1:14:19:6,8,7,12:0.5758:NA
chrX	128345842	.	T	C	999	PASS	.	GT:RD:AD:DP4:FREQ:DP2	0/0:22:0:12,10,0,0:0:NA	0/1:22:19:12,10,8,11:0.4634:NA
chrX	154897868	.	G	A	999	PASS	.	GT:RD:AD:DP4:FREQ:DP2	0/0:33:0:12,21,0,0:0:NA	0/1:12:13:4,8,2,11:0.52:NA
chrX	124585512	.	C	T	999	PASS	.	GT:RD:AD:DP4:FREQ:DP2	0/0:25:0:10,15,0,0:0:NA	0/1:18:16:7,11,10,6:0.4706:NA
chrX	114659687	.	A	G	999	PASS	.	GT:RD:AD:DP4:FREQ:DP2	0/0:21:0:9,12,0,0:0:NA	0/1:15:12:8,7,2,10:0.4444:NA
chrX	151294959	.	T	G	999	PASS	.	GT:RD:AD:DP4:FREQ:DP2	0/0:19:0:13,6,0,0:0:NA	0/1:19:13:4,15,6,7:0.4062:NA
chrX	145363323	.	G	C	999	PASS	.	GT:RD:AD:DP4:FREQ:DP2	0/0:25:0:12,13,0,0:0:NA	0/1:11:10:7,4,3,7:0.4762:NA
chrX	139534076	.	C	T	999	PASS	.	GT:RD:AD:DP4:FREQ:DP2	0/0:18:0:10,8,0,0:0:NA	0/1:32:11:18,14,7,4:0.2558:NA
chrX	139610375	.	C	A	999	PASS	.	GT:RD:AD:DP4:FREQ:DP2	0/0:22:0:11,11,0,0:0:NA	0/1:18:26:7,11,6,20:0.5909:NA
chr9	93574129	.	G	A	999	PASS	.	GT:RD:AD:DP4:FREQ:DP2	0/0:17:0:9,8,0,0:0:NA	0/1:3:5:1,2,4,1:0.625:NA
chrX	147367075	.	T	C	999	PASS	.	GT:RD:AD:DP4:FREQ:DP2	0/0:23:0:15,8,0,0:0:NA	0/1:13:5:6,7,3,2:0.2778:NA
chr4	179603884	.	A	C	999	PASS	.	GT:RD:AD:DP4:FREQ:DP2	0/0:24:0:15,9,0,0:0:NA	0/1:6:10:2,4,9,1:0.625:NA
chrX	123322481	.	T	C	999	PASS	.	GT:RD:AD:DP4:FREQ:DP2	0/0:19:0:14,5,0,0:0:NA	0/1:8:10:3,5,7,3:0.5556:NA
chrX	114539956	.	C	T	999	PASS	.	GT:RD:AD:DP4:FREQ:DP2	0/0:39:0:30,9,0,0:0:NA	0/1:22:12:7,15,8,4:0.3529:NA
chrX	142517965	.	G	A	999	PASS	.	GT:RD:AD:DP4:FREQ:DP2	0/0:18:0:8,10,0,0:0:NA	0/1:19:14:5,14,10,4:0.4242:NA
chrX	150443180	.	G	A	999	PASS	.	GT:RD:AD:DP4:FREQ:DP2	0/0:21:0:12,9,0,0:0:NA	0/1:23:20:14,9,9,11:0.4651:NA
chrX	128134446	.	A	G	999	PASS	.	GT:RD:AD:DP4:FREQ:DP2	0/0:31:0:16,15,0,0:0:NA	0/1:9:18:6,3,10,8:0.6667:NA
chrX	93425676	.	A	T	999	PASS	.	GT:RD:AD:DP4:FREQ:DP2	0/0:18:0:10,8,0,0:0:NA	0/1:23:7:9,14,4,3:0.2333:NA
chrX	93181125	.	G	A	999	PASS	.	GT:RD:AD:DP4:FREQ:DP2	0/0:17:0:6,11,0,0:0:NA	0/1:18:13:13,5,4,9:0.4194:NA
chrX	154770290	.	A	T	999	PASS	.	GT:RD:AD:DP4:FREQ:DP2	0/0:22:0:9,13,0,0:0:NA	0/1:18:15:13,5,6,9:0.4545:NA
chrX	116829403	.	G	T	999	PASS	.	GT:RD:AD:DP4:FREQ:DP2	0/0:22:0:8,14,0,0:0:NA	0/1:21:11:10,11,6,5:0.3438:NA
chrX	116646500	.	C	T	999	PASS	.	GT:RD:AD:DP4:FREQ:DP2	0/0:24:0:11,13,0,0:0:NA	0/1:17:15:9,8,7,8:0.4688:NA
chrX	29294003	.	A	G	999	PASS	.	GT:RD:AD:DP4:FREQ:DP2	0/0:20:0:9,11,0,0:0:NA	0/1:22:6:8,14,3,3:0.2143:NA
chrX	108334201	.	G	A	999	PASS	.	GT:RD:AD:DP4:FREQ:DP2	0/0:21:0:14,7,0,0:0:NA	0/1:17:18:5,12,11,7:0.5143:NA
chr12	126715604	.	A	C	999	PASS	.	GT:RD:AD:DP4:FREQ:DP2	0/0:32:0:20,12,0,0:0:NA	0/1:15:8:7,8,4,4:0.3478:NA
chr8	92043924	.	T	A	999	PASS	.	GT:RD:AD:DP4:FREQ:DP2	0/0:20:0:9,11,0,0:0:NA	0/1:8:12:5,3,7,5:0.6:NA
chrX	22856962	.	T	G	999	PASS	.	GT:RD:AD:DP4:FREQ:DP2	0/0:19:0:11,8,0,0:0:NA	0/1:19:7:11,8,4,3:0.2692:NA
chrX	141926445	.	A	G	999	PASS	.	GT:RD:AD:DP4:FREQ:DP2	0/0:31:0:17,14,0,0:0:NA	0/1:20:8:6,14,4,4:0.2857:NA
chrX	145626180	.	C	A	999	PASS	.	GT:RD:AD:DP4:FREQ:DP2	0/0:26:0:13,13,0,0:0:NA	0/1:32:17:10,22,7,10:0.3469:NA
chr5	87597913	.	T	A	999	PASS	.	GT:RD:AD:DP4:FREQ:DP2	0/0:32:0:19,13,0,0:0:NA	0/1:13:10:9,4,7,3:0.4348:NA
chrX	22508710	.	T	C	999	PASS	.	GT:RD:AD:DP4:FREQ:DP2	0/0:30:0:16,14,0,0:0:NA	0/1:20:5:9,11,2,3:0.2:NA
chrX	96561578	.	C	T	999	PASS	.	GT:RD:AD:DP4:FREQ:DP2	0/0:26:0:11,15,0,0:0:NA	0/1:22:12:12,10,7,5:0.3529:NA
chrX	20383310	.	T	A	999	PASS	.	GT:RD:AD:DP4:FREQ:DP2	0/0:30:0:15,15,0,0:0:NA	0/1:25:14:11,14,8,6:0.359:NA
chrX	30128570	.	C	A	999	PASS	.	GT:RD:AD:DP4:FREQ:DP2	0/0:19:0:8,11,0,0:0:NA	0/1:21:10:11,10,7,3:0.3226:NA
chrX	116485672	.	C	A	999	PASS	.	GT:RD:AD:DP4:FREQ:DP2	0/0:29:0:14,15,0,0:0:NA	0/1:17:20:8,9,4,16:0.5405:NA
chrX	20399936	.	T	C	999	PASS	.	GT:RD:AD:DP4:FREQ:DP2	0/0:27:0:14,13,0,0:0:NA	0/1:28:11:13,15,2,9:0.2821:NA
chrX	27512983	.	A	T	999	PASS	.	GT:RD:AD:DP4:FREQ:DP2	0/0:22:0:12,10,0,0:0:NA	0/1:18:8:7,11,3,5:0.3077:NA
chrX	114717392	.	A	G	999	PASS	.	GT:RD:AD:DP4:FREQ:DP2	0/0:27:0:15,12,0,0:0:NA	0/1:10:8:5,5,2,6:0.4444:NA
chrX	115847056	.	C	T	999	PASS	.	GT:RD:AD:DP4:FREQ:DP2	0/0:31:0:18,13,0,0:0:NA	0/1:19:24:9,10,14,10:0.5581:NA
chrX	117727327	.	T	C	999	PASS	.	GT:RD:AD:DP4:FREQ:DP2	0/0:24:0:13,11,0,0:0:NA	0/1:23:17:7,16,8,9:0.425:NA
chrX	150457333	.	C	T	999	PASS	.	GT:RD:AD:DP4:FREQ:DP2	0/0:27:0:11,16,0,0:0:NA	0/1:16:20:11,5,10,10:0.5556:NA
chr1	116770027	.	C	T	999	PASS	.	GT:RD:AD:DP4:FREQ:DP2	0/0:13:0:10,3,0,0:0:NA	0/1:7:4:4,3,3,1:0.3636:NA
chr16	79316298	.	A	G	999	PASS	.	GT:RD:AD:DP4:FREQ:DP2	0/0:23:0:13,10,0,0:0:NA	0/1:6:5:5,1,4,1:0.4545:NA
chrX	117545091	.	A	T	999	PASS	.	GT:RD:AD:DP4:FREQ:DP2	0/0:19:0:8,11,0,0:0:NA	0/1:30:10:16,14,9,1:0.25:NA
chrX	106090197	.	A	G	999	PASS	.	GT:RD:AD:DP4:FREQ:DP2	0/0:31:0:18,13,0,0:0:NA	0/1:27:7:15,12,4,3:0.2059:NA
chrX	126463033	.	C	A	999	PASS	.	GT:RD:AD:DP4:FREQ:DP2	0/0:29:0:14,15,0,0:0:NA	0/1:22:16:9,13,8,8:0.4211:NA
chr1	70107944	.	C	T	999	PASS	.	GT:RD:AD:DP4:FREQ:DP2	0/0:40:0:17,23,0,0:0:NA	0/1:18:8:7,11,3,5:0.3077:NA
chr1	119838512	.	G	T	999	PASS	.	GT:RD:AD:DP4:FREQ:DP2	0/0:24:0:17,7,0,0:0:NA	0/1:16:4:12,4,4,0:0.2:NA
chr5	8423028	.	C	A	999	PASS	.	GT:RD:AD:DP4:FREQ:DP2	0/0:33:0:16,17,0,0:0:NA	0/1:28:13:17,11,7,6:0.3171:NA
chrX	22562827	.	T	C	999	PASS	.	GT:RD:AD:DP4:FREQ:DP2	0/0:22:0:13,9,0,0:0:NA	0/1:21:6:8,13,4,2:0.2222:NA
chrX	103110647	.	G	C	999	PASS	.	GT:RD:AD:DP4:FREQ:DP2	0/0:23:0:13,10,0,0:0:NA	0/1:16:15:8,8,9,6:0.4839:NA
chrX	114728259	.	T	C	999	PASS	.	GT:RD:AD:DP4:FREQ:DP2	0/0:30:0:14,16,0,0:0:NA	0/1:21:17:13,8,10,7:0.4474:NA
chrX	30787554	.	G	A	999	PASS	.	GT:RD:AD:DP4:FREQ:DP2	0/0:19:0:7,12,0,0:0:NA	0/1:17:7:8,9,4,3:0.2917:NA
chrX	144027458	.	G	A	999	PASS	.	GT:RD:AD:DP4:FREQ:DP2	0/0:16:0:4,12,0,0:0:NA	0/1:18:19:6,12,6,13:0.5135:NA
chr1	190287912	.	C	A	999	PASS	.	GT:RD:AD:DP4:FREQ:DP2	0/0:48:0:25,23,0,0:0:NA	0/1:14:6:4,10,2,4:0.3:NA
chr6	24085193	.	G	A	999	PASS	.	GT:RD:AD:DP4:FREQ:DP2	0/0:28:0:12,16,0,0:0:NA	0/1:15:7:8,7,1,6:0.3182:NA
chr17	52896595	.	A	C	999	PASS	.	GT:RD:AD:DP4:FREQ:DP2	0/0:44:0:26,18,0,0:0:NA	0/1:17:5:9,8,4,1:0.2273:NA
chrX	123092268	.	T	C	999	PASS	.	GT:RD:AD:DP4:FREQ:DP2	0/0:29:0:15,14,0,0:0:NA	0/1:18:26:8,10,12,14:0.5909:NA
chrX	29596999	.	T	C	999	PASS	.	GT:RD:AD:DP4:FREQ:DP2	0/0:22:0:13,9,0,0:0:NA	0/1:15:10:10,5,6,4:0.4:NA
chrX	143774016	.	T	G	999	PASS	.	GT:RD:AD:DP4:FREQ:DP2	0/0:29:0:16,13,0,0:0:NA	0/1:20:12:8,12,7,5:0.375:NA
chr6	16802591	.	C	G	999	PASS	.	GT:RD:AD:DP4:FREQ:DP2	0/0:30:0:22,8,0,0:0:NA	0/1:23:6:15,8,2,4:0.2069:NA
chrX	108547639	.	A	G	999	PASS	.	GT:RD:AD:DP4:FREQ:DP2	0/0:19:0:12,7,0,0:0:NA	0/1:13:17:8,5,11,6:0.5667:NA
chr3	46255125	.	C	T	999	PASS	.	GT:RD:AD:DP4:FREQ:DP2	0/0:19:0:10,9,0,0:0:NA	0/1:13:10:6,7,5,5:0.4348:NA
chr1	114862728	.	G	A	999	PASS	.	GT:RD:AD:DP4:FREQ:DP2	0/0:44:0:21,23,0,0:0:NA	0/1:22:6:13,9,1,5:0.2143:NA
chrX	111546898	.	G	A	999	PASS	.	GT:RD:AD:DP4:FREQ:DP2	0/0:14:0:9,5,0,0:0:NA	0/1:7:4:7,0,4,0:0.3636:NA
chrX	154860283	.	A	G	999	PASS	.	GT:RD:AD:DP4:FREQ:DP2	0/0:24:0:11,13,0,0:0:NA	0/1:14:16:9,5,5,11:0.5333:NA
chr6	78760585	.	T	C	999	PASS	.	GT:RD:AD:DP4:FREQ:DP2	0/0:25:0:15,10,0,0:0:NA	0/1:14:6:7,7,2,4:0.3:NA
chrX	125140882	.	T	C	999	PASS	.	GT:RD:AD:DP4:FREQ:DP2	0/0:23:0:11,12,0,0:0:NA	0/1:20:10:6,14,4,6:0.3333:NA
chrX	114692966	.	A	T	999	PASS	.	GT:RD:AD:DP4:FREQ:DP2	0/0:24:0:10,14,0,0:0:NA	0/1:26:15:17,9,9,6:0.3659:NA
chr8	36638666	.	A	C	999	PASS	.	GT:RD:AD:DP4:FREQ:DP2	0/0:23:0:12,11,0,0:0:NA	0/1:23:6:14,9,4,2:0.2069:NA
chrX	119266783	.	C	T	999	PASS	.	GT:RD:AD:DP4:FREQ:DP2	0/0:29:0:13,16,0,0:0:NA	0/1:25:25:14,11,13,12:0.5:NA
chrX	102886129	.	G	C	999	PASS	.	GT:RD:AD:DP4:FREQ:DP2	0/0:18:0:12,6,0,0:0:NA	0/1:27:23:14,13,10,13:0.46:NA
chr10	20177085	.	A	G	999	PASS	.	GT:RD:AD:DP4:FREQ:DP2	0/0:41:0:18,23,0,0:0:NA	0/1:16:9:4,12,1,8:0.36:NA
chrX	141940076	.	C	A	999	PASS	.	GT:RD:AD:DP4:FREQ:DP2	0/0:26:0:10,16,0,0:0:NA	0/1:15:11:8,7,6,5:0.4231:NA
chrX	119254837	.	T	A	999	PASS	.	GT:RD:AD:DP4:FREQ:DP2	0/0:25:0:12,13,0,0:0:NA	0/1:11:15:7,4,8,7:0.5769:NA
chrX	117726302	.	T	A	999	PASS	.	GT:RD:AD:DP4:FREQ:DP2	0/0:25:0:12,13,0,0:0:NA	0/1:20:14:9,11,6,8:0.4118:NA
chr9	80195702	.	T	C	999	PASS	.	GT:RD:AD:DP4:FREQ:DP2	0/0:30:0:13,17,0,0:0:NA	0/1:9:6:5,4,2,4:0.4:NA
chr2	167779678	.	A	T	999	PASS	.	GT:RD:AD:DP4:FREQ:DP2	0/0:20:0:13,7,0,0:0:NA	0/1:9:9:7,2,3,6:0.5:NA
chr20	3268994	.	G	A	999	PASS	.	GT:RD:AD:DP4:FREQ:DP2	0/0:51:0:21,30,0,0:0:NA	0/1:16:8:7,9,6,2:0.3333:NA
chrX	111147313	.	A	G	999	PASS	.	GT:RD:AD:DP4:FREQ:DP2	0/0:17:0:5,12,0,0:0:NA	0/1:10:18:7,3,10,8:0.6429:NA
chrX	147607021	.	C	T	999	PASS	.	GT:RD:AD:DP4:FREQ:DP2	0/0:28:0:13,15,0,0:0:NA	0/1:22:16:9,13,6,10:0.4211:NA
chrX	152729282	.	A	G	999	PASS	.	GT:RD:AD:DP4:FREQ:DP2	0/0:19:0:11,8,0,0:0:NA	0/1:17:8:8,9,4,4:0.32:NA
chrX	126661193	.	A	G	999	PASS	.	GT:RD:AD:DP4:FREQ:DP2	0/0:21:0:9,12,0,0:0:NA	0/1:14:19:5,9,11,8:0.5758:NA
chr10	53684361	.	C	G	999	PASS	.	GT:RD:AD:DP4:FREQ:DP2	0/0:34:0:14,20,0,0:0:NA	0/1:21:9:7,14,3,6:0.3:NA
chrX	99879188	.	G	C	999	PASS	.	GT:RD:AD:DP4:FREQ:DP2	0/0:24:0:11,13,0,0:0:NA	0/1:17:19:11,6,11,8:0.5278:NA
chrX	22886368	.	T	C	999	PASS	.	GT:RD:AD:DP4:FREQ:DP2	0/0:32:0:16,16,0,0:0:NA	0/1:22:8:15,7,3,5:0.2667:NA
chrX	119035144	.	T	C	999	PASS	.	GT:RD:AD:DP4:FREQ:DP2	0/0:23:0:9,14,0,0:0:NA	0/1:18:20:10,8,8,12:0.5263:NA
chrX	98031104	.	A	G	999	PASS	.	GT:RD:AD:DP4:FREQ:DP2	0/0:21:0:8,13,0,0:0:NA	0/1:20:26:9,11,12,14:0.5652:NA
chrX	123735931	.	T	C	999	PASS	.	GT:RD:AD:DP4:FREQ:DP2	0/0:25:0:18,7,0,0:0:NA	0/1:22:25:13,9,18,7:0.5319:NA
chrX	128498935	.	A	G	999	PASS	.	GT:RD:AD:DP4:FREQ:DP2	0/0:28:0:17,11,0,0:0:NA	0/1:15:18:9,6,12,6:0.5455:NA
chrX	110616337	.	G	A	999	PASS	.	GT:RD:AD:DP4:FREQ:DP2	0/0:21:0:10,11,0,0:0:NA	0/1:16:19:9,7,10,9:0.5429:NA
chr17	62327999	.	G	A	999	PASS	.	GT:RD:AD:DP4:FREQ:DP2	0/0:23:0:12,11,0,0:0:NA	0/1:14:13:6,8,3,10:0.4815:NA
chrX	145656165	.	T	C	999	PASS	.	GT:RD:AD:DP4:FREQ:DP2	0/0:8:0:6,2,0,0:0:NA	0/1:7:5:4,3,4,1:0.4167:NA
chrX	108570712	.	A	G	999	PASS	.	GT:RD:AD:DP4:FREQ:DP2	0/0:24:0:14,10,0,0:0:NA	0/1:18:23:11,7,11,12:0.561:NA
chrX	97693541	.	G	T	999	PASS	.	GT:RD:AD:DP4:FREQ:DP2	0/0:16:0:9,7,0,0:0:NA	0/1:14:4:6,8,2,2:0.2222:NA
chrX	100702095	.	T	C	999	PASS	.	GT:RD:AD:DP4:FREQ:DP2	0/0:17:0:10,7,0,0:0:NA	0/1:31:8:22,9,3,5:0.2051:NA
chrX	150295606	.	C	G	999	PASS	.	GT:RD:AD:DP4:FREQ:DP2	0/0:26:0:14,12,0,0:0:NA	0/1:17:18:13,4,9,9:0.5143:NA
chrX	23919514	.	T	C	999	PASS	.	GT:RD:AD:DP4:FREQ:DP2	0/0:20:0:9,11,0,0:0:NA	0/1:21:7:8,13,6,1:0.25:NA
chrX	144627394	.	C	T	999	PASS	.	GT:RD:AD:DP4:FREQ:DP2	0/0:23:0:16,7,0,0:0:NA	0/1:15:12:7,8,5,7:0.4444:NA
chrX	141014226	.	A	G	999	PASS	.	GT:RD:AD:DP4:FREQ:DP2	0/0:27:0:11,16,0,0:0:NA	0/1:15:12:8,7,6,6:0.4444:NA
chrX	116202839	.	A	C	999	PASS	.	GT:RD:AD:DP4:FREQ:DP2	0/0:20:0:14,6,0,0:0:NA	0/1:13:15:8,5,6,9:0.5357:NA
chrX	22654462	.	C	T	999	PASS	.	GT:RD:AD:DP4:FREQ:DP2	0/0:22:0:9,13,0,0:0:NA	0/1:28:8:16,12,6,2:0.2222:NA
chrX	100459758	.	C	T	999	PASS	.	GT:RD:AD:DP4:FREQ:DP2	0/0:20:0:14,6,0,0:0:NA	0/1:13:20:8,5,11,9:0.6061:NA
chrX	112480589	.	A	T	999	PASS	.	GT:RD:AD:DP4:FREQ:DP2	0/0:28:0:15,13,0,0:0:NA	0/1:16:14:7,9,7,7:0.4667:NA
chrX	108137531	.	G	A	999	PASS	.	GT:RD:AD:DP4:FREQ:DP2	0/0:24:0:11,13,0,0:0:NA	0/1:20:15:10,10,7,8:0.4286:NA
chrX	93199302	.	C	A	999	PASS	.	GT:RD:AD:DP4:FREQ:DP2	0/0:21:0:11,10,0,0:0:NA	0/1:18:7:9,9,6,1:0.28:NA
chrX	140835684	.	C	G	999	PASS	.	GT:RD:AD:DP4:FREQ:DP2	0/0:28:0:17,11,0,0:0:NA	0/1:18:16:11,7,12,4:0.4706:NA
chrX	124585577	.	G	A	999	PASS	.	GT:RD:AD:DP4:FREQ:DP2	0/0:27:0:12,15,0,0:0:NA	0/1:15:16:8,7,10,6:0.5161:NA
chr7	124995952	.	G	A	999	PASS	.	GT:RD:AD:DP4:FREQ:DP2	0/0:40:0:13,27,0,0:0:NA	0/1:20:6:8,12,1,5:0.2308:NA
chr4	185438592	.	T	C	999	PASS	.	GT:RD:AD:DP4:FREQ:DP2	0/0:24:0:13,11,0,0:0:NA	0/1:11:7:4,7,5,2:0.3889:NA
chrX	126368612	.	T	G	999	PASS	.	GT:RD:AD:DP4:FREQ:DP2	0/0:25:0:11,14,0,0:0:NA	0/1:23:11:12,11,5,6:0.3235:NA
chr2	231088522	.	G	C	999	PASS	.	GT:RD:AD:DP4:FREQ:DP2	0/0:37:0:17,20,0,0:0:NA	0/1:10:6:5,5,2,4:0.375:NA
chrX	126824889	.	G	A	999	PASS	.	GT:RD:AD:DP4:FREQ:DP2	0/0:21:0:6,15,0,0:0:NA	0/1:11:8:7,4,6,2:0.4211:NA
chrX	150439957	.	C	T	999	PASS	.	GT:RD:AD:DP4:FREQ:DP2	0/0:19:0:9,10,0,0:0:NA	0/1:16:13:8,8,8,5:0.4483:NA
chrX	22613659	.	T	C	999	PASS	.	GT:RD:AD:DP4:FREQ:DP2	0/0:31:0:16,15,0,0:0:NA	0/1:19:12:9,10,8,4:0.3871:NA
chr8	34056430	.	G	T	999	PASS	.	GT:RD:AD:DP4:FREQ:DP2	0/0:24:0:13,11,0,0:0:NA	0/1:9:8:5,4,7,1:0.4706:NA
chrX	39165953	.	T	G	999	PASS	.	GT:RD:AD:DP4:FREQ:DP2	0/0:21:0:7,14,0,0:0:NA	0/1:26:12:8,18,6,6:0.3158:NA
chr5	24232334	.	G	T	999	PASS	.	GT:RD:AD:DP4:FREQ:DP2	0/0:33:0:16,17,0,0:0:NA	0/1:20:6:7,13,4,2:0.2308:NA
chrX	22877711	.	G	A	999	PASS	.	GT:RD:AD:DP4:FREQ:DP2	0/0:22:0:12,10,0,0:0:NA	0/1:16:5:9,7,1,4:0.2381:NA
chrX	123586436	.	C	G	999	PASS	.	GT:RD:AD:DP4:FREQ:DP2	0/0:20:0:8,12,0,0:0:NA	0/1:20:15:10,10,9,6:0.4286:NA
chrX	121752790	.	A	G	999	PASS	.	GT:RD:AD:DP4:FREQ:DP2	0/0:19:0:11,8,0,0:0:NA	0/1:17:15:7,10,8,7:0.4688:NA
chrX	126811375	.	T	G	999	PASS	.	GT:RD:AD:DP4:FREQ:DP2	0/0:20:0:8,12,0,0:0:NA	0/1:21:12:6,15,8,4:0.3636:NA
chrX	27834561	.	G	C	999	PASS	.	GT:RD:AD:DP4:FREQ:DP2	0/0:23:0:12,11,0,0:0:NA	0/1:13:5:9,4,4,1:0.2778:NA
chrX	101276538	.	A	G	999	PASS	.	GT:RD:AD:DP4:FREQ:DP2	0/0:20:0:10,10,0,0:0:NA	0/1:17:11:10,7,6,5:0.3929:NA
chrX	153394119	.	C	T	999	PASS	.	GT:RD:AD:DP4:FREQ:DP2	0/0:16:0:11,5,0,0:0:NA	0/1:14:11:9,5,8,3:0.44:NA
chrX	142480201	.	T	C	999	PASS	.	GT:RD:AD:DP4:FREQ:DP2	0/0:27:0:14,13,0,0:0:NA	0/1:21:19:13,8,10,9:0.475:NA
chr5	157036738	.	C	G	999	PASS	.	GT:RD:AD:DP4:FREQ:DP2	0/0:30:0:14,16,0,0:0:NA	0/1:20:7:11,9,3,4:0.2593:NA
chrX	139735045	.	T	C	999	PASS	.	GT:RD:AD:DP4:FREQ:DP2	0/0:20:0:8,12,0,0:0:NA	0/1:18:17:5,13,8,9:0.4857:NA
chrX	126490549	.	C	T	999	PASS	.	GT:RD:AD:DP4:FREQ:DP2	0/0:20:0:11,9,0,0:0:NA	0/1:23:6:11,12,4,2:0.2069:NA
chrX	125053557	.	C	G	999	PASS	.	GT:RD:AD:DP4:FREQ:DP2	0/0:31:0:12,19,0,0:0:NA	0/1:13:15:6,7,7,8:0.5357:NA
chr20	1686841	.	A	T	999	PASS	.	GT:RD:AD:DP4:FREQ:DP2	0/0:47:0:31,16,0,0:0:NA	0/1:20:9:12,8,7,2:0.3103:NA
chrX	114723192	.	T	C	999	PASS	.	GT:RD:AD:DP4:FREQ:DP2	0/0:28:0:15,13,0,0:0:NA	0/1:18:12:6,12,4,8:0.4:NA
chrX	94147590	.	T	C	999	PASS	.	GT:RD:AD:DP4:FREQ:DP2	0/0:12:0:9,3,0,0:0:NA	0/1:8:8:3,5,3,5:0.5:NA
chr7	107896952	.	C	T	999	PASS	.	GT:RD:AD:DP4:FREQ:DP2	0/0:22:0:7,15,0,0:0:NA	0/1:16:4:2,14,0,4:0.2:NA
chrX	92589209	.	C	T	999	PASS	.	GT:RD:AD:DP4:FREQ:DP2	0/0:24:0:14,10,0,0:0:NA	0/1:15:13:11,4,11,2:0.4643:NA
chr3	46187460	.	T	C	999	PASS	.	GT:RD:AD:DP4:FREQ:DP2	0/0:27:0:14,13,0,0:0:NA	0/1:14:8:7,7,5,3:0.3636:NA
chr6	48148089	.	C	T	999	PASS	.	GT:RD:AD:DP4:FREQ:DP2	0/0:29:0:12,17,0,0:0:NA	0/1:27:13:15,12,10,3:0.325:NA
chrX	35897600	.	A	G	999	PASS	.	GT:RD:AD:DP4:FREQ:DP2	0/0:23:0:16,7,0,0:0:NA	0/1:17:6:8,9,4,2:0.2609:NA
chrX	123166286	.	A	G	999	PASS	.	GT:RD:AD:DP4:FREQ:DP2	0/0:20:0:11,9,0,0:0:NA	0/1:15:18:2,13,9,9:0.5455:NA
chrX	22891471	.	T	C	999	PASS	.	GT:RD:AD:DP4:FREQ:DP2	0/0:15:0:7,8,0,0:0:NA	0/1:18:5:7,11,3,2:0.2174:NA
chrX	112315252	.	G	A	999	PASS	.	GT:RD:AD:DP4:FREQ:DP2	0/0:22:0:18,4,0,0:0:NA	0/1:23:23:11,12,14,9:0.5:NA
chr4	106946897	.	C	A	999	PASS	.	GT:RD:AD:DP4:FREQ:DP2	0/0:33:0:18,15,0,0:0:NA	0/1:4:8:3,1,5,3:0.6667:NA
chr6	35819068	.	C	T	999	PASS	.	GT:RD:AD:DP4:FREQ:DP2	0/0:23:0:14,9,0,0:0:NA	0/1:8:8:7,1,5,3:0.5:NA
chrX	127955395	.	G	A	999	PASS	.	GT:RD:AD:DP4:FREQ:DP2	0/0:26:0:13,13,0,0:0:NA	0/1:19:8:15,4,3,5:0.2963:NA
chrX	108244974	.	C	T	999	PASS	.	GT:RD:AD:DP4:FREQ:DP2	0/0:18:0:8,10,0,0:0:NA	0/1:9:18:6,3,7,11:0.6667:NA
chrX	119360906	.	A	T	999	PASS	.	GT:RD:AD:DP4:FREQ:DP2	0/0:19:0:12,7,0,0:0:NA	0/1:19:15:10,9,5,10:0.4412:NA
chrX	115639819	.	C	T	999	PASS	.	GT:RD:AD:DP4:FREQ:DP2	0/0:18:0:11,7,0,0:0:NA	0/1:15:13:8,7,6,7:0.4643:NA
chrX	129624288	.	C	A	999	PASS	.	GT:RD:AD:DP4:FREQ:DP2	0/0:21:0:12,9,0,0:0:NA	0/1:20:14:8,12,3,11:0.4118:NA
chrX	108277733	.	G	A	999	PASS	.	GT:RD:AD:DP4:FREQ:DP2	0/0:23:0:14,9,0,0:0:NA	0/1:22:16:9,13,7,9:0.4211:NA
chr14	47347981	.	A	G	999	PASS	.	GT:RD:AD:DP4:FREQ:DP2	0/0:44:0:25,19,0,0:0:NA	0/1:23:7:7,16,3,4:0.2333:NA
chrX	27279305	.	A	T	999	PASS	.	GT:RD:AD:DP4:FREQ:DP2	0/0:20:0:12,8,0,0:0:NA	0/1:21:12:7,14,5,7:0.3636:NA
chrX	21007679	.	T	C	999	PASS	.	GT:RD:AD:DP4:FREQ:DP2	0/0:24:0:9,15,0,0:0:NA	0/1:17:8:8,9,4,4:0.32:NA
chr4	61677388	.	A	G	999	PASS	.	GT:RD:AD:DP4:FREQ:DP2	0/0:24:0:12,12,0,0:0:NA	0/1:9:10:3,6,2,8:0.5263:NA
chrX	116555432	.	T	C	999	PASS	.	GT:RD:AD:DP4:FREQ:DP2	0/0:21:0:14,7,0,0:0:NA	0/1:13:16:6,7,10,6:0.5517:NA
chrX	119962494	.	T	C	999	PASS	.	GT:RD:AD:DP4:FREQ:DP2	0/0:21:0:10,11,0,0:0:NA	0/1:15:16:8,7,13,3:0.5161:NA
chrX	108566041	.	C	T	999	PASS	.	GT:RD:AD:DP4:FREQ:DP2	0/0:17:0:9,8,0,0:0:NA	0/1:20:10:7,13,4,6:0.3333:NA
chr6	77899079	.	C	A	999	PASS	.	GT:RD:AD:DP4:FREQ:DP2	0/0:33:0:15,18,0,0:0:NA	0/1:16:8:11,5,5,3:0.3333:NA
chrX	97002058	.	A	T	999	PASS	.	GT:RD:AD:DP4:FREQ:DP2	0/0:22:0:8,14,0,0:0:NA	0/1:23:16:13,10,6,10:0.4103:NA
chr12	103667568	.	A	C	999	PASS	.	GT:RD:AD:DP4:FREQ:DP2	0/0:26:0:8,18,0,0:0:NA	0/1:19:5:11,8,1,4:0.2083:NA
chr4	63080198	.	T	C	999	PASS	.	GT:RD:AD:DP4:FREQ:DP2	0/0:27:0:16,11,0,0:0:NA	0/1:11:9:3,8,6,3:0.45:NA
chrX	101292136	.	C	T	999	PASS	.	GT:RD:AD:DP4:FREQ:DP2	0/0:23:0:10,13,0,0:0:NA	0/1:6:10:1,5,4,6:0.625:NA
chrX	116078213	.	A	G	999	PASS	.	GT:RD:AD:DP4:FREQ:DP2	0/0:17:0:10,7,0,0:0:NA	0/1:13:15:6,7,10,5:0.5357:NA
chrX	98257759	.	A	C	999	PASS	.	GT:RD:AD:DP4:FREQ:DP2	0/0:26:0:13,13,0,0:0:NA	0/1:16:12:11,5,6,6:0.4286:NA
chrX	119474865	.	C	A	999	PASS	.	GT:RD:AD:DP4:FREQ:DP2	0/0:19:0:11,8,0,0:0:NA	0/1:19:17:9,10,8,9:0.4722:NA
chrX	85033240	.	G	T	999	PASS	.	GT:RD:AD:DP4:FREQ:DP2	0/0:37:0:25,12,0,0:0:NA	0/1:28:8:11,17,6,2:0.2222:NA
chr9	24702929	.	C	T	999	PASS	.	GT:RD:AD:DP4:FREQ:DP2	0/0:19:0:11,8,0,0:0:NA	0/1:8:7:2,6,3,4:0.4667:NA
chrX	142970393	.	G	A	999	PASS	.	GT:RD:AD:DP4:FREQ:DP2	0/0:19:0:11,8,0,0:0:NA	0/1:18:12:8,10,3,9:0.4:NA
chr14	62731358	.	T	C	999	PASS	.	GT:RD:AD:DP4:FREQ:DP2	0/0:34:0:18,16,0,0:0:NA	0/1:10:8:5,5,3,5:0.4444:NA
chrX	117711176	.	T	C	999	PASS	.	GT:RD:AD:DP4:FREQ:DP2	0/0:16:0:10,6,0,0:0:NA	0/1:22:21:12,10,11,10:0.4884:NA
chr11	63596871	.	G	A	999	PASS	.	GT:RD:AD:DP4:FREQ:DP2	0/0:19:0:10,9,0,0:0:NA	0/1:8:14:6,2,8,6:0.6364:NA
chrX	151226350	.	G	A	999	PASS	.	GT:RD:AD:DP4:FREQ:DP2	0/0:17:0:5,12,0,0:0:NA	0/1:23:9:12,11,5,4:0.2812:NA
chrX	23697058	.	A	G	999	PASS	.	GT:RD:AD:DP4:FREQ:DP2	0/0:24:0:11,13,0,0:0:NA	0/1:22:6:6,16,4,2:0.2143:NA
chr15	62559578	.	T	G	999	PASS	.	GT:RD:AD:DP4:FREQ:DP2	0/0:23:0:9,14,0,0:0:NA	0/1:10:6:5,5,4,2:0.375:NA
chrX	37828766	.	C	G	999	PASS	.	GT:RD:AD:DP4:FREQ:DP2	0/0:25:0:9,16,0,0:0:NA	0/1:20:9:9,11,4,5:0.3103:NA
chrX	125007858	.	A	T	999	PASS	.	GT:RD:AD:DP4:FREQ:DP2	0/0:32:0:19,13,0,0:0:NA	0/1:20:15:12,8,7,8:0.4286:NA
chr11	30631257	.	A	G	999	PASS	.	GT:RD:AD:DP4:FREQ:DP2	0/0:21:0:11,10,0,0:0:NA	0/1:10:10:7,3,7,3:0.5:NA
chr16	79357545	.	G	C	999	PASS	.	GT:RD:AD:DP4:FREQ:DP2	0/0:19:0:11,8,0,0:0:NA	0/1:4:8:2,2,6,2:0.6667:NA
chrX	111564046	.	T	C	999	PASS	.	GT:RD:AD:DP4:FREQ:DP2	0/0:22:0:14,8,0,0:0:NA	0/1:15:15:7,8,6,9:0.5:NA
chrX	20639021	.	C	G	999	PASS	.	GT:RD:AD:DP4:FREQ:DP2	0/0:26:0:19,7,0,0:0:NA	0/1:19:5:8,11,2,3:0.2083:NA
chrX	101261909	.	T	C	999	PASS	.	GT:RD:AD:DP4:FREQ:DP2	0/0:21:0:9,12,0,0:0:NA	0/1:16:16:8,8,8,8:0.5:NA
chrX	144141555	.	C	T	999	PASS	.	GT:RD:AD:DP4:FREQ:DP2	0/0:23:0:7,16,0,0:0:NA	0/1:18:30:9,9,12,18:0.625:NA
chrX	144650517	.	T	C	999	PASS	.	GT:RD:AD:DP4:FREQ:DP2	0/0:20:0:7,13,0,0:0:NA	0/1:11:14:4,7,6,8:0.56:NA
chrX	120683675	.	C	T	999	PASS	.	GT:RD:AD:DP4:FREQ:DP2	0/0:25:0:8,17,0,0:0:NA	0/1:22:17:10,12,9,8:0.4359:NA
chrX	126597411	.	G	A	999	PASS	.	GT:RD:AD:DP4:FREQ:DP2	0/0:23:0:11,12,0,0:0:NA	0/1:15:21:4,11,8,13:0.5833:NA
chrX	141476297	.	C	T	999	PASS	.	GT:RD:AD:DP4:FREQ:DP2	0/0:24:0:5,19,0,0:0:NA	0/1:19:9:7,12,3,6:0.3214:NA
chrX	117633660	.	A	C	999	PASS	.	GT:RD:AD:DP4:FREQ:DP2	0/0:26:0:11,15,0,0:0:NA	0/1:16:8:6,10,4,4:0.3333:NA
chrX	144679371	.	C	T	999	PASS	.	GT:RD:AD:DP4:FREQ:DP2	0/0:22:0:13,9,0,0:0:NA	0/1:17:12:9,8,8,4:0.4138:NA
chrX	120663705	.	G	A	999	PASS	.	GT:RD:AD:DP4:FREQ:DP2	0/0:18:0:10,8,0,0:0:NA	0/1:22:22:10,12,12,10:0.5:NA
chr12	10063955	.	G	C	999	PASS	.	GT:RD:AD:DP4:FREQ:DP2	0/0:32:0:13,19,0,0:0:NA	0/1:12:10:4,8,6,4:0.4545:NA
chrX	112981894	.	A	G	999	PASS	.	GT:RD:AD:DP4:FREQ:DP2	0/0:21:0:13,8,0,0:0:NA	0/1:16:22:10,6,16,6:0.5789:NA
chrX	146444527	.	C	A	999	PASS	.	GT:RD:AD:DP4:FREQ:DP2	0/0:18:0:9,9,0,0:0:NA	0/1:14:14:6,8,5,9:0.5:NA
chrX	101313667	.	T	G	999	PASS	.	GT:RD:AD:DP4:FREQ:DP2	0/0:18:0:11,7,0,0:0:NA	0/1:14:11:5,9,9,2:0.44:NA
chr6	47444671	.	C	G	999	PASS	.	GT:RD:AD:DP4:FREQ:DP2	0/0:41:0:20,21,0,0:0:NA	0/1:17:7:10,7,2,5:0.2917:NA
chrX	22302699	.	G	A	999	PASS	.	GT:RD:AD:DP4:FREQ:DP2	0/0:18:0:8,10,0,0:0:NA	0/1:11:14:7,4,7,7:0.56:NA
chr2	160281697	.	G	A	999	PASS	.	GT:RD:AD:DP4:FREQ:DP2	0/0:30:0:11,19,0,0:0:NA	0/1:6:9:6,0,5,4:0.6:NA
chrX	119526026	.	T	C	999	PASS	.	GT:RD:AD:DP4:FREQ:DP2	0/0:19:0:3,16,0,0:0:NA	0/1:17:17:6,11,11,6:0.5:NA
chrX	116192618	.	C	T	999	PASS	.	GT:RD:AD:DP4:FREQ:DP2	0/0:20:0:7,13,0,0:0:NA	0/1:17:12:13,4,3,9:0.4138:NA
chrX	126854778	.	C	A	999	PASS	.	GT:RD:AD:DP4:FREQ:DP2	0/0:39:0:21,18,0,0:0:NA	0/1:12:14:4,8,7,7:0.5385:NA
chr2	218109503	.	C	G	999	PASS	.	GT:RD:AD:DP4:FREQ:DP2	0/0:32:0:15,17,0,0:0:NA	0/1:9:9:5,4,1,8:0.5:NA
chrX	144666682	.	T	C	999	PASS	.	GT:RD:AD:DP4:FREQ:DP2	0/0:18:0:8,10,0,0:0:NA	0/1:14:15:4,10,10,5:0.5172:NA
chrX	151362276	.	C	T	999	PASS	.	GT:RD:AD:DP4:FREQ:DP2	0/0:20:0:10,10,0,0:0:NA	0/1:13:27:7,6,16,11:0.675:NA
chr18	1253352	.	C	G	999	PASS	.	GT:RD:AD:DP4:FREQ:DP2	0/0:46:0:29,17,0,0:0:NA	0/1:17:6:11,6,4,2:0.2609:NA
chrX	101070777	.	C	T	999	PASS	.	GT:RD:AD:DP4:FREQ:DP2	0/0:21:0:13,8,0,0:0:NA	0/1:16:12:6,10,9,3:0.4286:NA
chr6	92756460	.	T	C	999	PASS	.	GT:RD:AD:DP4:FREQ:DP2	0/0:35:0:18,17,0,0:0:NA	0/1:19:7:8,11,3,4:0.2692:NA
chr18	49630411	.	G	T	999	PASS	.	GT:RD:AD:DP4:FREQ:DP2	0/0:23:0:10,13,0,0:0:NA	0/1:19:9:8,11,5,4:0.3214:NA
chrX	144786148	.	T	C	999	PASS	.	GT:RD:AD:DP4:FREQ:DP2	0/0:20:0:9,11,0,0:0:NA	0/1:14:14:7,7,8,6:0.5:NA
chrX	101109929	.	T	G	999	PASS	.	GT:RD:AD:DP4:FREQ:DP2	0/0:17:0:8,9,0,0:0:NA	0/1:12:15:2,10,7,8:0.5556:NA
chrX	22652927	.	C	T	999	PASS	.	GT:RD:AD:DP4:FREQ:DP2	0/0:19:0:12,7,0,0:0:NA	0/1:19:11:9,10,5,6:0.3667:NA
chrX	99818606	.	A	T	999	PASS	.	GT:RD:AD:DP4:FREQ:DP2	0/0:19:0:11,8,0,0:0:NA	0/1:13:11:8,5,6,5:0.4583:NA
chr7	92252845	.	T	G	999	PASS	.	GT:RD:AD:DP4:FREQ:DP2	0/0:42:0:22,20,0,0:0:NA	0/1:17:8:8,9,5,3:0.32:NA
chrX	27142916	.	G	A	999	PASS	.	GT:RD:AD:DP4:FREQ:DP2	0/0:22:0:10,12,0,0:0:NA	0/1:18:7:11,7,3,4:0.28:NA
chrX	142994034	.	G	T	999	PASS	.	GT:RD:AD:DP4:FREQ:DP2	0/0:25:0:12,13,0,0:0:NA	0/1:27:10:9,18,4,6:0.2703:NA
chr2	108590967	.	A	G	999	PASS	.	GT:RD:AD:DP4:FREQ:DP2	0/0:42:0:21,21,0,0:0:NA	0/1:16:10:5,11,6,4:0.3846:NA
chrX	107536830	.	G	A	999	PASS	.	GT:RD:AD:DP4:FREQ:DP2	0/0:21:0:13,8,0,0:0:NA	0/1:13:20:5,8,12,8:0.6061:NA
chrX	27632248	.	C	A	999	PASS	.	GT:RD:AD:DP4:FREQ:DP2	0/0:23:0:13,10,0,0:0:NA	0/1:24:6:7,17,4,2:0.2:NA
chr18	64638183	.	G	A	999	PASS	.	GT:RD:AD:DP4:FREQ:DP2	0/0:27:0:14,13,0,0:0:NA	0/1:11:4:3,8,1,3:0.2667:NA
chrX	96238349	.	C	T	999	PASS	.	GT:RD:AD:DP4:FREQ:DP2	0/0:26:0:16,10,0,0:0:NA	0/1:15:18:6,9,13,5:0.5455:NA
chrX	22619222	.	G	C	999	PASS	.	GT:RD:AD:DP4:FREQ:DP2	0/0:25:0:14,11,0,0:0:NA	0/1:15:5:7,8,3,2:0.25:NA
chrX	97133795	.	A	G	999	PASS	.	GT:RD:AD:DP4:FREQ:DP2	0/0:28:0:15,13,0,0:0:NA	0/1:16:12:11,5,6,6:0.4286:NA
chrX	119055971	.	C	A	999	PASS	.	GT:RD:AD:DP4:FREQ:DP2	0/0:22:0:13,9,0,0:0:NA	0/1:15:10:8,7,3,7:0.4:NA
chrX	125053312	.	A	G	999	PASS	.	GT:RD:AD:DP4:FREQ:DP2	0/0:31:0:13,18,0,0:0:NA	0/1:15:21:10,5,11,10:0.5833:NA
chr5	146224460	.	C	G	999	PASS	.	GT:RD:AD:DP4:FREQ:DP2	0/0:37:0:19,18,0,0:0:NA	0/1:22:9:13,9,4,5:0.2903:NA
chrX	126341776	.	T	C	999	PASS	.	GT:RD:AD:DP4:FREQ:DP2	0/0:23:0:9,14,0,0:0:NA	0/1:16:16:7,9,11,5:0.5:NA
chr9	25852458	.	A	C	999	PASS	.	GT:RD:AD:DP4:FREQ:DP2	0/0:26:0:15,11,0,0:0:NA	0/1:10:6:8,2,3,3:0.375:NA
chr6	145480881	.	G	T	999	PASS	.	GT:RD:AD:DP4:FREQ:DP2	0/0:27:0:16,11,0,0:0:NA	0/1:29:12:15,14,7,5:0.2927:NA
chrX	50605769	.	C	T	999	PASS	.	GT:RD:AD:DP4:FREQ:DP2	0/0:21:0:12,9,0,0:0:NA	0/1:15:10:6,9,3,7:0.4:NA
chrX	116369609	.	C	T	999	PASS	.	GT:RD:AD:DP4:FREQ:DP2	0/0:20:0:16,4,0,0:0:NA	0/1:8:10:4,4,7,3:0.5556:NA
chrX	117827105	.	A	T	999	PASS	.	GT:RD:AD:DP4:FREQ:DP2	0/0:25:0:17,8,0,0:0:NA	0/1:19:9:6,13,3,6:0.3214:NA
[truncated: 11,233 more rows]

## Sheet: CA3
CHR	POS	ID	REF	ALT	QUAL	FILTER	INFO	FORMAT	eGFP	A3B-eGFP
chrX	73041937	NOVEL	T	A	999	PASS	.	GT:RD:AD:FREQ:DP2:DP4	0/0:53:0:0.00:53,0:NA	0/1:56:5:0.081967:56,5:NA
chr2	7631263	DBSNP	G	A	999	PASS	.	GT:RD:AD:FREQ:DP2:DP4	0/0:20:0:0.00:20,0:NA	0/1:8:3:0.272727:8,3:NA
chr12	2107036	DBSNP	T	C	999	PASS	.	GT:RD:AD:FREQ:DP2:DP4	0/0:42:1:0.00:42,1:NA	0/1:34:6:0.15:34,6:NA
chrX	69540919	NOVEL	G	A	999	PASS	.	GT:RD:AD:FREQ:DP2:DP4	0/0:52:0:0.00:52,0:NA	0/1:51:4:0.072727:51,4:NA
chr7	127647090	NOVEL	A	T	999	PASS	.	GT:RD:AD:FREQ:DP2:DP4	0/0:32:0:0.00:32,0:NA	0/1:31:5:0.138889:31,5:NA
chrX	84561282	NOVEL	G	A	999	PASS	.	GT:RD:AD:FREQ:DP2:DP4	0/0:44:0:0.00:44,0:NA	0/1:39:4:0.093023:39,4:NA
chrX	27811515	DBSNP	G	A	999	PASS	.	GT:RD:AD:FREQ:DP2:DP4	0/0:21:0:0.00:21,0:NA	0/1:25:7:0.21875:25,7:NA
chr12	115718066	DBSNP	C	T	999	PASS	.	GT:RD:AD:FREQ:DP2:DP4	0/0:24:0:0.00:24,0:NA	0/1:15:4:0.210526:15,4:NA
chr1	225263364	DBSNP	A	G	999	PASS	.	GT:RD:AD:FREQ:DP2:DP4	0/0:46:1:0.00:46,1:NA	0/1:40:11:0.215686:40,11:NA
chr1	51651587	NOVEL	A	G	999	PASS	.	GT:RD:AD:FREQ:DP2:DP4	0/0:15:0:0.00:15,0:NA	0/1:12:4:0.25:12,4:NA
chrX	27636776	DBSNP	A	G	999	PASS	.	GT:RD:AD:FREQ:DP2:DP4	0/0:28:0:0.00:28,0:NA	0/1:31:5:0.138889:31,5:NA
chr14	101573877	NOVEL	C	G	999	PASS	.	GT:RD:AD:FREQ:DP2:DP4	0/0:46:0:0.00:46,0:NA	0/1:27:5:0.15625:27,5:NA
chrX	22909641	DBSNP	T	G	999	PASS	.	GT:RD:AD:FREQ:DP2:DP4	0/0:27:0:0.00:27,0:NA	0/1:24:3:0.111111:24,3:NA
chr1	73253163	NOVEL	G	T	999	PASS	.	GT:RD:AD:FREQ:DP2:DP4	0/0:24:0:0.00:24,0:NA	0/1:21:7:0.25:21,7:NA
chr8	23508265	NOVEL	C	G	999	PASS	.	GT:RD:AD:FREQ:DP2:DP4	0/0:22:0:0.00:22,0:NA	0/1:16:2:0.111111:16,2:NA
chr5	53157038	NOVEL	T	C	999	PASS	.	GT:RD:AD:FREQ:DP2:DP4	0/0:37:0:0.00:37,0:NA	0/1:36:7:0.162791:36,7:NA
chr17	6406154	DBSNP	T	C	999	PASS	.	GT:RD:AD:FREQ:DP2:DP4	0/0:31:0:0.00:31,0:NA	0/1:20:8:0.285714:20,8:NA
chrX	20490072	DBSNP	C	T	999	PASS	.	GT:RD:AD:FREQ:DP2:DP4	0/0:39:0:0.00:39,0:NA	0/1:25:4:0.137931:25,4:NA
chr13	101917699	NOVEL	C	G	999	PASS	.	GT:RD:AD:FREQ:DP2:DP4	0/0:21:0:0.00:21,0:NA	0/1:7:4:0.363636:7,4:NA
chrX	31419524	DBSNP	A	G	999	PASS	.	GT:RD:AD:FREQ:DP2:DP4	0/0:33:0:0.00:33,0:NA	0/1:33:3:0.083333:33,3:NA
chrX	27364663	DBSNP	A	G	999	PASS	.	GT:RD:AD:FREQ:DP2:DP4	0/0:19:0:0.00:19,0:NA	0/1:26:6:0.1875:26,6:NA
chr19	41302949	DBSNP	G	T	999	PASS	.	GT:RD:AD:FREQ:DP2:DP4	0/0:56:0:0.00:56,0:NA	0/1:47:4:0.078431:47,4:NA
chr13	35811779	NOVEL	T	C	999	PASS	.	GT:RD:AD:FREQ:DP2:DP4	0/0:29:0:0.00:29,0:NA	0/1:19:7:0.269231:19,7:NA
chr2	139774931	NOVEL	C	A	999	PASS	.	GT:RD:AD:FREQ:DP2:DP4	0/0:26:0:0.00:26,0:NA	0/1:14:3:0.176471:14,3:NA
chrX	27346804	DBSNP	T	C	999	PASS	.	GT:RD:AD:FREQ:DP2:DP4	0/0:26:0:0.00:26,0:NA	0/1:21:6:0.222222:21,6:NA
chrX	30975381	DBSNP	C	T	999	PASS	.	GT:RD:AD:FREQ:DP2:DP4	0/0:31:0:0.00:31,0:NA	0/1:17:4:0.190476:17,4:NA
chrX	20694657	DBSNP	T	C	999	PASS	.	GT:RD:AD:FREQ:DP2:DP4	0/0:24:0:0.00:24,0:NA	0/1:27:3:0.1:27,3:NA
chrX	36378519	DBSNP	G	C	999	PASS	.	GT:RD:AD:FREQ:DP2:DP4	0/0:22:0:0.00:22,0:NA	0/1:20:2:0.090909:20,2:NA
chr3	164313656	NOVEL	G	C	999	PASS	.	GT:RD:AD:FREQ:DP2:DP4	0/0:27:0:0.00:27,0:NA	0/1:16:5:0.238095:16,5:NA
chr2	33205229	NOVEL	C	T	999	PASS	.	GT:RD:AD:FREQ:DP2:DP4	0/0:49:0:0.00:49,0:NA	0/1:19:3:0.136364:19,3:NA
chr18	49417616	NOVEL	G	C	999	PASS	.	GT:RD:AD:FREQ:DP2:DP4	0/0:42:0:0.00:42,0:NA	0/1:12:9:0.428571:12,9:NA
chrX	104044547	NOVEL	T	C	999	PASS	.	GT:RD:AD:FREQ:DP2:DP4	0/0:31:0:0.00:31,0:NA	0/1:15:5:0.25:15,5:NA
chr19	28552413	DBSNP	C	A	999	PASS	.	GT:RD:AD:FREQ:DP2:DP4	0/0:59:1:0.00:59,1:NA	0/1:46:9:0.163636:46,9:NA
chr18	37148394	NOVEL	A	C	999	PASS	.	GT:RD:AD:FREQ:DP2:DP4	0/0:30:0:0.00:30,0:NA	0/1:21:2:0.086957:21,2:NA
chr9	105332445	NOVEL	C	A	999	PASS	.	GT:RD:AD:FREQ:DP2:DP4	0/0:38:0:0.00:38,0:NA	0/1:8:3:0.272727:8,3:NA
chr10	96537444	NOVEL	A	G	999	PASS	.	GT:RD:AD:FREQ:DP2:DP4	0/0:22:0:0.00:22,0:NA	0/1:23:5:0.178571:23,5:NA
chr2	226924889	NOVEL	T	A	999	PASS	.	GT:RD:AD:FREQ:DP2:DP4	0/0:26:0:0.00:26,0:NA	0/1:15:6:0.285714:15,6:NA
chr2	16475419	DBSNP	C	G	999	PASS	.	GT:RD:AD:FREQ:DP2:DP4	0/0:26:0:0.00:26,0:NA	0/1:16:3:0.157895:16,3:NA
chrX	27837454	DBSNP	G	A	999	PASS	.	GT:RD:AD:FREQ:DP2:DP4	0/0:20:0:0.00:20,0:NA	0/1:26:4:0.133333:26,4:NA
chr3	2048674	NOVEL	T	A	999	PASS	.	GT:RD:AD:FREQ:DP2:DP4	0/0:44:1:0.00:44,1:NA	0/1:27:3:0.1:27,3:NA
chr13	49948311	NOVEL	T	A	999	PASS	.	GT:RD:AD:FREQ:DP2:DP4	0/0:27:0:0.00:27,0:NA	0/1:15:5:0.25:15,5:NA
chrX	104267398	NOVEL	C	T	999	PASS	.	GT:RD:AD:FREQ:DP2:DP4	0/0:15:0:0.00:15,0:NA	0/1:30:4:0.117647:30,4:NA
chrX	22572355	DBSNP	A	G	999	PASS	.	GT:RD:AD:FREQ:DP2:DP4	0/0:23:0:0.00:23,0:NA	0/1:26:4:0.133333:26,4:NA
chrX	36646886	DBSNP	G	A	999	PASS	.	GT:RD:AD:FREQ:DP2:DP4	0/0:27:0:0.00:27,0:NA	0/1:19:4:0.173913:19,4:NA
chr1	182220321	DBSNP	C	A	999	PASS	.	GT:RD:AD:FREQ:DP2:DP4	0/0:19:0:0.00:19,0:NA	0/1:25:3:0.107143:25,3:NA
chr14	103281461	NOVEL	A	T	999	PASS	.	GT:RD:AD:FREQ:DP2:DP4	0/0:32:0:0.00:32,0:NA	0/1:25:4:0.137931:25,4:NA
chrX	63106847	NOVEL	A	G	999	PASS	.	GT:RD:AD:FREQ:DP2:DP4	0/0:46:0:0.00:46,0:NA	0/1:47:4:0.078431:47,4:NA
chr14	45866896	NOVEL	T	C	999	PASS	.	GT:RD:AD:FREQ:DP2:DP4	0/0:27:0:0.00:27,0:NA	0/1:15:4:0.210526:15,4:NA
chr13	35998456	NOVEL	G	A	999	PASS	.	GT:RD:AD:FREQ:DP2:DP4	0/0:23:0:0.00:23,0:NA	0/1:25:3:0.107143:25,3:NA
chr2	89154757	DBSNP	A	C	999	PASS	.	GT:RD:AD:FREQ:DP2:DP4	0/0:21:0:0.00:21,0:NA	0/1:16:6:0.272727:16,6:NA
chrX	50954197	DBSNP	T	A	999	PASS	.	GT:RD:AD:FREQ:DP2:DP4	0/0:23:0:0.00:23,0:NA	0/1:17:4:0.190476:17,4:NA
chr3	146623954	NOVEL	C	A	999	PASS	.	GT:RD:AD:FREQ:DP2:DP4	0/0:23:0:0.00:23,0:NA	0/1:11:6:0.352941:11,6:NA
chrX	21421246	DBSNP	A	G	999	PASS	.	GT:RD:AD:FREQ:DP2:DP4	0/0:21:0:0.00:21,0:NA	0/1:22:2:0.083333:22,2:NA
chr12	105953422	NOVEL	C	A	999	PASS	.	GT:RD:AD:FREQ:DP2:DP4	0/0:34:0:0.00:34,0:NA	0/1:28:5:0.151515:28,5:NA
chrX	93731604	NOVEL	C	T	999	PASS	.	GT:RD:AD:FREQ:DP2:DP4	0/0:20:0:0.00:20,0:NA	0/1:29:3:0.09375:29,3:NA
chrX	64032031	NOVEL	C	T	999	PASS	.	GT:RD:AD:FREQ:DP2:DP4	0/0:55:0:0.00:55,0:NA	0/1:53:8:0.131148:53,8:NA
chr10	32290346	NOVEL	T	C	999	PASS	.	GT:RD:AD:FREQ:DP2:DP4	0/0:33:0:0.00:33,0:NA	0/1:25:3:0.107143:25,3:NA
chr10	83023441	NOVEL	T	A	999	PASS	.	GT:RD:AD:FREQ:DP2:DP4	0/0:36:0:0.00:36,0:NA	0/1:21:3:0.125:21,3:NA
chrX	22531660	DBSNP	G	C	999	PASS	.	GT:RD:AD:FREQ:DP2:DP4	0/0:29:0:0.00:29,0:NA	0/1:27:7:0.205882:27,7:NA
chr5	87422732	NOVEL	A	G	999	PASS	.	GT:RD:AD:FREQ:DP2:DP4	0/0:38:0:0.00:38,0:NA	0/1:25:5:0.166667:25,5:NA
chrX	125212904	DBSNP	A	G	999	PASS	.	GT:RD:AD:FREQ:DP2:DP4	0/0:22:0:0.00:22,0:NA	0/1:24:5:0.172414:24,5:NA
chrX	21565441	DBSNP	A	G	999	PASS	.	GT:RD:AD:FREQ:DP2:DP4	0/0:22:0:0.00:22,0:NA	0/1:16:5:0.238095:16,5:NA
chr10	124716960	NOVEL	A	T	999	PASS	.	GT:RD:AD:FREQ:DP2:DP4	0/0:38:0:0.00:38,0:NA	0/1:28:3:0.096774:28,3:NA
chr1	243823495	NOVEL	C	T	999	PASS	.	GT:RD:AD:FREQ:DP2:DP4	0/0:58:0:0.00:58,0:NA	0/1:42:4:0.086957:42,4:NA
chr5	4229940	NOVEL	G	A	999	PASS	.	GT:RD:AD:FREQ:DP2:DP4	0/0:36:0:0.00:36,0:NA	0/1:19:4:0.173913:19,4:NA
chr5	142027499	NOVEL	G	C	999	PASS	.	GT:RD:AD:FREQ:DP2:DP4	0/0:31:0:0.00:31,0:NA	0/1:22:4:0.153846:22,4:NA
chr12	44942916	NOVEL	G	T	999	PASS	.	GT:RD:AD:FREQ:DP2:DP4	0/0:31:0:0.00:31,0:NA	0/1:20:9:0.310345:20,9:NA
chrX	38258873	NOVEL	G	A	999	PASS	.	GT:RD:AD:FREQ:DP2:DP4	0/0:25:0:0.00:25,0:NA	0/1:30:5:0.142857:30,5:NA
chrX	25766998	DBSNP	A	G	999	PASS	.	GT:RD:AD:FREQ:DP2:DP4	0/0:32:0:0.00:32,0:NA	0/1:25:6:0.193548:25,6:NA
chr10	55345651	NOVEL	T	C	999	PASS	.	GT:RD:AD:FREQ:DP2:DP4	0/0:47:0:0.00:47,0:NA	0/1:17:6:0.26087:17,6:NA
chrX	20772721	NOVEL	T	A	999	PASS	.	GT:RD:AD:FREQ:DP2:DP4	0/0:21:0:0.00:21,0:NA	0/1:18:3:0.142857:18,3:NA
chrX	22884974	DBSNP	A	T	999	PASS	.	GT:RD:AD:FREQ:DP2:DP4	0/0:19:0:0.00:19,0:NA	0/1:16:5:0.238095:16,5:NA
chr14	91066440	DBSNP	T	A	999	PASS	.	GT:RD:AD:FREQ:DP2:DP4	0/0:21:0:0.00:21,0:NA	0/1:33:6:0.153846:33,6:NA
chr4	113758899	NOVEL	T	C	999	PASS	.	GT:RD:AD:FREQ:DP2:DP4	0/0:21:0:0.00:21,0:NA	0/1:10:3:0.230769:10,3:NA
chr10	97966512	NOVEL	A	G	999	PASS	.	GT:RD:AD:FREQ:DP2:DP4	0/0:42:0:0.00:42,0:NA	0/1:16:6:0.272727:16,6:NA
chr6	69426152	NOVEL	G	T	999	PASS	.	GT:RD:AD:FREQ:DP2:DP4	0/0:40:0:0.00:40,0:NA	0/1:20:5:0.2:20,5:NA
chr5	63538375	NOVEL	A	G	999	PASS	.	GT:RD:AD:FREQ:DP2:DP4	0/0:36:0:0.00:36,0:NA	0/1:27:4:0.129032:27,4:NA
chr5	154605321	NOVEL	A	T	999	PASS	.	GT:RD:AD:FREQ:DP2:DP4	0/0:38:0:0.00:38,0:NA	0/1:21:5:0.192308:21,5:NA
chrX	20968180	DBSNP	G	C	999	PASS	.	GT:RD:AD:FREQ:DP2:DP4	0/0:24:0:0.00:24,0:NA	0/1:22:3:0.12:22,3:NA
chr7	43762325	NOVEL	T	C	999	PASS	.	GT:RD:AD:FREQ:DP2:DP4	0/0:40:0:0.00:40,0:NA	0/1:26:6:0.1875:26,6:NA
chr6	37440356	NOVEL	A	C	999	PASS	.	GT:RD:AD:FREQ:DP2:DP4	0/0:37:0:0.00:37,0:NA	0/1:23:9:0.28125:23,9:NA
chr14	50231426	NOVEL	A	G	999	PASS	.	GT:RD:AD:FREQ:DP2:DP4	0/0:37:0:0.00:37,0:NA	0/1:21:6:0.222222:21,6:NA
chr2	80213290	DBSNP	A	C	999	PASS	.	GT:RD:AD:FREQ:DP2:DP4	0/0:22:0:0.00:22,0:NA	0/1:16:4:0.2:16,4:NA
chr19	33104070	DBSNP	C	A	999	PASS	.	GT:RD:AD:FREQ:DP2:DP4	0/0:71:1:0.00:71,1:NA	0/1:52:5:0.087719:52,5:NA
chr8	90683529	NOVEL	C	A	999	PASS	.	GT:RD:AD:FREQ:DP2:DP4	0/0:22:0:0.00:22,0:NA	0/1:10:4:0.285714:10,4:NA
chrX	27710493	DBSNP	A	C	999	PASS	.	GT:RD:AD:FREQ:DP2:DP4	0/0:20:0:0.00:20,0:NA	0/1:16:2:0.111111:16,2:NA
chr11	87900790	NOVEL	T	C	999	PASS	.	GT:RD:AD:FREQ:DP2:DP4	0/0:13:0:0.00:13,0:NA	0/1:11:7:0.388889:11,7:NA
chr14	44198010	NOVEL	G	T	999	PASS	.	GT:RD:AD:FREQ:DP2:DP4	0/0:20:0:0.00:20,0:NA	0/1:23:3:0.115385:23,3:NA
chr7	85755545	NOVEL	T	C	999	PASS	.	GT:RD:AD:FREQ:DP2:DP4	0/0:29:0:0.00:29,0:NA	0/1:15:2:0.117647:15,2:NA
chrX	22618335	DBSNP	A	T	999	PASS	.	GT:RD:AD:FREQ:DP2:DP4	0/0:30:0:0.00:30,0:NA	0/1:17:4:0.190476:17,4:NA
chr3	9683459	NOVEL	A	G	999	PASS	.	GT:RD:AD:FREQ:DP2:DP4	0/0:16:0:0.00:16,0:NA	0/1:17:7:0.291667:17,7:NA
chr11	77744477	NOVEL	C	A	999	PASS	.	GT:RD:AD:FREQ:DP2:DP4	0/0:13:0:0.00:13,0:NA	0/1:8:6:0.428571:8,6:NA
chrX	27400507	DBSNP	A	T	999	PASS	.	GT:RD:AD:FREQ:DP2:DP4	0/0:21:0:0.00:21,0:NA	0/1:15:4:0.210526:15,4:NA
chrX	20838319	DBSNP	C	T	999	PASS	.	GT:RD:AD:FREQ:DP2:DP4	0/0:20:0:0.00:20,0:NA	0/1:14:4:0.222222:14,4:NA
chr1	215325961	NOVEL	C	T	999	PASS	.	GT:RD:AD:FREQ:DP2:DP4	0/0:28:0:0.00:28,0:NA	0/1:16:2:0.111111:16,2:NA
chrX	23982838	DBSNP	G	A	999	PASS	.	GT:RD:AD:FREQ:DP2:DP4	0/0:19:0:0.00:19,0:NA	0/1:27:3:0.1:27,3:NA
chr19	44306482	DBSNP	C	T	999	PASS	.	GT:RD:AD:FREQ:DP2:DP4	0/0:54:1:0.00:54,1:NA	0/1:60:4:0.0625:60,4:NA
chr4	152494038	NOVEL	G	A	999	PASS	.	GT:RD:AD:FREQ:DP2:DP4	0/0:20:0:0.00:20,0:NA	0/1:11:5:0.3125:11,5:NA
chrX	21045575	DBSNP	G	A	999	PASS	.	GT:RD:AD:FREQ:DP2:DP4	0/0:22:0:0.00:22,0:NA	0/1:18:4:0.181818:18,4:NA
chrX	22135414	DBSNP	G	C	999	PASS	.	GT:RD:AD:FREQ:DP2:DP4	0/0:31:0:0.00:31,0:NA	0/1:23:6:0.206897:23,6:NA
chrX	20860579	DBSNP	C	G	999	PASS	.	GT:RD:AD:FREQ:DP2:DP4	0/0:23:0:0.00:23,0:NA	0/1:20:7:0.259259:20,7:NA
chr18	40135841	NOVEL	A	G	999	PASS	.	GT:RD:AD:FREQ:DP2:DP4	0/0:29:0:0.00:29,0:NA	0/1:17:4:0.190476:17,4:NA
chrX	27429784	DBSNP	G	A	999	PASS	.	GT:RD:AD:FREQ:DP2:DP4	0/0:20:0:0.00:20,0:NA	0/1:19:3:0.136364:19,3:NA
chrX	130622150	NOVEL	A	G	999	PASS	.	GT:RD:AD:FREQ:DP2:DP4	0/0:52:0:0.00:52,0:NA	0/1:24:3:0.111111:24,3:NA
chr5	120168642	NOVEL	C	A	999	PASS	.	GT:RD:AD:FREQ:DP2:DP4	0/0:26:0:0.00:26,0:NA	0/1:32:3:0.085714:32,3:NA
chr7	114780426	DBSNP	T	C	999	PASS	.	GT:RD:AD:FREQ:DP2:DP4	0/0:19:0:0.00:19,0:NA	0/1:38:6:0.136364:38,6:NA
chr11	79896068	NOVEL	A	G	999	PASS	.	GT:RD:AD:FREQ:DP2:DP4	0/0:19:0:0.00:19,0:NA	0/1:21:6:0.222222:21,6:NA
chr14	93039668	NOVEL	G	C	999	PASS	.	GT:RD:AD:FREQ:DP2:DP4	0/0:23:0:0.00:23,0:NA	0/1:30:13:0.302326:30,13:NA
chr22	19718459	NOVEL	C	T	999	PASS	.	GT:RD:AD:FREQ:DP2:DP4	0/0:20:0:0.00:20,0:NA	0/1:16:4:0.2:16,4:NA
chr11	108285184	NOVEL	A	G	999	PASS	.	GT:RD:AD:FREQ:DP2:DP4	0/0:20:0:0.00:20,0:NA	0/1:13:6:0.315789:13,6:NA
chrX	22627671	DBSNP	C	T	999	PASS	.	GT:RD:AD:FREQ:DP2:DP4	0/0:27:0:0.00:27,0:NA	0/1:15:10:0.4:15,10:NA
chrX	23132554	DBSNP	G	A	999	PASS	.	GT:RD:AD:FREQ:DP2:DP4	0/0:29:0:0.00:29,0:NA	0/1:20:6:0.230769:20,6:NA
chr10	106440505	NOVEL	C	A	999	PASS	.	GT:RD:AD:FREQ:DP2:DP4	0/0:36:0:0.00:36,0:NA	0/1:22:8:0.266667:22,8:NA
chr18	64794780	NOVEL	G	C	999	PASS	.	GT:RD:AD:FREQ:DP2:DP4	0/0:32:0:0.00:32,0:NA	0/1:13:3:0.1875:13,3:NA
chrX	102886564	DBSNP	A	C	999	PASS	.	GT:RD:AD:FREQ:DP2:DP4	0/0:20:0:0.00:20,0:NA	0/1:12:2:0.142857:12,2:NA
chr5	3706197	DBSNP	G	T	999	PASS	.	GT:RD:AD:FREQ:DP2:DP4	0/0:30:0:0.00:30,0:NA	0/1:31:3:0.088235:31,3:NA
chr19	53770183	NOVEL	A	G	999	PASS	.	GT:RD:AD:FREQ:DP2:DP4	0/0:29:0:0.00:29,0:NA	0/1:16:2:0.111111:16,2:NA
chrX	21985464	DBSNP	C	T	999	PASS	.	GT:RD:AD:FREQ:DP2:DP4	0/0:29:0:0.00:29,0:NA	0/1:17:2:0.105263:17,2:NA
chr10	54341067	NOVEL	G	C	999	PASS	.	GT:RD:AD:FREQ:DP2:DP4	0/0:24:0:0.00:24,0:NA	0/1:21:3:0.125:21,3:NA
chr2	154786860	NOVEL	G	C	999	PASS	.	GT:RD:AD:FREQ:DP2:DP4	0/0:30:0:0.00:30,0:NA	0/1:20:2:0.090909:20,2:NA
chr2	61073107	NOVEL	A	T	999	PASS	.	GT:RD:AD:FREQ:DP2:DP4	0/0:35:0:0.00:35,0:NA	0/1:33:6:0.153846:33,6:NA
chrX	27342082	DBSNP	C	T	999	PASS	.	GT:RD:AD:FREQ:DP2:DP4	0/0:26:0:0.00:26,0:NA	0/1:19:5:0.208333:19,5:NA
chrX	36325286	DBSNP	T	C	999	PASS	.	GT:RD:AD:FREQ:DP2:DP4	0/0:19:0:0.00:19,0:NA	0/1:26:6:0.1875:26,6:NA
chr19	30230902	DBSNP	T	C	999	PASS	.	GT:RD:AD:FREQ:DP2:DP4	0/0:42:0:0.00:42,0:NA	0/1:27:8:0.228571:27,8:NA
chr18	35511276	NOVEL	T	C	999	PASS	.	GT:RD:AD:FREQ:DP2:DP4	0/0:32:0:0.00:32,0:NA	0/1:7:4:0.363636:7,4:NA
chr12	74025901	NOVEL	T	G	999	PASS	.	GT:RD:AD:FREQ:DP2:DP4	0/0:28:0:0.00:28,0:NA	0/1:28:4:0.125:28,4:NA
chr14	95535333	NOVEL	G	A	999	PASS	.	GT:RD:AD:FREQ:DP2:DP4	0/0:26:0:0.00:26,0:NA	0/1:21:4:0.16:21,4:NA
chr7	115439867	NOVEL	T	C	999	PASS	.	GT:RD:AD:FREQ:DP2:DP4	0/0:36:0:0.00:36,0:NA	0/1:28:4:0.125:28,4:NA
chr17	32316468	DBSNP	G	A	999	PASS	.	GT:RD:AD:FREQ:DP2:DP4	0/0:22:0:0.00:22,0:NA	0/1:23:2:0.08:23,2:NA
chr1	34132988	DBSNP	G	A	999	PASS	.	GT:RD:AD:FREQ:DP2:DP4	0/0:22:0:0.00:22,0:NA	0/1:23:5:0.178571:23,5:NA
chr16	249226	NOVEL	T	C	999	PASS	.	GT:RD:AD:FREQ:DP2:DP4	0/0:30:0:0.00:30,0:NA	0/1:9:4:0.307692:9,4:NA
chrX	21058164	DBSNP	G	C	999	PASS	.	GT:RD:AD:FREQ:DP2:DP4	0/0:21:0:0.00:21,0:NA	0/1:22:6:0.214286:22,6:NA
chr2	159343796	NOVEL	G	C	999	PASS	.	GT:RD:AD:FREQ:DP2:DP4	0/0:40:0:0.00:40,0:NA	0/1:20:2:0.090909:20,2:NA
chrX	27280553	DBSNP	C	A	999	PASS	.	GT:RD:AD:FREQ:DP2:DP4	0/0:23:0:0.00:23,0:NA	0/1:17:4:0.190476:17,4:NA
chr19	33104305	DBSNP	A	G	999	PASS	.	GT:RD:AD:FREQ:DP2:DP4	0/0:61:0:0.00:61,0:NA	0/1:53:4:0.070175:53,4:NA
chrX	27360243	DBSNP	G	T	999	PASS	.	GT:RD:AD:FREQ:DP2:DP4	0/0:28:0:0.00:28,0:NA	0/1:19:4:0.173913:19,4:NA
chr5	1420476	DBSNP	C	T	999	PASS	.	GT:RD:AD:FREQ:DP2:DP4	0/0:39:0:0.00:39,0:NA	0/1:35:3:0.078947:35,3:NA
chr13	64090490	NOVEL	C	A	999	PASS	.	GT:RD:AD:FREQ:DP2:DP4	0/0:26:0:0.00:26,0:NA	0/1:9:2:0.181818:9,2:NA
chr4	133357491	NOVEL	T	A	999	PASS	.	GT:RD:AD:FREQ:DP2:DP4	0/0:20:0:0.00:20,0:NA	0/1:8:4:0.333333:8,4:NA
chr6	147688997	NOVEL	G	T	999	PASS	.	GT:RD:AD:FREQ:DP2:DP4	0/0:35:0:0.00:35,0:NA	0/1:20:6:0.230769:20,6:NA
chrX	27374967	DBSNP	C	T	999	PASS	.	GT:RD:AD:FREQ:DP2:DP4	0/0:19:0:0.00:19,0:NA	0/1:23:3:0.115385:23,3:NA
chr14	34307720	DBSNP	T	C	999	PASS	.	GT:RD:AD:FREQ:DP2:DP4	0/0:33:1:0.00:33,1:NA	0/1:28:8:0.222222:28,8:NA
chrX	25566370	DBSNP	A	G	999	PASS	.	GT:RD:AD:FREQ:DP2:DP4	0/0:24:0:0.00:24,0:NA	0/1:16:4:0.2:16,4:NA
chr7	138183736	NOVEL	C	T	999	PASS	.	GT:RD:AD:FREQ:DP2:DP4	0/0:40:0:0.00:40,0:NA	0/1:27:3:0.1:27,3:NA
chr12	750935	DBSNP	C	A	999	PASS	.	GT:RD:AD:FREQ:DP2:DP4	0/0:19:0:0.00:19,0:NA	0/1:7:2:0.222222:7,2:NA
chr11	79664509	NOVEL	G	A	999	PASS	.	GT:RD:AD:FREQ:DP2:DP4	0/0:26:0:0.00:26,0:NA	0/1:18:2:0.1:18,2:NA
chr1	62037207	NOVEL	T	C	999	PASS	.	GT:RD:AD:FREQ:DP2:DP4	0/0:38:0:0.00:38,0:NA	0/1:27:6:0.181818:27,6:NA
chr10	76644727	NOVEL	A	G	999	PASS	.	GT:RD:AD:FREQ:DP2:DP4	0/0:39:0:0.00:39,0:NA	0/1:27:3:0.1:27,3:NA
chr2	9992782	DBSNP	A	G	999	PASS	.	GT:RD:AD:FREQ:DP2:DP4	0/0:19:0:0.00:19,0:NA	0/1:17:3:0.15:17,3:NA
chrX	21111792	DBSNP	G	A	999	PASS	.	GT:RD:AD:FREQ:DP2:DP4	0/0:23:0:0.00:23,0:NA	0/1:18:4:0.181818:18,4:NA
chr12	74278056	NOVEL	T	G	999	PASS	.	GT:RD:AD:FREQ:DP2:DP4	0/0:29:0:0.00:29,0:NA	0/1:21:6:0.222222:21,6:NA
chr5	19294172	NOVEL	T	C	999	PASS	.	GT:RD:AD:FREQ:DP2:DP4	0/0:37:0:0.00:37,0:NA	0/1:15:8:0.347826:15,8:NA
chrX	22512991	DBSNP	T	A	999	PASS	.	GT:RD:AD:FREQ:DP2:DP4	0/0:23:0:0.00:23,0:NA	0/1:26:5:0.16129:26,5:NA
chrX	27276802	DBSNP	A	C	999	PASS	.	GT:RD:AD:FREQ:DP2:DP4	0/0:30:0:0.00:30,0:NA	0/1:32:7:0.179487:32,7:NA
chr12	100242079	NOVEL	G	A	999	PASS	.	GT:RD:AD:FREQ:DP2:DP4	0/0:33:0:0.00:33,0:NA	0/1:14:3:0.176471:14,3:NA
chr7	134978616	NOVEL	C	A	999	PASS	.	GT:RD:AD:FREQ:DP2:DP4	0/0:34:0:0.00:34,0:NA	0/1:26:3:0.103448:26,3:NA
chr12	46266936	NOVEL	C	A	999	PASS	.	GT:RD:AD:FREQ:DP2:DP4	0/0:37:0:0.00:37,0:NA	0/1:30:3:0.090909:30,3:NA
chr12	113229360	NOVEL	T	A	999	PASS	.	GT:RD:AD:FREQ:DP2:DP4	0/0:30:0:0.00:30,0:NA	0/1:18:5:0.217391:18,5:NA
chrX	11429846	NOVEL	A	T	999	PASS	.	GT:RD:AD:FREQ:DP2:DP4	0/0:22:0:0.00:22,0:NA	0/1:28:9:0.243243:28,9:NA
chrX	29903337	DBSNP	T	C	999	PASS	.	GT:RD:AD:FREQ:DP2:DP4	0/0:28:0:0.00:28,0:NA	0/1:20:8:0.285714:20,8:NA
chrX	36361337	NOVEL	A	C	999	PASS	.	GT:RD:AD:FREQ:DP2:DP4	0/0:20:0:0.00:20,0:NA	0/1:21:4:0.16:21,4:NA
chr2	21786499	NOVEL	C	A	999	PASS	.	GT:RD:AD:FREQ:DP2:DP4	0/0:35:0:0.00:35,0:NA	0/1:18:9:0.333333:18,9:NA
chrX	22559508	DBSNP	T	C	999	PASS	.	GT:RD:AD:FREQ:DP2:DP4	0/0:19:0:0.00:19,0:NA	0/1:25:4:0.137931:25,4:NA
chr8	23131565	NOVEL	A	G	999	PASS	.	GT:RD:AD:FREQ:DP2:DP4	0/0:21:0:0.00:21,0:NA	0/1:8:5:0.384615:8,5:NA
chrX	94522458	NOVEL	C	G	999	PASS	.	GT:RD:AD:FREQ:DP2:DP4	0/0:35:0:0.00:35,0:NA	0/1:23:5:0.178571:23,5:NA
chr12	71069150	NOVEL	C	G	999	PASS	.	GT:RD:AD:FREQ:DP2:DP4	0/0:40:0:0.00:40,0:NA	0/1:17:6:0.26087:17,6:NA
chrX	26735679	DBSNP	G	T	999	PASS	.	GT:RD:AD:FREQ:DP2:DP4	0/0:21:0:0.00:21,0:NA	0/1:20:6:0.230769:20,6:NA
chrX	22862852	DBSNP	T	C	999	PASS	.	GT:RD:AD:FREQ:DP2:DP4	0/0:22:0:0.00:22,0:NA	0/1:22:5:0.185185:22,5:NA
chr20	25646482	NOVEL	C	G	999	PASS	.	GT:RD:AD:FREQ:DP2:DP4	0/0:27:0:0.00:27,0:NA	0/1:10:7:0.411765:10,7:NA
chr17	10754405	NOVEL	C	A	999	PASS	.	GT:RD:AD:FREQ:DP2:DP4	0/0:29:1:0.00:29,1:NA	0/1:21:4:0.16:21,4:NA
chr19	30024730	DBSNP	A	C	999	PASS	.	GT:RD:AD:FREQ:DP2:DP4	0/0:42:1:0.00:42,1:NA	0/1:35:7:0.166667:35,7:NA
chrX	98799966	NOVEL	G	T	999	PASS	.	GT:RD:AD:FREQ:DP2:DP4	0/0:38:0:0.00:38,0:NA	0/1:31:3:0.088235:31,3:NA
chrX	27353170	DBSNP	C	T	999	PASS	.	GT:RD:AD:FREQ:DP2:DP4	0/0:19:0:0.00:19,0:NA	0/1:17:8:0.32:17,8:NA
chr7	113897172	NOVEL	A	T	999	PASS	.	GT:RD:AD:FREQ:DP2:DP4	0/0:41:0:0.00:41,0:NA	0/1:38:6:0.136364:38,6:NA
chr1	211952635	NOVEL	T	C	999	PASS	.	GT:RD:AD:FREQ:DP2:DP4	0/0:26:0:0.00:26,0:NA	0/1:20:9:0.310345:20,9:NA
chr19	44346443	DBSNP	C	G	999	PASS	.	GT:RD:AD:FREQ:DP2:DP4	0/0:75:0:0.00:75,0:NA	0/1:56:7:0.111111:56,7:NA
chr5	96417959	NOVEL	G	T	999	PASS	.	GT:RD:AD:FREQ:DP2:DP4	0/0:29:0:0.00:29,0:NA	0/1:32:4:0.111111:32,4:NA
chr1	216511576	NOVEL	A	T	999	PASS	.	GT:RD:AD:FREQ:DP2:DP4	0/0:29:0:0.00:29,0:NA	0/1:28:6:0.176471:28,6:NA
chr15	88532399	NOVEL	A	G	999	PASS	.	GT:RD:AD:FREQ:DP2:DP4	0/0:44:0:0.00:44,0:NA	0/1:20:4:0.166667:20,4:NA
chr14	41339033	NOVEL	T	C	999	PASS	.	GT:RD:AD:FREQ:DP2:DP4	0/0:43:0:0.00:43,0:NA	0/1:11:6:0.352941:11,6:NA
chr14	38738663	NOVEL	T	C	999	PASS	.	GT:RD:AD:FREQ:DP2:DP4	0/0:33:0:0.00:33,0:NA	0/1:22:4:0.153846:22,4:NA
chr5	23267559	NOVEL	A	C	999	PASS	.	GT:RD:AD:FREQ:DP2:DP4	0/0:48:0:0.00:48,0:NA	0/1:25:6:0.193548:25,6:NA
chr7	66153700	DBSNP	A	G	999	PASS	.	GT:RD:AD:FREQ:DP2:DP4	0/0:36:0:0.00:36,0:NA	0/1:25:4:0.137931:25,4:NA
chrX	30883231	DBSNP	C	T	999	PASS	.	GT:RD:AD:FREQ:DP2:DP4	0/0:24:0:0.00:24,0:NA	0/1:30:8:0.210526:30,8:NA
chrX	22546563	DBSNP	C	G	999	PASS	.	GT:RD:AD:FREQ:DP2:DP4	0/0:22:0:0.00:22,0:NA	0/1:19:5:0.208333:19,5:NA
chr19	44344418	DBSNP	A	G	999	PASS	.	GT:RD:AD:FREQ:DP2:DP4	0/0:66:1:0.00:66,1:NA	0/1:65:7:0.097222:65,7:NA
chrX	44070020	NOVEL	A	G	999	PASS	.	GT:RD:AD:FREQ:DP2:DP4	0/0:34:0:0.00:34,0:NA	0/1:40:7:0.148936:40,7:NA
chr1	224944420	DBSNP	T	C	999	PASS	.	GT:RD:AD:FREQ:DP2:DP4	0/0:34:1:0.00:34,1:NA	0/1:34:6:0.15:34,6:NA
chrX	27327092	DBSNP	G	A	999	PASS	.	GT:RD:AD:FREQ:DP2:DP4	0/0:19:0:0.00:19,0:NA	0/1:13:6:0.315789:13,6:NA
chr15	85662276	NOVEL	A	T	999	PASS	.	GT:RD:AD:FREQ:DP2:DP4	0/0:39:0:0.00:39,0:NA	0/1:36:8:0.181818:36,8:NA
chrX	23342372	DBSNP	C	T	999	PASS	.	GT:RD:AD:FREQ:DP2:DP4	0/0:31:0:0.00:31,0:NA	0/1:26:3:0.103448:26,3:NA
chr5	82756881	NOVEL	C	T	999	PASS	.	GT:RD:AD:FREQ:DP2:DP4	0/0:16:0:0.00:16,0:NA	0/1:22:2:0.083333:22,2:NA
chr18	49390101	NOVEL	A	T	999	PASS	.	GT:RD:AD:FREQ:DP2:DP4	0/0:30:0:0.00:30,0:NA	0/1:9:5:0.357143:9,5:NA
chr19	36518816	DBSNP	T	A	999	PASS	.	GT:RD:AD:FREQ:DP2:DP4	0/0:36:1:0.00:36,1:NA	0/1:49:6:0.109091:49,6:NA
chrX	36348479	DBSNP	C	G	999	PASS	.	GT:RD:AD:FREQ:DP2:DP4	0/0:27:0:0.00:27,0:NA	0/1:28:6:0.176471:28,6:NA
chr1	189906554	NOVEL	G	A	999	PASS	.	GT:RD:AD:FREQ:DP2:DP4	0/0:27:0:0.00:27,0:NA	0/1:14:6:0.3:14,6:NA
chr7	71483916	NOVEL	G	A	999	PASS	.	GT:RD:AD:FREQ:DP2:DP4	0/0:28:0:0.00:28,0:NA	0/1:22:4:0.153846:22,4:NA
chr14	74085593	NOVEL	G	A	999	PASS	.	GT:RD:AD:FREQ:DP2:DP4	0/0:42:0:0.00:42,0:NA	0/1:28:5:0.151515:28,5:NA
chrX	111433709	NOVEL	A	G	999	PASS	.	GT:RD:AD:FREQ:DP2:DP4	0/0:26:0:0.00:26,0:NA	0/1:16:3:0.157895:16,3:NA
chrX	27354850	DBSNP	T	C	999	PASS	.	GT:RD:AD:FREQ:DP2:DP4	0/0:20:0:0.00:20,0:NA	0/1:23:9:0.28125:23,9:NA
chr5	8107087	NOVEL	G	A	999	PASS	.	GT:RD:AD:FREQ:DP2:DP4	0/0:41:0:0.00:41,0:NA	0/1:17:5:0.227273:17,5:NA
chr5	11318828	NOVEL	C	G	999	PASS	.	GT:RD:AD:FREQ:DP2:DP4	0/0:24:0:0.00:24,0:NA	0/1:21:3:0.125:21,3:NA
chrX	22354503	DBSNP	C	T	999	PASS	.	GT:RD:AD:FREQ:DP2:DP4	0/0:26:0:0.00:26,0:NA	0/1:22:4:0.153846:22,4:NA
chr21	22867462	NOVEL	A	G	999	PASS	.	GT:RD:AD:FREQ:DP2:DP4	0/0:59:0:0.00:59,0:NA	0/1:33:4:0.108108:33,4:NA
chr2	52809145	DBSNP	G	C	999	PASS	.	GT:RD:AD:FREQ:DP2:DP4	0/0:20:0:0.00:20,0:NA	0/1:11:2:0.153846:11,2:NA
chr14	88526511	DBSNP	C	T	999	PASS	.	GT:RD:AD:FREQ:DP2:DP4	0/0:22:0:0.00:22,0:NA	0/1:21:3:0.125:21,3:NA
chr10	80764246	NOVEL	G	A	999	PASS	.	GT:RD:AD:FREQ:DP2:DP4	0/0:37:0:0.00:37,0:NA	0/1:21:3:0.125:21,3:NA
chr4	93253929	NOVEL	T	C	999	PASS	.	GT:RD:AD:FREQ:DP2:DP4	0/0:25:0:0.00:25,0:NA	0/1:7:2:0.222222:7,2:NA
chr1	223577741	DBSNP	G	A	999	PASS	.	GT:RD:AD:FREQ:DP2:DP4	0/0:35:1:0.00:35,1:NA	0/1:32:4:0.111111:32,4:NA
chrX	102353164	DBSNP	G	A	999	PASS	.	GT:RD:AD:FREQ:DP2:DP4	0/0:27:0:0.00:27,0:NA	0/1:24:5:0.172414:24,5:NA
chr22	22543227	DBSNP	T	A	999	PASS	.	GT:RD:AD:FREQ:DP2:DP4	0/0:22:0:0.00:22,0:NA	0/1:17:7:0.291667:17,7:NA
chr20	40652222	NOVEL	G	T	999	PASS	.	GT:RD:AD:FREQ:DP2:DP4	0/0:27:0:0.00:27,0:NA	0/1:16:8:0.333333:16,8:NA
chrX	27443532	DBSNP	A	G	999	PASS	.	GT:RD:AD:FREQ:DP2:DP4	0/0:31:0:0.00:31,0:NA	0/1:22:6:0.214286:22,6:NA
chrX	123121432	NOVEL	G	A	999	PASS	.	GT:RD:AD:FREQ:DP2:DP4	0/0:30:0:0.00:30,0:NA	0/1:29:4:0.121212:29,4:NA
chrX	23776880	DBSNP	T	A	999	PASS	.	GT:RD:AD:FREQ:DP2:DP4	0/0:22:0:0.00:22,0:NA	0/1:14:3:0.176471:14,3:NA
chrX	97421831	NOVEL	C	A	999	PASS	.	GT:RD:AD:FREQ:DP2:DP4	0/0:25:0:0.00:25,0:NA	0/1:24:5:0.172414:24,5:NA
chr19	39474163	DBSNP	A	G	999	PASS	.	GT:RD:AD:FREQ:DP2:DP4	0/0:37:1:0.00:37,1:NA	0/1:32:7:0.179487:32,7:NA
chr7	138249315	NOVEL	T	C	999	PASS	.	GT:RD:AD:FREQ:DP2:DP4	0/0:34:0:0.00:34,0:NA	0/1:49:5:0.092593:49,5:NA
chr13	54307148	NOVEL	A	T	999	PASS	.	GT:RD:AD:FREQ:DP2:DP4	0/0:31:0:0.00:31,0:NA	0/1:18:7:0.28:18,7:NA
chr18	31483926	NOVEL	T	C	999	PASS	.	GT:RD:AD:FREQ:DP2:DP4	0/0:46:0:0.00:46,0:NA	0/1:11:2:0.153846:11,2:NA
chr7	113626500	NOVEL	A	G	999	PASS	.	GT:RD:AD:FREQ:DP2:DP4	0/0:33:0:0.00:33,0:NA	0/1:35:4:0.102564:35,4:NA
chrX	27436751	DBSNP	G	A	999	PASS	.	GT:RD:AD:FREQ:DP2:DP4	0/0:21:0:0.00:21,0:NA	0/1:21:4:0.16:21,4:NA
chrX	108399803	NOVEL	G	A	999	PASS	.	GT:RD:AD:FREQ:DP2:DP4	0/0:28:0:0.00:28,0:NA	0/1:22:2:0.083333:22,2:NA
chr13	74744013	NOVEL	T	C	999	PASS	.	GT:RD:AD:FREQ:DP2:DP4	0/0:24:0:0.00:24,0:NA	0/1:13:4:0.235294:13,4:NA
chr10	60529166	DBSNP	A	G	999	PASS	.	GT:RD:AD:FREQ:DP2:DP4	0/0:22:0:0.00:22,0:NA	0/1:22:2:0.083333:22,2:NA
chr12	81934151	NOVEL	A	G	999	PASS	.	GT:RD:AD:FREQ:DP2:DP4	0/0:33:0:0.00:33,0:NA	0/1:27:6:0.181818:27,6:NA
chrX	77364324	NOVEL	T	G	999	PASS	.	GT:RD:AD:FREQ:DP2:DP4	0/0:54:0:0.00:54,0:NA	0/1:60:5:0.076923:60,5:NA
chrX	36290502	DBSNP	A	C	999	PASS	.	GT:RD:AD:FREQ:DP2:DP4	0/0:23:0:0.00:23,0:NA	0/1:21:6:0.222222:21,6:NA
chr14	54873781	NOVEL	C	T	999	PASS	.	GT:RD:AD:FREQ:DP2:DP4	0/0:43:0:0.00:43,0:NA	0/1:21:5:0.192308:21,5:NA
chrX	22495403	DBSNP	G	A	999	PASS	.	GT:RD:AD:FREQ:DP2:DP4	0/0:27:0:0.00:27,0:NA	0/1:26:6:0.1875:26,6:NA
chr5	7198196	NOVEL	T	C	999	PASS	.	GT:RD:AD:FREQ:DP2:DP4	0/0:39:0:0.00:39,0:NA	0/1:25:3:0.107143:25,3:NA
chrX	22358531	DBSNP	T	C	999	PASS	.	GT:RD:AD:FREQ:DP2:DP4	0/0:22:0:0.00:22,0:NA	0/1:25:4:0.137931:25,4:NA
chr8	98716590	NOVEL	A	G	999	PASS	.	GT:RD:AD:FREQ:DP2:DP4	0/0:30:0:0.00:30,0:NA	0/1:12:7:0.368421:12,7:NA
chrX	25679759	DBSNP	C	T	999	PASS	.	GT:RD:AD:FREQ:DP2:DP4	0/0:21:0:0.00:21,0:NA	0/1:21:5:0.192308:21,5:NA
chr8	14329384	NOVEL	G	T	999	PASS	.	GT:RD:AD:FREQ:DP2:DP4	0/0:23:0:0.00:23,0:NA	0/1:6:4:0.4:6,4:NA
chrX	20412684	DBSNP	T	C	999	PASS	.	GT:RD:AD:FREQ:DP2:DP4	0/0:30:0:0.00:30,0:NA	0/1:23:5:0.178571:23,5:NA
chrX	33129393	NOVEL	G	A	999	PASS	.	GT:RD:AD:FREQ:DP2:DP4	0/0:33:0:0.00:33,0:NA	0/1:34:4:0.105263:34,4:NA
chr5	11933902	NOVEL	A	T	999	PASS	.	GT:RD:AD:FREQ:DP2:DP4	0/0:29:0:0.00:29,0:NA	0/1:19:5:0.208333:19,5:NA
chr21	28348205	DBSNP	T	A	999	PASS	.	GT:RD:AD:FREQ:DP2:DP4	0/0:23:0:0.00:23,0:NA	0/1:21:4:0.16:21,4:NA
chrX	21021933	DBSNP	A	C	999	PASS	.	GT:RD:AD:FREQ:DP2:DP4	0/0:21:0:0.00:21,0:NA	0/1:20:5:0.2:20,5:NA
chr5	113139963	NOVEL	C	A	999	PASS	.	GT:RD:AD:FREQ:DP2:DP4	0/0:35:0:0.00:35,0:NA	0/1:22:3:0.12:22,3:NA
chrX	35924206	DBSNP	G	A	999	PASS	.	GT:RD:AD:FREQ:DP2:DP4	0/0:24:0:0.00:24,0:NA	0/1:20:5:0.2:20,5:NA
chr18	59917367	NOVEL	A	G	999	PASS	.	GT:RD:AD:FREQ:DP2:DP4	0/0:36:0:0.00:36,0:NA	0/1:11:4:0.266667:11,4:NA
chr13	103908445	NOVEL	A	G	999	PASS	.	GT:RD:AD:FREQ:DP2:DP4	0/0:19:0:0.00:19,0:NA	0/1:9:4:0.307692:9,4:NA
chr7	90473003	DBSNP	G	C	999	PASS	.	GT:RD:AD:FREQ:DP2:DP4	0/0:19:0:0.00:19,0:NA	0/1:29:4:0.121212:29,4:NA
chr2	126743484	NOVEL	T	C	999	PASS	.	GT:RD:AD:FREQ:DP2:DP4	0/0:29:0:0.00:29,0:NA	0/1:13:2:0.133333:13,2:NA
chrX	27558518	DBSNP	A	G	999	PASS	.	GT:RD:AD:FREQ:DP2:DP4	0/0:23:0:0.00:23,0:NA	0/1:16:5:0.238095:16,5:NA
chrX	19682410	DBSNP	T	A	999	PASS	.	GT:RD:AD:FREQ:DP2:DP4	0/0:27:0:0.00:27,0:NA	0/1:28:5:0.151515:28,5:NA
chr16	9986510	NOVEL	C	T	999	PASS	.	GT:RD:AD:FREQ:DP2:DP4	0/0:17:0:0.00:17,0:NA	0/1:5:4:0.444444:5,4:NA
chrX	16644178	NOVEL	T	C	999	PASS	.	GT:RD:AD:FREQ:DP2:DP4	0/0:27:0:0.00:27,0:NA	0/1:37:4:0.097561:37,4:NA
chr19	33257573	DBSNP	C	T	999	PASS	.	GT:RD:AD:FREQ:DP2:DP4	0/0:43:1:0.00:43,1:NA	0/1:35:7:0.166667:35,7:NA
chr12	80562813	NOVEL	G	A	999	PASS	.	GT:RD:AD:FREQ:DP2:DP4	0/0:49:0:0.00:49,0:NA	0/1:36:6:0.142857:36,6:NA
chr15	37897908	NOVEL	G	A	999	PASS	.	GT:RD:AD:FREQ:DP2:DP4	0/0:22:0:0.00:22,0:NA	0/1:15:4:0.210526:15,4:NA
chrX	27799983	DBSNP	A	G	999	PASS	.	GT:RD:AD:FREQ:DP2:DP4	0/0:24:0:0.00:24,0:NA	0/1:12:3:0.2:12,3:NA
chr2	52732210	NOVEL	G	T	999	PASS	.	GT:RD:AD:FREQ:DP2:DP4	0/0:22:0:0.00:22,0:NA	0/1:23:8:0.258065:23,8:NA
chrX	20715707	DBSNP	G	C	999	PASS	.	GT:RD:AD:FREQ:DP2:DP4	0/0:30:0:0.00:30,0:NA	0/1:19:9:0.321429:19,9:NA
chr1	227771216	DBSNP	A	C	999	PASS	.	GT:RD:AD:FREQ:DP2:DP4	0/0:22:0:0.00:22,0:NA	0/1:24:3:0.111111:24,3:NA
chr12	116842717	DBSNP	A	T	999	PASS	.	GT:RD:AD:FREQ:DP2:DP4	0/0:25:0:0.00:25,0:NA	0/1:19:4:0.173913:19,4:NA
chrX	27314215	DBSNP	C	T	999	PASS	.	GT:RD:AD:FREQ:DP2:DP4	0/0:21:0:0.00:21,0:NA	0/1:21:8:0.275862:21,8:NA
chr16	59641573	NOVEL	C	A	999	PASS	.	GT:RD:AD:FREQ:DP2:DP4	0/0:21:0:0.00:21,0:NA	0/1:16:7:0.304348:16,7:NA
chr1	240224118	DBSNP	G	C	999	PASS	.	GT:RD:AD:FREQ:DP2:DP4	0/0:26:0:0.00:26,0:NA	0/1:12:4:0.25:12,4:NA
chr19	34876222	DBSNP	T	C	999	PASS	.	GT:RD:AD:FREQ:DP2:DP4	0/0:30:0:0.00:30,0:NA	0/1:19:5:0.208333:19,5:NA
chr8	130678050	NOVEL	T	C	999	PASS	.	GT:RD:AD:FREQ:DP2:DP4	0/0:25:0:0.00:25,0:NA	0/1:19:2:0.095238:19,2:NA
chrX	64098358	NOVEL	A	G	999	PASS	.	GT:RD:AD:FREQ:DP2:DP4	0/0:57:0:0.00:57,0:NA	0/1:68:5:0.068493:68,5:NA
chr5	23090711	NOVEL	C	A	999	PASS	.	GT:RD:AD:FREQ:DP2:DP4	0/0:47:0:0.00:47,0:NA	0/1:20:9:0.310345:20,9:NA
chr17	46372350	DBSNP	T	C	999	PASS	.	GT:RD:AD:FREQ:DP2:DP4	0/0:33:1:0.00:33,1:NA	0/1:25:9:0.264706:25,9:NA
chr3	4342603	NOVEL	C	A	999	PASS	.	GT:RD:AD:FREQ:DP2:DP4	0/0:33:0:0.00:33,0:NA	0/1:27:7:0.205882:27,7:NA
chr6	81315698	NOVEL	G	T	999	PASS	.	GT:RD:AD:FREQ:DP2:DP4	0/0:34:0:0.00:34,0:NA	0/1:21:8:0.275862:21,8:NA
chr1	184239802	DBSNP	T	C	999	PASS	.	GT:RD:AD:FREQ:DP2:DP4	0/0:19:0:0.00:19,0:NA	0/1:19:6:0.24:19,6:NA
chr19	36614462	DBSNP	A	C	999	PASS	.	GT:RD:AD:FREQ:DP2:DP4	0/0:39:1:0.00:39,1:NA	0/1:26:9:0.257143:26,9:NA
chr4	54849386	NOVEL	C	A	999	PASS	.	GT:RD:AD:FREQ:DP2:DP4	0/0:26:0:0.00:26,0:NA	0/1:26:3:0.103448:26,3:NA
chr22	49667386	NOVEL	A	C	999	PASS	.	GT:RD:AD:FREQ:DP2:DP4	0/0:34:0:0.00:34,0:NA	0/1:12:3:0.2:12,3:NA
chr8	116278608	NOVEL	G	C	999	PASS	.	GT:RD:AD:FREQ:DP2:DP4	0/0:34:0:0.00:34,0:NA	0/1:11:5:0.3125:11,5:NA
chrX	36747087	NOVEL	G	A	999	PASS	.	GT:RD:AD:FREQ:DP2:DP4	0/0:15:0:0.00:15,0:NA	0/1:13:7:0.35:13,7:NA
chr6	145954838	NOVEL	G	T	999	PASS	.	GT:RD:AD:FREQ:DP2:DP4	0/0:27:0:0.00:27,0:NA	0/1:17:3:0.15:17,3:NA
chr5	1067796	DBSNP	G	A	999	PASS	.	GT:RD:AD:FREQ:DP2:DP4	0/0:28:0:0.00:28,0:NA	0/1:30:8:0.210526:30,8:NA
chr13	23134637	NOVEL	G	T	999	PASS	.	GT:RD:AD:FREQ:DP2:DP4	0/0:19:0:0.00:19,0:NA	0/1:7:2:0.222222:7,2:NA
chrX	22890063	DBSNP	G	C	999	PASS	.	GT:RD:AD:FREQ:DP2:DP4	0/0:21:0:0.00:21,0:NA	0/1:13:3:0.1875:13,3:NA
chr2	222895411	DBSNP	G	C	999	PASS	.	GT:RD:AD:FREQ:DP2:DP4	0/0:29:0:0.00:29,0:NA	0/1:16:6:0.272727:16,6:NA
chr5	3733718	NOVEL	T	C	999	PASS	.	GT:RD:AD:FREQ:DP2:DP4	0/0:34:0:0.00:34,0:NA	0/1:26:7:0.212121:26,7:NA
chrX	25765511	DBSNP	G	T	999	PASS	.	GT:RD:AD:FREQ:DP2:DP4	0/0:25:0:0.00:25,0:NA	0/1:20:8:0.285714:20,8:NA
chrX	23048913	DBSNP	C	A	999	PASS	.	GT:RD:AD:FREQ:DP2:DP4	0/0:21:0:0.00:21,0:NA	0/1:22:6:0.214286:22,6:NA
chr21	21498704	NOVEL	A	T	999	PASS	.	GT:RD:AD:FREQ:DP2:DP4	0/0:40:0:0.00:40,0:NA	0/1:25:4:0.137931:25,4:NA
chr1	231951217	NOVEL	G	C	999	PASS	.	GT:RD:AD:FREQ:DP2:DP4	0/0:43:0:0.00:43,0:NA	0/1:33:4:0.108108:33,4:NA
chr5	159709	DBSNP	G	A	999	PASS	.	GT:RD:AD:FREQ:DP2:DP4	0/0:26:0:0.00:26,0:NA	0/1:38:3:0.073171:38,3:NA
chrX	20681361	DBSNP	C	T	999	PASS	.	GT:RD:AD:FREQ:DP2:DP4	0/0:19:0:0.00:19,0:NA	0/1:21:5:0.192308:21,5:NA
chr2	3707423	DBSNP	C	T	999	PASS	.	GT:RD:AD:FREQ:DP2:DP4	0/0:21:0:0.00:21,0:NA	0/1:16:3:0.157895:16,3:NA
chrX	138939496	NOVEL	A	G	999	PASS	.	GT:RD:AD:FREQ:DP2:DP4	0/0:47:0:0.00:47,0:NA	0/1:38:9:0.191489:38,9:NA
chr7	133937172	DBSNP	G	T	999	PASS	.	GT:RD:AD:FREQ:DP2:DP4	0/0:36:0:0.00:36,0:NA	0/1:28:8:0.222222:28,8:NA
chr2	36489670	DBSNP	C	G	999	PASS	.	GT:RD:AD:FREQ:DP2:DP4	0/0:20:0:0.00:20,0:NA	0/1:19:5:0.208333:19,5:NA
chrX	20862913	DBSNP	T	C	999	PASS	.	GT:RD:AD:FREQ:DP2:DP4	0/0:28:0:0.00:28,0:NA	0/1:27:5:0.15625:27,5:NA
chr1	228827269	NOVEL	C	T	999	PASS	.	GT:RD:AD:FREQ:DP2:DP4	0/0:47:0:0.00:47,0:NA	0/1:39:5:0.113636:39,5:NA
chrX	70679374	NOVEL	A	G	999	PASS	.	GT:RD:AD:FREQ:DP2:DP4	0/0:39:0:0.00:39,0:NA	0/1:41:3:0.068182:41,3:NA
chr7	71044892	NOVEL	A	G	999	PASS	.	GT:RD:AD:FREQ:DP2:DP4	0/0:32:0:0.00:32,0:NA	0/1:26:7:0.212121:26,7:NA
chrX	50975524	DBSNP	C	T	999	PASS	.	GT:RD:AD:FREQ:DP2:DP4	0/0:23:0:0.00:23,0:NA	0/1:21:5:0.192308:21,5:NA
chrX	110387160	NOVEL	C	G	999	PASS	.	GT:RD:AD:FREQ:DP2:DP4	0/0:43:0:0.00:43,0:NA	0/1:26:4:0.133333:26,4:NA
chr10	102036603	DBSNP	T	A	999	PASS	.	GT:RD:AD:FREQ:DP2:DP4	0/0:53:1:0.00:53,1:NA	0/1:21:3:0.125:21,3:NA
chrX	36420663	DBSNP	T	G	999	PASS	.	GT:RD:AD:FREQ:DP2:DP4	0/0:29:0:0.00:29,0:NA	0/1:21:6:0.222222:21,6:NA
chr21	34697981	DBSNP	A	G	999	PASS	.	GT:RD:AD:FREQ:DP2:DP4	0/0:41:1:0.00:41,1:NA	0/1:48:10:0.172414:48,10:NA
chr14	99024808	DBSNP	C	G	999	PASS	.	GT:RD:AD:FREQ:DP2:DP4	0/0:24:0:0.00:24,0:NA	0/1:21:5:0.192308:21,5:NA
chrX	22598780	DBSNP	G	C	999	PASS	.	GT:RD:AD:FREQ:DP2:DP4	0/0:24:0:0.00:24,0:NA	0/1:20:4:0.166667:20,4:NA
chr1	214960197	DBSNP	G	A	999	PASS	.	GT:RD:AD:FREQ:DP2:DP4	0/0:30:0:0.00:30,0:NA	0/1:23:5:0.178571:23,5:NA
chrX	22681693	DBSNP	A	T	999	PASS	.	GT:RD:AD:FREQ:DP2:DP4	0/0:19:0:0.00:19,0:NA	0/1:25:9:0.264706:25,9:NA
chrX	17632553	NOVEL	C	T	999	PASS	.	GT:RD:AD:FREQ:DP2:DP4	0/0:11:0:0.00:11,0:NA	0/1:16:3:0.157895:16,3:NA
chr1	176944931	NOVEL	T	A	999	PASS	.	GT:RD:AD:FREQ:DP2:DP4	0/0:35:0:0.00:35,0:NA	0/1:17:4:0.190476:17,4:NA
chr19	33336230	DBSNP	G	A	999	PASS	.	GT:RD:AD:FREQ:DP2:DP4	0/0:36:0:0.00:36,0:NA	0/1:30:5:0.142857:30,5:NA
chr5	143586378	NOVEL	A	C	999	PASS	.	GT:RD:AD:FREQ:DP2:DP4	0/0:30:0:0.00:30,0:NA	0/1:25:8:0.242424:25,8:NA
chr9	77086881	NOVEL	G	T	999	PASS	.	GT:RD:AD:FREQ:DP2:DP4	0/0:31:0:0.00:31,0:NA	0/1:12:2:0.142857:12,2:NA
chrX	22643625	DBSNP	C	T	999	PASS	.	GT:RD:AD:FREQ:DP2:DP4	0/0:25:0:0.00:25,0:NA	0/1:21:4:0.16:21,4:NA
chrX	27793731	DBSNP	T	G	999	PASS	.	GT:RD:AD:FREQ:DP2:DP4	0/0:32:0:0.00:32,0:NA	0/1:22:7:0.241379:22,7:NA
chr1	227734868	DBSNP	T	C	999	PASS	.	GT:RD:AD:FREQ:DP2:DP4	0/0:34:0:0.00:34,0:NA	0/1:37:5:0.119048:37,5:NA
chr6	86668424	DBSNP	G	T	999	PASS	.	GT:RD:AD:FREQ:DP2:DP4	0/0:39:0:0.00:39,0:NA	0/1:15:4:0.210526:15,4:NA
chr5	9964775	NOVEL	A	C	999	PASS	.	GT:RD:AD:FREQ:DP2:DP4	0/0:23:0:0.00:23,0:NA	0/1:21:3:0.125:21,3:NA
chr14	75827841	DBSNP	C	T	999	PASS	.	GT:RD:AD:FREQ:DP2:DP4	0/0:20:0:0.00:20,0:NA	0/1:10:4:0.285714:10,4:NA
chr2	52601261	NOVEL	T	G	999	PASS	.	GT:RD:AD:FREQ:DP2:DP4	0/0:26:0:0.00:26,0:NA	0/1:19:4:0.173913:19,4:NA
chr18	37457895	NOVEL	A	C	999	PASS	.	GT:RD:AD:FREQ:DP2:DP4	0/0:40:0:0.00:40,0:NA	0/1:14:6:0.3:14,6:NA
chr2	3160440	NOVEL	A	G	999	PASS	.	GT:RD:AD:FREQ:DP2:DP4	0/0:29:0:0.00:29,0:NA	0/1:25:4:0.137931:25,4:NA
chr5	3080740	DBSNP	C	T	999	PASS	.	GT:RD:AD:FREQ:DP2:DP4	0/0:23:0:0.00:23,0:NA	0/1:19:3:0.136364:19,3:NA
chr3	18309833	NOVEL	C	G	999	PASS	.	GT:RD:AD:FREQ:DP2:DP4	0/0:37:0:0.00:37,0:NA	0/1:14:7:0.333333:14,7:NA
chr5	158668123	NOVEL	C	A	999	PASS	.	GT:RD:AD:FREQ:DP2:DP4	0/0:30:0:0.00:30,0:NA	0/1:22:7:0.241379:22,7:NA
chr5	8843740	NOVEL	T	C	999	PASS	.	GT:RD:AD:FREQ:DP2:DP4	0/0:25:0:0.00:25,0:NA	0/1:21:4:0.16:21,4:NA
chr18	64168944	NOVEL	A	G	999	PASS	.	GT:RD:AD:FREQ:DP2:DP4	0/0:31:0:0.00:31,0:NA	0/1:12:3:0.2:12,3:NA
chrX	36345441	DBSNP	A	G	999	PASS	.	GT:RD:AD:FREQ:DP2:DP4	0/0:20:0:0.00:20,0:NA	0/1:15:3:0.166667:15,3:NA
chr21	17527197	DBSNP	G	C	999	PASS	.	GT:RD:AD:FREQ:DP2:DP4	0/0:34:1:0.00:34,1:NA	0/1:24:6:0.2:24,6:NA
chr5	3010222	DBSNP	T	A	999	PASS	.	GT:RD:AD:FREQ:DP2:DP4	0/0:31:0:0.00:31,0:NA	0/1:29:3:0.09375:29,3:NA
chrX	51291152	DBSNP	A	G	999	PASS	.	GT:RD:AD:FREQ:DP2:DP4	0/0:25:0:0.00:25,0:NA	0/1:30:6:0.166667:30,6:NA
chr5	39239863	NOVEL	A	T	999	PASS	.	GT:RD:AD:FREQ:DP2:DP4	0/0:37:0:0.00:37,0:NA	0/1:26:7:0.212121:26,7:NA
chr10	10291224	NOVEL	A	G	999	PASS	.	GT:RD:AD:FREQ:DP2:DP4	0/0:30:0:0.00:30,0:NA	0/1:19:6:0.24:19,6:NA
chrX	16540732	DBSNP	G	A	999	PASS	.	GT:RD:AD:FREQ:DP2:DP4	0/0:27:0:0.00:27,0:NA	0/1:29:3:0.09375:29,3:NA
chr7	113246459	NOVEL	A	G	999	PASS	.	GT:RD:AD:FREQ:DP2:DP4	0/0:28:0:0.00:28,0:NA	0/1:38:5:0.116279:38,5:NA
chr6	145104723	NOVEL	A	G	999	PASS	.	GT:RD:AD:FREQ:DP2:DP4	0/0:30:0:0.00:30,0:NA	0/1:27:10:0.27027:27,10:NA
chrX	36280126	DBSNP	C	A	999	PASS	.	GT:RD:AD:FREQ:DP2:DP4	0/0:26:0:0.00:26,0:NA	0/1:23:4:0.148148:23,4:NA
chr7	31663068	DBSNP	G	A	999	PASS	.	GT:RD:AD:FREQ:DP2:DP4	0/0:19:0:0.00:19,0:NA	0/1:19:2:0.095238:19,2:NA
chrX	20796394	DBSNP	T	A	999	PASS	.	GT:RD:AD:FREQ:DP2:DP4	0/0:20:0:0.00:20,0:NA	0/1:29:5:0.147059:29,5:NA
chrX	2791731	NOVEL	C	A	999	PASS	.	GT:RD:AD:FREQ:DP2:DP4	0/0:28:0:0.00:28,0:NA	0/1:18:4:0.181818:18,4:NA
chr11	79946914	NOVEL	A	G	999	PASS	.	GT:RD:AD:FREQ:DP2:DP4	0/0:10:0:0.00:10,0:NA	0/1:11:2:0.153846:11,2:NA
chrX	22494559	DBSNP	G	A	999	PASS	.	GT:RD:AD:FREQ:DP2:DP4	0/0:25:0:0.00:25,0:NA	0/1:21:3:0.125:21,3:NA
chrX	98179269	NOVEL	C	A	999	PASS	.	GT:RD:AD:FREQ:DP2:DP4	0/0:38:0:0.00:38,0:NA	0/1:20:4:0.166667:20,4:NA
chrX	81018142	NOVEL	A	G	999	PASS	.	GT:RD:AD:FREQ:DP2:DP4	0/0:61:0:0.00:61,0:NA	0/1:57:5:0.080645:57,5:NA
chrX	22856079	DBSNP	A	G	999	PASS	.	GT:RD:AD:FREQ:DP2:DP4	0/0:23:0:0.00:23,0:NA	0/1:10:3:0.230769:10,3:NA
chrX	27282113	DBSNP	C	T	999	PASS	.	GT:RD:AD:FREQ:DP2:DP4	0/0:19:0:0.00:19,0:NA	0/1:19:3:0.136364:19,3:NA
chr4	162529467	NOVEL	C	A	999	PASS	.	GT:RD:AD:FREQ:DP2:DP4	0/0:20:0:0.00:20,0:NA	0/1:10:6:0.375:10,6:NA
chr4	103330468	DBSNP	A	G	999	PASS	.	GT:RD:AD:FREQ:DP2:DP4	0/0:37:1:0.00:37,1:NA	0/1:20:2:0.090909:20,2:NA
chr22	40646168	NOVEL	A	G	999	PASS	.	GT:RD:AD:FREQ:DP2:DP4	0/0:38:0:0.00:38,0:NA	0/1:33:5:0.131579:33,5:NA
chr9	133047106	NOVEL	G	T	999	PASS	.	GT:RD:AD:FREQ:DP2:DP4	0/0:38:0:0.00:38,0:NA	0/1:30:10:0.25:30,10:NA
chrX	21018608	DBSNP	A	G	999	PASS	.	GT:RD:AD:FREQ:DP2:DP4	0/0:20:0:0.00:20,0:NA	0/1:25:3:0.107143:25,3:NA
chr5	67104962	NOVEL	T	C	999	PASS	.	GT:RD:AD:FREQ:DP2:DP4	0/0:43:0:0.00:43,0:NA	0/1:22:3:0.12:22,3:NA
chr3	6613069	NOVEL	C	A	999	PASS	.	GT:RD:AD:FREQ:DP2:DP4	0/0:33:0:0.00:33,0:NA	0/1:30:4:0.117647:30,4:NA
chr10	64100643	DBSNP	G	T	999	PASS	.	GT:RD:AD:FREQ:DP2:DP4	0/0:36:0:0.00:36,0:NA	0/1:28:8:0.222222:28,8:NA
chrX	46066818	DBSNP	G	A	999	PASS	.	GT:RD:AD:FREQ:DP2:DP4	0/0:21:0:0.00:21,0:NA	0/1:26:8:0.235294:26,8:NA
chrX	136081908	NOVEL	C	T	999	PASS	.	GT:RD:AD:FREQ:DP2:DP4	0/0:43:1:0.00:43,1:NA	0/1:37:3:0.075:37,3:NA
chr14	90794347	DBSNP	C	T	999	PASS	.	GT:RD:AD:FREQ:DP2:DP4	0/0:19:0:0.00:19,0:NA	0/1:19:4:0.173913:19,4:NA
chrX	27191610	DBSNP	A	T	999	PASS	.	GT:RD:AD:FREQ:DP2:DP4	0/0:26:0:0.00:26,0:NA	0/1:25:3:0.107143:25,3:NA
chr2	118411844	DBSNP	A	C	999	PASS	.	GT:RD:AD:FREQ:DP2:DP4	0/0:24:0:0.00:24,0:NA	0/1:22:3:0.12:22,3:NA
chrX	50983191	DBSNP	C	T	999	PASS	.	GT:RD:AD:FREQ:DP2:DP4	0/0:31:0:0.00:31,0:NA	0/1:24:5:0.172414:24,5:NA
chr10	9642027	NOVEL	T	A	999	PASS	.	GT:RD:AD:FREQ:DP2:DP4	0/0:43:0:0.00:43,0:NA	0/1:27:10:0.27027:27,10:NA
chr13	70988996	NOVEL	G	T	999	PASS	.	GT:RD:AD:FREQ:DP2:DP4	0/0:16:0:0.00:16,0:NA	0/1:17:6:0.26087:17,6:NA
chr2	47449432	NOVEL	G	A	999	PASS	.	GT:RD:AD:FREQ:DP2:DP4	0/0:30:0:0.00:30,0:NA	0/1:23:8:0.258065:23,8:NA
chr15	54791331	NOVEL	G	A	999	PASS	.	GT:RD:AD:FREQ:DP2:DP4	0/0:19:0:0.00:19,0:NA	0/1:11:8:0.421053:11,8:NA
chr12	30924787	NOVEL	C	A	999	PASS	.	GT:RD:AD:FREQ:DP2:DP4	0/0:28:0:0.00:28,0:NA	0/1:16:4:0.2:16,4:NA
chr21	23940663	DBSNP	A	G	999	PASS	.	GT:RD:AD:FREQ:DP2:DP4	0/0:41:1:0.00:41,1:NA	0/1:33:3:0.083333:33,3:NA
chr21	23381217	DBSNP	C	T	999	PASS	.	GT:RD:AD:FREQ:DP2:DP4	0/0:39:0:0.00:39,0:NA	0/1:37:3:0.075:37,3:NA
chr7	113217969	NOVEL	T	C	999	PASS	.	GT:RD:AD:FREQ:DP2:DP4	0/0:31:0:0.00:31,0:NA	0/1:26:9:0.257143:26,9:NA
chr5	2659755	DBSNP	A	G	999	PASS	.	GT:RD:AD:FREQ:DP2:DP4	0/0:22:0:0.00:22,0:NA	0/1:19:3:0.136364:19,3:NA
chr2	192378787	NOVEL	A	G	999	PASS	.	GT:RD:AD:FREQ:DP2:DP4	0/0:15:0:0.00:15,0:NA	0/1:9:8:0.470588:9,8:NA
chr2	125355979	NOVEL	C	A	999	PASS	.	GT:RD:AD:FREQ:DP2:DP4	0/0:34:0:0.00:34,0:NA	0/1:18:2:0.1:18,2:NA
chrX	22979692	DBSNP	G	A	999	PASS	.	GT:RD:AD:FREQ:DP2:DP4	0/0:25:0:0.00:25,0:NA	0/1:24:4:0.142857:24,4:NA
chrX	128430000	NOVEL	G	T	999	PASS	.	GT:RD:AD:FREQ:DP2:DP4	0/0:38:0:0.00:38,0:NA	0/1:24:8:0.25:24,8:NA
chr5	1026803	NOVEL	T	C	999	PASS	.	GT:RD:AD:FREQ:DP2:DP4	0/0:33:0:0.00:33,0:NA	0/1:38:3:0.073171:38,3:NA
chr8	15137002	NOVEL	T	C	999	PASS	.	GT:RD:AD:FREQ:DP2:DP4	0/0:23:0:0.00:23,0:NA	0/1:14:6:0.3:14,6:NA
chr5	2274932	DBSNP	T	C	999	PASS	.	GT:RD:AD:FREQ:DP2:DP4	0/0:27:0:0.00:27,0:NA	0/1:21:5:0.192308:21,5:NA
chrX	27710227	DBSNP	A	G	999	PASS	.	GT:RD:AD:FREQ:DP2:DP4	0/0:19:0:0.00:19,0:NA	0/1:15:5:0.25:15,5:NA
chr7	91054862	NOVEL	G	T	999	PASS	.	GT:RD:AD:FREQ:DP2:DP4	0/0:31:0:0.00:31,0:NA	0/1:14:5:0.263158:14,5:NA
chr1	234772354	DBSNP	C	T	999	PASS	.	GT:RD:AD:FREQ:DP2:DP4	0/0:45:1:0.00:45,1:NA	0/1:46:7:0.132075:46,7:NA
chrX	36679253	DBSNP	A	G	999	PASS	.	GT:RD:AD:FREQ:DP2:DP4	0/0:24:0:0.00:24,0:NA	0/1:17:10:0.37037:17,10:NA
chr9	72097104	NOVEL	T	C	999	PASS	.	GT:RD:AD:FREQ:DP2:DP4	0/0:13:0:0.00:13,0:NA	0/1:18:2:0.1:18,2:NA
chrX	22367472	DBSNP	G	C	999	PASS	.	GT:RD:AD:FREQ:DP2:DP4	0/0:23:0:0.00:23,0:NA	0/1:22:5:0.185185:22,5:NA
chr1	241144613	DBSNP	T	G	999	PASS	.	GT:RD:AD:FREQ:DP2:DP4	0/0:36:0:0.00:36,0:NA	0/1:37:3:0.075:37,3:NA
chr19	36898302	DBSNP	G	A	999	PASS	.	GT:RD:AD:FREQ:DP2:DP4	0/0:49:1:0.00:49,1:NA	0/1:28:5:0.151515:28,5:NA
chr10	27370405	NOVEL	T	A	999	PASS	.	GT:RD:AD:FREQ:DP2:DP4	0/0:28:0:0.00:28,0:NA	0/1:26:4:0.133333:26,4:NA
chr11	80745934	NOVEL	T	G	999	PASS	.	GT:RD:AD:FREQ:DP2:DP4	0/0:22:0:0.00:22,0:NA	0/1:12:5:0.294118:12,5:NA
chr19	41148101	DBSNP	T	G	999	PASS	.	GT:RD:AD:FREQ:DP2:DP4	0/0:48:1:0.00:48,1:NA	0/1:31:8:0.205128:31,8:NA
chrX	20700805	DBSNP	T	C	999	PASS	.	GT:RD:AD:FREQ:DP2:DP4	0/0:21:0:0.00:21,0:NA	0/1:22:5:0.185185:22,5:NA
chr1	37676437	DBSNP	G	A	999	PASS	.	GT:RD:AD:FREQ:DP2:DP4	0/0:27:0:0.00:27,0:NA	0/1:21:4:0.16:21,4:NA
chr1	43542051	NOVEL	G	T	999	PASS	.	GT:RD:AD:FREQ:DP2:DP4	0/0:50:0:0.00:50,0:NA	0/1:15:2:0.117647:15,2:NA
chr7	31661368	NOVEL	C	G	999	PASS	.	GT:RD:AD:FREQ:DP2:DP4	0/0:16:0:0.00:16,0:NA	0/1:28:4:0.125:28,4:NA
chr2	114150940	DBSNP	G	A	999	PASS	.	GT:RD:AD:FREQ:DP2:DP4	0/0:29:0:0.00:29,0:NA	0/1:9:5:0.357143:9,5:NA
chrX	57634602	NOVEL	T	C	999	PASS	.	GT:RD:AD:FREQ:DP2:DP4	0/0:33:0:0.00:33,0:NA	0/1:26:5:0.16129:26,5:NA
chrX	27591897	DBSNP	C	T	999	PASS	.	GT:RD:AD:FREQ:DP2:DP4	0/0:19:0:0.00:19,0:NA	0/1:16:4:0.2:16,4:NA
chrX	36310606	DBSNP	A	G	999	PASS	.	GT:RD:AD:FREQ:DP2:DP4	0/0:30:0:0.00:30,0:NA	0/1:30:7:0.189189:30,7:NA
chr17	65493465	NOVEL	A	T	999	PASS	.	GT:RD:AD:FREQ:DP2:DP4	0/0:29:0:0.00:29,0:NA	0/1:10:4:0.285714:10,4:NA
chr11	68415802	NOVEL	A	G	999	PASS	.	GT:RD:AD:FREQ:DP2:DP4	0/0:20:0:0.00:20,0:NA	0/1:8:5:0.384615:8,5:NA
chrX	22621885	DBSNP	G	A	999	PASS	.	GT:RD:AD:FREQ:DP2:DP4	0/0:26:0:0.00:26,0:NA	0/1:24:9:0.272727:24,9:NA
chr3	36146592	NOVEL	T	G	999	PASS	.	GT:RD:AD:FREQ:DP2:DP4	0/0:48:0:0.00:48,0:NA	0/1:23:2:0.08:23,2:NA
chr3	155223008	NOVEL	G	A	999	PASS	.	GT:RD:AD:FREQ:DP2:DP4	0/0:21:0:0.00:21,0:NA	0/1:12:4:0.25:12,4:NA
chrX	27288161	DBSNP	T	C	999	PASS	.	GT:RD:AD:FREQ:DP2:DP4	0/0:24:0:0.00:24,0:NA	0/1:16:5:0.238095:16,5:NA
chrX	20999978	DBSNP	T	A	999	PASS	.	GT:RD:AD:FREQ:DP2:DP4	0/0:22:0:0.00:22,0:NA	0/1:21:7:0.25:21,7:NA
chrX	20708072	DBSNP	C	G	999	PASS	.	GT:RD:AD:FREQ:DP2:DP4	0/0:24:0:0.00:24,0:NA	0/1:26:6:0.1875:26,6:NA
chr3	88838529	NOVEL	C	T	999	PASS	.	GT:RD:AD:FREQ:DP2:DP4	0/0:19:0:0.00:19,0:NA	0/1:9:8:0.470588:9,8:NA
chrX	27449552	DBSNP	A	T	999	PASS	.	GT:RD:AD:FREQ:DP2:DP4	0/0:22:0:0.00:22,0:NA	0/1:13:3:0.1875:13,3:NA
chr1	75308752	NOVEL	T	C	999	PASS	.	GT:RD:AD:FREQ:DP2:DP4	0/0:27:0:0.00:27,0:NA	0/1:24:5:0.172414:24,5:NA
chrX	115273023	NOVEL	G	A	999	PASS	.	GT:RD:AD:FREQ:DP2:DP4	0/0:19:0:0.00:19,0:NA	0/1:21:3:0.125:21,3:NA
chrX	46020828	NOVEL	C	A	999	PASS	.	GT:RD:AD:FREQ:DP2:DP4	0/0:16:0:0.00:16,0:NA	0/1:30:6:0.166667:30,6:NA
chr18	68667182	NOVEL	A	G	999	PASS	.	GT:RD:AD:FREQ:DP2:DP4	0/0:26:0:0.00:26,0:NA	0/1:11:3:0.214286:11,3:NA
chrX	27299811	DBSNP	A	G	999	PASS	.	GT:RD:AD:FREQ:DP2:DP4	0/0:31:0:0.00:31,0:NA	0/1:26:5:0.16129:26,5:NA
chr20	12944244	DBSNP	A	G	999	PASS	.	GT:RD:AD:FREQ:DP2:DP4	0/0:21:0:0.00:21,0:NA	0/1:13:4:0.235294:13,4:NA
chr12	90471581	NOVEL	G	C	999	PASS	.	GT:RD:AD:FREQ:DP2:DP4	0/0:27:0:0.00:27,0:NA	0/1:19:2:0.095238:19,2:NA
chrX	30267549	DBSNP	G	C	999	PASS	.	GT:RD:AD:FREQ:DP2:DP4	0/0:19:0:0.00:19,0:NA	0/1:19:2:0.095238:19,2:NA
chr1	190142541	NOVEL	C	T	999	PASS	.	GT:RD:AD:FREQ:DP2:DP4	0/0:34:0:0.00:34,0:NA	0/1:21:6:0.222222:21,6:NA
chrX	50970546	DBSNP	A	G	999	PASS	.	GT:RD:AD:FREQ:DP2:DP4	0/0:27:0:0.00:27,0:NA	0/1:21:3:0.125:21,3:NA
chr22	46464499	NOVEL	C	T	999	PASS	.	GT:RD:AD:FREQ:DP2:DP4	0/0:42:0:0.00:42,0:NA	0/1:22:7:0.241379:22,7:NA
chr5	128624404	NOVEL	G	T	999	PASS	.	GT:RD:AD:FREQ:DP2:DP4	0/0:54:0:0.00:54,0:NA	0/1:22:2:0.083333:22,2:NA
chrX	22659156	DBSNP	T	C	999	PASS	.	GT:RD:AD:FREQ:DP2:DP4	0/0:24:0:0.00:24,0:NA	0/1:34:3:0.081081:34,3:NA
chr13	99413608	NOVEL	G	T	999	PASS	.	GT:RD:AD:FREQ:DP2:DP4	0/0:20:0:0.00:20,0:NA	0/1:13:7:0.35:13,7:NA
chr7	22789895	DBSNP	A	T	999	PASS	.	GT:RD:AD:FREQ:DP2:DP4	0/0:21:0:0.00:21,0:NA	0/1:16:2:0.111111:16,2:NA
chrX	50938643	DBSNP	C	T	999	PASS	.	GT:RD:AD:FREQ:DP2:DP4	0/0:31:0:0.00:31,0:NA	0/1:25:3:0.107143:25,3:NA
chr15	87179452	NOVEL	T	C	999	PASS	.	GT:RD:AD:FREQ:DP2:DP4	0/0:39:0:0.00:39,0:NA	0/1:34:3:0.081081:34,3:NA
chr7	111738183	NOVEL	C	G	999	PASS	.	GT:RD:AD:FREQ:DP2:DP4	0/0:57:0:0.00:57,0:NA	0/1:43:8:0.156863:43,8:NA
chrX	51319587	DBSNP	T	A	999	PASS	.	GT:RD:AD:FREQ:DP2:DP4	0/0:19:0:0.00:19,0:NA	0/1:15:3:0.166667:15,3:NA
chr7	108448812	NOVEL	T	G	999	PASS	.	GT:RD:AD:FREQ:DP2:DP4	0/0:33:0:0.00:33,0:NA	0/1:17:4:0.190476:17,4:NA
chr2	125838606	NOVEL	A	T	999	PASS	.	GT:RD:AD:FREQ:DP2:DP4	0/0:20:0:0.00:20,0:NA	0/1:16:2:0.111111:16,2:NA
chr2	79955841	DBSNP	T	C	999	PASS	.	GT:RD:AD:FREQ:DP2:DP4	0/0:32:0:0.00:32,0:NA	0/1:17:3:0.15:17,3:NA
chr6	77191509	NOVEL	C	G	999	PASS	.	GT:RD:AD:FREQ:DP2:DP4	0/0:29:0:0.00:29,0:NA	0/1:28:3:0.096774:28,3:NA
chr1	228540946	NOVEL	A	T	999	PASS	.	GT:RD:AD:FREQ:DP2:DP4	0/0:41:0:0.00:41,0:NA	0/1:32:8:0.2:32,8:NA
chr1	226486887	DBSNP	C	T	999	PASS	.	GT:RD:AD:FREQ:DP2:DP4	0/0:37:0:0.00:37,0:NA	0/1:37:6:0.139535:37,6:NA
chr12	113187812	NOVEL	G	C	999	PASS	.	GT:RD:AD:FREQ:DP2:DP4	0/0:24:0:0.00:24,0:NA	0/1:14:4:0.222222:14,4:NA
chr12	126718936	DBSNP	C	A	999	PASS	.	GT:RD:AD:FREQ:DP2:DP4	0/0:24:0:0.00:24,0:NA	0/1:15:3:0.166667:15,3:NA
chrX	27345680	DBSNP	C	T	999	PASS	.	GT:RD:AD:FREQ:DP2:DP4	0/0:24:0:0.00:24,0:NA	0/1:16:6:0.272727:16,6:NA
chrX	20682814	DBSNP	C	T	999	PASS	.	GT:RD:AD:FREQ:DP2:DP4	0/0:27:0:0.00:27,0:NA	0/1:24:3:0.111111:24,3:NA
chrX	30975047	DBSNP	T	C	999	PASS	.	GT:RD:AD:FREQ:DP2:DP4	0/0:30:0:0.00:30,0:NA	0/1:15:2:0.117647:15,2:NA
chr1	221439496	NOVEL	T	C	999	PASS	.	GT:RD:AD:FREQ:DP2:DP4	0/0:31:0:0.00:31,0:NA	0/1:22:4:0.153846:22,4:NA
chr8	6830414	NOVEL	C	T	999	PASS	.	GT:RD:AD:FREQ:DP2:DP4	0/0:46:0:0.00:46,0:NA	0/1:35:5:0.125:35,5:NA
chr19	28841922	DBSNP	A	G	999	PASS	.	GT:RD:AD:FREQ:DP2:DP4	0/0:51:0:0.00:51,0:NA	0/1:47:11:0.189655:47,11:NA
chrX	20722083	DBSNP	G	C	999	PASS	.	GT:RD:AD:FREQ:DP2:DP4	0/0:28:0:0.00:28,0:NA	0/1:22:8:0.266667:22,8:NA
chr1	73086738	NOVEL	C	A	999	PASS	.	GT:RD:AD:FREQ:DP2:DP4	0/0:27:0:0.00:27,0:NA	0/1:14:4:0.222222:14,4:NA
chrX	103412188	NOVEL	C	T	999	PASS	.	GT:RD:AD:FREQ:DP2:DP4	0/0:11:0:0.00:11,0:NA	0/1:11:3:0.214286:11,3:NA
chrX	22869717	DBSNP	C	G	999	PASS	.	GT:RD:AD:FREQ:DP2:DP4	0/0:27:0:0.00:27,0:NA	0/1:25:9:0.264706:25,9:NA
chrX	36176831	DBSNP	C	G	999	PASS	.	GT:RD:AD:FREQ:DP2:DP4	0/0:19:0:0.00:19,0:NA	0/1:29:6:0.171429:29,6:NA
chr11	44107402	NOVEL	T	G	999	PASS	.	GT:RD:AD:FREQ:DP2:DP4	0/0:24:1:0.00:24,1:NA	0/1:13:3:0.1875:13,3:NA
chrX	36224335	DBSNP	T	A	999	PASS	.	GT:RD:AD:FREQ:DP2:DP4	0/0:28:0:0.00:28,0:NA	0/1:19:6:0.24:19,6:NA
chr2	181853661	DBSNP	T	G	999	PASS	.	GT:RD:AD:FREQ:DP2:DP4	0/0:33:1:0.00:33,1:NA	0/1:11:6:0.352941:11,6:NA
chrX	112499755	DBSNP	C	T	999	PASS	.	GT:RD:AD:FREQ:DP2:DP4	0/0:23:0:0.00:23,0:NA	0/1:24:8:0.25:24,8:NA
chr21	27032307	DBSNP	G	A	999	PASS	.	GT:RD:AD:FREQ:DP2:DP4	0/0:24:0:0.00:24,0:NA	0/1:30:6:0.166667:30,6:NA
chr10	100393999	NOVEL	C	A	999	PASS	.	GT:RD:AD:FREQ:DP2:DP4	0/0:39:0:0.00:39,0:NA	0/1:23:9:0.28125:23,9:NA
chrX	6617516	NOVEL	A	G	999	PASS	.	GT:RD:AD:FREQ:DP2:DP4	0/0:11:0:0.00:11,0:NA	0/1:15:5:0.25:15,5:NA
chr2	101246042	NOVEL	C	A	999	PASS	.	GT:RD:AD:FREQ:DP2:DP4	0/0:24:0:0.00:24,0:NA	0/1:18:5:0.217391:18,5:NA
chr2	160214982	NOVEL	T	C	999	PASS	.	GT:RD:AD:FREQ:DP2:DP4	0/0:32:0:0.00:32,0:NA	0/1:14:6:0.3:14,6:NA
chr11	58305648	NOVEL	A	T	999	PASS	.	GT:RD:AD:FREQ:DP2:DP4	0/0:25:0:0.00:25,0:NA	0/1:23:4:0.148148:23,4:NA
chr11	11938606	NOVEL	A	G	999	PASS	.	GT:RD:AD:FREQ:DP2:DP4	0/0:25:0:0.00:25,0:NA	0/1:10:5:0.333333:10,5:NA
chr14	48747257	DBSNP	T	C	999	PASS	.	GT:RD:AD:FREQ:DP2:DP4	0/0:22:0:0.00:22,0:NA	0/1:17:4:0.190476:17,4:NA
chr4	75866340	NOVEL	A	G	999	PASS	.	GT:RD:AD:FREQ:DP2:DP4	0/0:26:0:0.00:26,0:NA	0/1:15:4:0.210526:15,4:NA
chr13	92933505	NOVEL	G	A	999	PASS	.	GT:RD:AD:FREQ:DP2:DP4	0/0:19:0:0.00:19,0:NA	0/1:10:5:0.333333:10,5:NA
chrX	25385122	NOVEL	A	G	999	PASS	.	GT:RD:AD:FREQ:DP2:DP4	0/0:19:0:0.00:19,0:NA	0/1:22:6:0.214286:22,6:NA
chr14	40157180	NOVEL	A	G	999	PASS	.	GT:RD:AD:FREQ:DP2:DP4	0/0:32:0:0.00:32,0:NA	0/1:21:9:0.3:21,9:NA
chrX	22558339	DBSNP	C	G	999	PASS	.	GT:RD:AD:FREQ:DP2:DP4	0/0:27:0:0.00:27,0:NA	0/1:25:3:0.107143:25,3:NA
chrX	22857891	DBSNP	G	A	999	PASS	.	GT:RD:AD:FREQ:DP2:DP4	0/0:20:0:0.00:20,0:NA	0/1:19:4:0.173913:19,4:NA
chr5	4122160	DBSNP	A	G	999	PASS	.	GT:RD:AD:FREQ:DP2:DP4	0/0:35:0:0.00:35,0:NA	0/1:39:4:0.093023:39,4:NA
chrX	27464700	DBSNP	G	T	999	PASS	.	GT:RD:AD:FREQ:DP2:DP4	0/0:22:0:0.00:22,0:NA	0/1:26:3:0.103448:26,3:NA
chr1	73954277	DBSNP	A	T	999	PASS	.	GT:RD:AD:FREQ:DP2:DP4	0/0:21:0:0.00:21,0:NA	0/1:20:4:0.166667:20,4:NA
chrX	64611360	NOVEL	A	G	999	PASS	.	GT:RD:AD:FREQ:DP2:DP4	0/0:40:0:0.00:40,0:NA	0/1:32:7:0.179487:32,7:NA
chrX	21413018	DBSNP	G	T	999	PASS	.	GT:RD:AD:FREQ:DP2:DP4	0/0:24:0:0.00:24,0:NA	0/1:23:4:0.148148:23,4:NA
chrX	22810422	DBSNP	G	T	999	PASS	.	GT:RD:AD:FREQ:DP2:DP4	0/0:20:0:0.00:20,0:NA	0/1:18:6:0.25:18,6:NA
chrX	64478121	NOVEL	C	A	999	PASS	.	GT:RD:AD:FREQ:DP2:DP4	0/0:64:0:0.00:64,0:NA	0/1:50:5:0.090909:50,5:NA
chr5	83562310	NOVEL	G	C	999	PASS	.	GT:RD:AD:FREQ:DP2:DP4	0/0:31:0:0.00:31,0:NA	0/1:12:2:0.142857:12,2:NA
chr18	20544184	NOVEL	A	G	999	PASS	.	GT:RD:AD:FREQ:DP2:DP4	0/0:34:0:0.00:34,0:NA	0/1:13:3:0.1875:13,3:NA
chrX	104993274	NOVEL	T	G	999	PASS	.	GT:RD:AD:FREQ:DP2:DP4	0/0:46:0:0.00:46,0:NA	0/1:21:5:0.192308:21,5:NA
chr13	37895868	NOVEL	A	C	999	PASS	.	GT:RD:AD:FREQ:DP2:DP4	0/0:17:0:0.00:17,0:NA	0/1:12:2:0.142857:12,2:NA
chrX	27136242	DBSNP	A	C	999	PASS	.	GT:RD:AD:FREQ:DP2:DP4	0/0:35:0:0.00:35,0:NA	0/1:20:3:0.130435:20,3:NA
chr6	71656877	NOVEL	A	T	999	PASS	.	GT:RD:AD:FREQ:DP2:DP4	0/0:39:1:0.00:39,1:NA	0/1:29:4:0.121212:29,4:NA
chr19	34252225	DBSNP	C	T	999	PASS	.	GT:RD:AD:FREQ:DP2:DP4	0/0:25:0:0.00:25,0:NA	0/1:19:4:0.173913:19,4:NA
chrX	112560378	NOVEL	C	G	999	PASS	.	GT:RD:AD:FREQ:DP2:DP4	0/0:34:0:0.00:34,0:NA	0/1:15:5:0.25:15,5:NA
chr11	56898795	NOVEL	G	A	999	PASS	.	GT:RD:AD:FREQ:DP2:DP4	0/0:22:0:0.00:22,0:NA	0/1:11:3:0.214286:11,3:NA
chrX	27519496	DBSNP	A	G	999	PASS	.	GT:RD:AD:FREQ:DP2:DP4	0/0:24:0:0.00:24,0:NA	0/1:18:2:0.1:18,2:NA
chrX	25562886	DBSNP	A	G	999	PASS	.	GT:RD:AD:FREQ:DP2:DP4	0/0:34:0:0.00:34,0:NA	0/1:22:4:0.153846:22,4:NA
chr19	38255337	DBSNP	G	T	999	PASS	.	GT:RD:AD:FREQ:DP2:DP4	0/0:30:1:0.00:30,1:NA	0/1:18:3:0.142857:18,3:NA
chr13	55129575	NOVEL	G	C	999	PASS	.	GT:RD:AD:FREQ:DP2:DP4	0/0:19:0:0.00:19,0:NA	0/1:9:4:0.307692:9,4:NA
chr9	136465965	DBSNP	G	A	999	PASS	.	GT:RD:AD:FREQ:DP2:DP4	0/0:33:0:0.00:33,0:NA	0/1:15:5:0.25:15,5:NA
chr5	62625626	NOVEL	T	A	999	PASS	.	GT:RD:AD:FREQ:DP2:DP4	0/0:36:0:0.00:36,0:NA	0/1:14:3:0.176471:14,3:NA
chr2	169467673	NOVEL	A	G	999	PASS	.	GT:RD:AD:FREQ:DP2:DP4	0/0:37:0:0.00:37,0:NA	0/1:14:5:0.263158:14,5:NA
chrX	27816611	DBSNP	A	T	999	PASS	.	GT:RD:AD:FREQ:DP2:DP4	0/0:22:0:0.00:22,0:NA	0/1:22:8:0.266667:22,8:NA
chr11	64758540	NOVEL	G	A	999	PASS	.	GT:RD:AD:FREQ:DP2:DP4	0/0:22:0:0.00:22,0:NA	0/1:9:6:0.4:9,6:NA
chr19	35945527	DBSNP	C	T	999	PASS	.	GT:RD:AD:FREQ:DP2:DP4	0/0:50:1:0.00:50,1:NA	0/1:43:9:0.173077:43,9:NA
chrX	22590881	DBSNP	T	C	999	PASS	.	GT:RD:AD:FREQ:DP2:DP4	0/0:28:0:0.00:28,0:NA	0/1:32:3:0.085714:32,3:NA
chrX	20682129	DBSNP	C	T	999	PASS	.	GT:RD:AD:FREQ:DP2:DP4	0/0:32:0:0.00:32,0:NA	0/1:18:4:0.181818:18,4:NA
chr21	20455337	NOVEL	A	T	999	PASS	.	GT:RD:AD:FREQ:DP2:DP4	0/0:33:0:0.00:33,0:NA	0/1:37:3:0.075:37,3:NA
chr2	736925	NOVEL	C	T	999	PASS	.	GT:RD:AD:FREQ:DP2:DP4	0/0:26:0:0.00:26,0:NA	0/1:24:8:0.25:24,8:NA
chr13	86143697	NOVEL	G	A	999	PASS	.	GT:RD:AD:FREQ:DP2:DP4	0/0:17:0:0.00:17,0:NA	0/1:15:2:0.117647:15,2:NA
chr5	2842243	DBSNP	T	C	999	PASS	.	GT:RD:AD:FREQ:DP2:DP4	0/0:29:0:0.00:29,0:NA	0/1:32:3:0.085714:32,3:NA
chr21	31620281	DBSNP	G	A	999	PASS	.	GT:RD:AD:FREQ:DP2:DP4	0/0:25:0:0.00:25,0:NA	0/1:43:5:0.104167:43,5:NA
chr7	135531361	DBSNP	G	T	999	PASS	.	GT:RD:AD:FREQ:DP2:DP4	0/0:28:1:0.00:28,1:NA	0/1:29:5:0.147059:29,5:NA
chrX	57801317	NOVEL	A	G	999	PASS	.	GT:RD:AD:FREQ:DP2:DP4	0/0:35:0:0.00:35,0:NA	0/1:33:4:0.108108:33,4:NA
chrX	28510516	DBSNP	G	A	999	PASS	.	GT:RD:AD:FREQ:DP2:DP4	0/0:28:0:0.00:28,0:NA	0/1:16:5:0.238095:16,5:NA
chr15	82293283	NOVEL	C	A	999	PASS	.	GT:RD:AD:FREQ:DP2:DP4	0/0:49:0:0.00:49,0:NA	0/1:24:3:0.111111:24,3:NA
chr5	4102291	DBSNP	A	T	999	PASS	.	GT:RD:AD:FREQ:DP2:DP4	0/0:19:0:0.00:19,0:NA	0/1:22:3:0.12:22,3:NA
chrX	22280562	DBSNP	G	C	999	PASS	.	GT:RD:AD:FREQ:DP2:DP4	0/0:23:0:0.00:23,0:NA	0/1:21:2:0.086957:21,2:NA
chr10	110824101	NOVEL	T	C	999	PASS	.	GT:RD:AD:FREQ:DP2:DP4	0/0:30:0:0.00:30,0:NA	0/1:18:6:0.25:18,6:NA
chr17	73789839	NOVEL	C	A	999	PASS	.	GT:RD:AD:FREQ:DP2:DP4	0/0:45:0:0.00:45,0:NA	0/1:27:6:0.181818:27,6:NA
chrX	27809297	NOVEL	C	T	999	PASS	.	GT:RD:AD:FREQ:DP2:DP4	0/0:22:0:0.00:22,0:NA	0/1:23:5:0.178571:23,5:NA
chr2	101069003	DBSNP	C	T	999	PASS	.	GT:RD:AD:FREQ:DP2:DP4	0/0:28:0:0.00:28,0:NA	0/1:17:3:0.15:17,3:NA
chr12	31037928	NOVEL	C	A	999	PASS	.	GT:RD:AD:FREQ:DP2:DP4	0/0:27:0:0.00:27,0:NA	0/1:24:3:0.111111:24,3:NA
chr15	92070719	DBSNP	C	A	999	PASS	.	GT:RD:AD:FREQ:DP2:DP4	0/0:21:0:0.00:21,0:NA	0/1:24:3:0.111111:24,3:NA
chrX	50935792	DBSNP	C	T	999	PASS	.	GT:RD:AD:FREQ:DP2:DP4	0/0:19:0:0.00:19,0:NA	0/1:14:7:0.333333:14,7:NA
chr19	41293003	NOVEL	C	T	999	PASS	.	GT:RD:AD:FREQ:DP2:DP4	0/0:56:0:0.00:56,0:NA	0/1:44:6:0.12:44,6:NA
chr5	2053101	DBSNP	C	T	999	PASS	.	GT:RD:AD:FREQ:DP2:DP4	0/0:38:0:0.00:38,0:NA	0/1:35:6:0.146341:35,6:NA
chrX	137856094	NOVEL	A	G	999	PASS	.	GT:RD:AD:FREQ:DP2:DP4	0/0:35:0:0.00:35,0:NA	0/1:30:4:0.117647:30,4:NA
chrX	16470972	DBSNP	T	C	999	PASS	.	GT:RD:AD:FREQ:DP2:DP4	0/0:30:0:0.00:30,0:NA	0/1:33:5:0.131579:33,5:NA
chrX	20729496	DBSNP	T	C	999	PASS	.	GT:RD:AD:FREQ:DP2:DP4	0/0:22:0:0.00:22,0:NA	0/1:27:8:0.228571:27,8:NA
chr15	87543024	DBSNP	A	T	999	PASS	.	GT:RD:AD:FREQ:DP2:DP4	0/0:24:0:0.00:24,0:NA	0/1:11:3:0.214286:11,3:NA
chr17	27088316	DBSNP	G	A	999	PASS	.	GT:RD:AD:FREQ:DP2:DP4	0/0:32:0:0.00:32,0:NA	0/1:21:4:0.16:21,4:NA
chr12	70645728	NOVEL	A	C	999	PASS	.	GT:RD:AD:FREQ:DP2:DP4	0/0:26:0:0.00:26,0:NA	0/1:23:3:0.115385:23,3:NA
chr19	32669163	DBSNP	C	A	999	PASS	.	GT:RD:AD:FREQ:DP2:DP4	0/0:42:1:0.00:42,1:NA	0/1:48:12:0.2:48,12:NA
chr19	18442256	NOVEL	A	G	999	PASS	.	GT:RD:AD:FREQ:DP2:DP4	0/0:15:0:0.00:15,0:NA	0/1:22:2:0.083333:22,2:NA
chr2	77022950	DBSNP	A	G	999	PASS	.	GT:RD:AD:FREQ:DP2:DP4	0/0:19:0:0.00:19,0:NA	0/1:15:2:0.117647:15,2:NA
chr5	116725378	NOVEL	T	C	999	PASS	.	GT:RD:AD:FREQ:DP2:DP4	0/0:31:0:0.00:31,0:NA	0/1:25:5:0.166667:25,5:NA
chr5	28880670	NOVEL	C	T	999	PASS	.	GT:RD:AD:FREQ:DP2:DP4	0/0:41:0:0.00:41,0:NA	0/1:19:8:0.296296:19,8:NA
chr7	50893478	NOVEL	C	G	999	PASS	.	GT:RD:AD:FREQ:DP2:DP4	0/0:35:0:0.00:35,0:NA	0/1:16:5:0.238095:16,5:NA
chr19	30208197	DBSNP	G	A	999	PASS	.	GT:RD:AD:FREQ:DP2:DP4	0/0:39:1:0.00:39,1:NA	0/1:27:10:0.27027:27,10:NA
chrX	22663174	DBSNP	G	A	999	PASS	.	GT:RD:AD:FREQ:DP2:DP4	0/0:25:0:0.00:25,0:NA	0/1:26:9:0.257143:26,9:NA
chr7	51642212	NOVEL	T	C	999	PASS	.	GT:RD:AD:FREQ:DP2:DP4	0/0:29:0:0.00:29,0:NA	0/1:22:8:0.266667:22,8:NA
chrX	57675351	NOVEL	C	T	999	PASS	.	GT:RD:AD:FREQ:DP2:DP4	0/0:25:0:0.00:25,0:NA	0/1:33:3:0.083333:33,3:NA
chrX	34436357	NOVEL	C	A	999	PASS	.	GT:RD:AD:FREQ:DP2:DP4	0/0:30:0:0.00:30,0:NA	0/1:19:4:0.173913:19,4:NA
chrX	27243182	DBSNP	C	G	999	PASS	.	GT:RD:AD:FREQ:DP2:DP4	0/0:31:0:0.00:31,0:NA	0/1:20:6:0.230769:20,6:NA
chr3	130024806	NOVEL	T	A	999	PASS	.	GT:RD:AD:FREQ:DP2:DP4	0/0:28:0:0.00:28,0:NA	0/1:11:4:0.266667:11,4:NA
chr2	104159716	NOVEL	A	T	999	PASS	.	GT:RD:AD:FREQ:DP2:DP4	0/0:30:0:0.00:30,0:NA	0/1:7:2:0.222222:7,2:NA
chrX	72948688	NOVEL	A	G	999	PASS	.	GT:RD:AD:FREQ:DP2:DP4	0/0:46:0:0.00:46,0:NA	0/1:41:3:0.068182:41,3:NA
chrX	25553452	DBSNP	T	C	999	PASS	.	GT:RD:AD:FREQ:DP2:DP4	0/0:26:0:0.00:26,0:NA	0/1:16:8:0.333333:16,8:NA
chr19	40739285	DBSNP	C	T	999	PASS	.	GT:RD:AD:FREQ:DP2:DP4	0/0:41:0:0.00:41,0:NA	0/1:39:5:0.113636:39,5:NA
chrX	29488892	NOVEL	A	G	999	PASS	.	GT:RD:AD:FREQ:DP2:DP4	0/0:20:0:0.00:20,0:NA	0/1:18:5:0.217391:18,5:NA
chrX	27161613	DBSNP	C	T	999	PASS	.	GT:RD:AD:FREQ:DP2:DP4	0/0:19:0:0.00:19,0:NA	0/1:23:2:0.08:23,2:NA
chr17	30472007	NOVEL	C	G	999	PASS	.	GT:RD:AD:FREQ:DP2:DP4	0/0:27:0:0.00:27,0:NA	0/1:16:3:0.157895:16,3:NA
chr1	182993025	DBSNP	C	T	999	PASS	.	GT:RD:AD:FREQ:DP2:DP4	0/0:20:0:0.00:20,0:NA	0/1:15:4:0.210526:15,4:NA
chr1	228992953	DBSNP	C	T	999	PASS	.	GT:RD:AD:FREQ:DP2:DP4	0/0:62:1:0.00:62,1:NA	0/1:33:8:0.195122:33,8:NA
chr13	102877915	DBSNP	A	T	999	PASS	.	GT:RD:AD:FREQ:DP2:DP4	0/0:20:0:0.00:20,0:NA	0/1:15:3:0.166667:15,3:NA
chr4	53683110	NOVEL	A	C	999	PASS	.	GT:RD:AD:FREQ:DP2:DP4	0/0:21:0:0.00:21,0:NA	0/1:22:2:0.083333:22,2:NA
chrX	88442971	NOVEL	A	G	999	PASS	.	GT:RD:AD:FREQ:DP2:DP4	0/0:40:0:0.00:40,0:NA	0/1:50:6:0.107143:50,6:NA
chr22	17394646	NOVEL	A	C	999	PASS	.	GT:RD:AD:FREQ:DP2:DP4	0/0:34:0:0.00:34,0:NA	0/1:26:5:0.16129:26,5:NA
chr6	96513286	NOVEL	T	A	999	PASS	.	GT:RD:AD:FREQ:DP2:DP4	0/0:27:0:0.00:27,0:NA	0/1:18:3:0.142857:18,3:NA
chrX	20728550	DBSNP	G	T	999	PASS	.	GT:RD:AD:FREQ:DP2:DP4	0/0:20:0:0.00:20,0:NA	0/1:24:5:0.172414:24,5:NA
chr12	118944795	DBSNP	T	G	999	PASS	.	GT:RD:AD:FREQ:DP2:DP4	0/0:27:0:0.00:27,0:NA	0/1:18:3:0.142857:18,3:NA
chr21	22383424	DBSNP	G	A	999	PASS	.	GT:RD:AD:FREQ:DP2:DP4	0/0:36:1:0.00:36,1:NA	0/1:34:6:0.15:34,6:NA
chrX	22811516	DBSNP	G	A	999	PASS	.	GT:RD:AD:FREQ:DP2:DP4	0/0:21:0:0.00:21,0:NA	0/1:17:3:0.15:17,3:NA
chrX	107301381	NOVEL	C	A	999	PASS	.	GT:RD:AD:FREQ:DP2:DP4	0/0:30:0:0.00:30,0:NA	0/1:30:3:0.090909:30,3:NA
chr7	122425725	NOVEL	C	A	999	PASS	.	GT:RD:AD:FREQ:DP2:DP4	0/0:41:0:0.00:41,0:NA	0/1:20:5:0.2:20,5:NA
chr7	125265528	NOVEL	A	G	999	PASS	.	GT:RD:AD:FREQ:DP2:DP4	0/0:30:0:0.00:30,0:NA	0/1:29:4:0.121212:29,4:NA
chrX	21172731	DBSNP	T	C	999	PASS	.	GT:RD:AD:FREQ:DP2:DP4	0/0:28:0:0.00:28,0:NA	0/1:20:7:0.259259:20,7:NA
chrX	125303105	NOVEL	T	C	999	PASS	.	GT:RD:AD:FREQ:DP2:DP4	0/0:42:0:0.00:42,0:NA	0/1:23:5:0.178571:23,5:NA
chr20	953276	DBSNP	G	A	999	PASS	.	GT:RD:AD:FREQ:DP2:DP4	0/0:34:1:0.00:34,1:NA	0/1:13:4:0.235294:13,4:NA
chr5	1365018	DBSNP	T	C	999	PASS	.	GT:RD:AD:FREQ:DP2:DP4	0/0:32:0:0.00:32,0:NA	0/1:30:7:0.189189:30,7:NA
chr13	104388144	NOVEL	T	G	999	PASS	.	GT:RD:AD:FREQ:DP2:DP4	0/0:20:0:0.00:20,0:NA	0/1:8:5:0.384615:8,5:NA
chr5	23326655	NOVEL	C	A	999	PASS	.	GT:RD:AD:FREQ:DP2:DP4	0/0:47:0:0.00:47,0:NA	0/1:27:3:0.1:27,3:NA
chrX	123637957	NOVEL	C	T	999	PASS	.	GT:RD:AD:FREQ:DP2:DP4	0/0:39:0:0.00:39,0:NA	0/1:18:8:0.307692:18,8:NA
chrX	22855535	DBSNP	T	G	999	PASS	.	GT:RD:AD:FREQ:DP2:DP4	0/0:20:0:0.00:20,0:NA	0/1:14:4:0.222222:14,4:NA
chrX	36243900	DBSNP	A	G	999	PASS	.	GT:RD:AD:FREQ:DP2:DP4	0/0:25:0:0.00:25,0:NA	0/1:16:3:0.157895:16,3:NA
chr5	3079364	DBSNP	C	T	999	PASS	.	GT:RD:AD:FREQ:DP2:DP4	0/0:31:0:0.00:31,0:NA	0/1:33:6:0.153846:33,6:NA
chrX	23919639	DBSNP	A	T	999	PASS	.	GT:RD:AD:FREQ:DP2:DP4	0/0:27:0:0.00:27,0:NA	0/1:21:11:0.34375:21,11:NA
chrX	20889689	DBSNP	T	C	999	PASS	.	GT:RD:AD:FREQ:DP2:DP4	0/0:22:0:0.00:22,0:NA	0/1:30:7:0.189189:30,7:NA
chr2	116305732	NOVEL	A	C	999	PASS	.	GT:RD:AD:FREQ:DP2:DP4	0/0:29:0:0.00:29,0:NA	0/1:23:4:0.148148:23,4:NA
chrX	126419975	DBSNP	T	G	999	PASS	.	GT:RD:AD:FREQ:DP2:DP4	0/0:27:0:0.00:27,0:NA	0/1:26:5:0.16129:26,5:NA
chrX	22364226	DBSNP	C	T	999	PASS	.	GT:RD:AD:FREQ:DP2:DP4	0/0:31:0:0.00:31,0:NA	0/1:12:7:0.368421:12,7:NA
chrX	51905557	DBSNP	G	T	999	PASS	.	GT:RD:AD:FREQ:DP2:DP4	0/0:24:0:0.00:24,0:NA	0/1:21:4:0.16:21,4:NA
chr5	2052268	DBSNP	A	G	999	PASS	.	GT:RD:AD:FREQ:DP2:DP4	0/0:23:0:0.00:23,0:NA	0/1:20:5:0.2:20,5:NA
chr1	174347832	DBSNP	T	C	999	PASS	.	GT:RD:AD:FREQ:DP2:DP4	0/0:21:0:0.00:21,0:NA	0/1:21:4:0.16:21,4:NA
chrX	19890097	NOVEL	C	T	999	PASS	.	GT:RD:AD:FREQ:DP2:DP4	0/0:15:0:0.00:15,0:NA	0/1:9:2:0.181818:9,2:NA
chr14	99368813	DBSNP	C	T	999	PASS	.	GT:RD:AD:FREQ:DP2:DP4	0/0:21:0:0.00:21,0:NA	0/1:15:8:0.347826:15,8:NA
chr19	28912120	DBSNP	A	G	999	PASS	.	GT:RD:AD:FREQ:DP2:DP4	0/0:48:1:0.00:48,1:NA	0/1:60:14:0.189189:60,14:NA
chrX	22684140	DBSNP	C	T	999	PASS	.	GT:RD:AD:FREQ:DP2:DP4	0/0:21:0:0.00:21,0:NA	0/1:16:7:0.304348:16,7:NA
chr2	135168760	NOVEL	T	C	999	PASS	.	GT:RD:AD:FREQ:DP2:DP4	0/0:36:0:0.00:36,0:NA	0/1:12:4:0.25:12,4:NA
chr21	29998314	NOVEL	T	C	999	PASS	.	GT:RD:AD:FREQ:DP2:DP4	0/0:51:0:0.00:51,0:NA	0/1:41:3:0.068182:41,3:NA
chr7	44102610	NOVEL	C	A	999	PASS	.	GT:RD:AD:FREQ:DP2:DP4	0/0:34:0:0.00:34,0:NA	0/1:17:4:0.190476:17,4:NA
chrX	20929736	DBSNP	T	G	999	PASS	.	GT:RD:AD:FREQ:DP2:DP4	0/0:24:0:0.00:24,0:NA	0/1:15:5:0.25:15,5:NA
chr7	79451240	NOVEL	G	T	999	PASS	.	GT:RD:AD:FREQ:DP2:DP4	0/0:37:0:0.00:37,0:NA	0/1:16:3:0.157895:16,3:NA
chr13	85374549	NOVEL	A	C	999	PASS	.	GT:RD:AD:FREQ:DP2:DP4	0/0:16:0:0.00:16,0:NA	0/1:10:4:0.285714:10,4:NA
chr3	52105201	NOVEL	C	A	999	PASS	.	GT:RD:AD:FREQ:DP2:DP4	0/0:19:0:0.00:19,0:NA	0/1:19:2:0.095238:19,2:NA
chr5	2305235	DBSNP	T	C	999	PASS	.	GT:RD:AD:FREQ:DP2:DP4	0/0:27:0:0.00:27,0:NA	0/1:31:3:0.088235:31,3:NA
chrX	23406598	DBSNP	A	G	999	PASS	.	GT:RD:AD:FREQ:DP2:DP4	0/0:30:0:0.00:30,0:NA	0/1:15:3:0.166667:15,3:NA
chrX	101932870	NOVEL	G	A	999	PASS	.	GT:RD:AD:FREQ:DP2:DP4	0/0:25:0:0.00:25,0:NA	0/1:29:6:0.171429:29,6:NA
chr2	84382205	NOVEL	C	T	999	PASS	.	GT:RD:AD:FREQ:DP2:DP4	0/0:23:0:0.00:23,0:NA	0/1:14:7:0.333333:14,7:NA
chr2	118406076	DBSNP	T	C	999	PASS	.	GT:RD:AD:FREQ:DP2:DP4	0/0:23:0:0.00:23,0:NA	0/1:10:6:0.375:10,6:NA
chr2	14348250	NOVEL	T	G	999	PASS	.	GT:RD:AD:FREQ:DP2:DP4	0/0:26:0:0.00:26,0:NA	0/1:19:4:0.173913:19,4:NA
chr12	88026090	DBSNP	A	G	999	PASS	.	GT:RD:AD:FREQ:DP2:DP4	0/0:43:0:0.00:43,0:NA	0/1:31:3:0.088235:31,3:NA
chrX	134759116	NOVEL	T	G	999	PASS	.	GT:RD:AD:FREQ:DP2:DP4	0/0:47:0:0.00:47,0:NA	0/1:37:4:0.097561:37,4:NA
chr7	107669202	NOVEL	G	A	999	PASS	.	GT:RD:AD:FREQ:DP2:DP4	0/0:26:0:0.00:26,0:NA	0/1:15:3:0.166667:15,3:NA
chrX	27818800	DBSNP	C	T	999	PASS	.	GT:RD:AD:FREQ:DP2:DP4	0/0:30:0:0.00:30,0:NA	0/1:25:4:0.137931:25,4:NA
chr19	35434238	DBSNP	A	G	999	PASS	.	GT:RD:AD:FREQ:DP2:DP4	0/0:61:0:0.00:61,0:NA	0/1:48:4:0.076923:48,4:NA
chrX	24411285	NOVEL	C	G	999	PASS	.	GT:RD:AD:FREQ:DP2:DP4	0/0:23:0:0.00:23,0:NA	0/1:31:6:0.162162:31,6:NA
chrX	18760932	DBSNP	A	C	999	PASS	.	GT:RD:AD:FREQ:DP2:DP4	0/0:19:0:0.00:19,0:NA	0/1:11:6:0.352941:11,6:NA
chrX	27282970	DBSNP	A	C	999	PASS	.	GT:RD:AD:FREQ:DP2:DP4	0/0:20:0:0.00:20,0:NA	0/1:19:5:0.208333:19,5:NA
chrX	133956740	DBSNP	G	T	999	PASS	.	GT:RD:AD:FREQ:DP2:DP4	0/0:45:0:0.00:45,0:NA	0/1:29:4:0.121212:29,4:NA
chr4	182821896	NOVEL	C	G	999	PASS	.	GT:RD:AD:FREQ:DP2:DP4	0/0:28:0:0.00:28,0:NA	0/1:8:5:0.384615:8,5:NA
chrX	27395658	DBSNP	G	C	999	PASS	.	GT:RD:AD:FREQ:DP2:DP4	0/0:25:0:0.00:25,0:NA	0/1:11:6:0.352941:11,6:NA
chr1	240468422	NOVEL	A	T	999	PASS	.	GT:RD:AD:FREQ:DP2:DP4	0/0:60:0:0.00:60,0:NA	0/1:29:7:0.194444:29,7:NA
chr2	46347792	DBSNP	T	G	999	PASS	.	GT:RD:AD:FREQ:DP2:DP4	0/0:23:0:0.00:23,0:NA	0/1:21:7:0.25:21,7:NA
chrX	23449918	DBSNP	A	C	999	PASS	.	GT:RD:AD:FREQ:DP2:DP4	0/0:26:0:0.00:26,0:NA	0/1:32:5:0.135135:32,5:NA
chrX	31268772	DBSNP	A	C	999	PASS	.	GT:RD:AD:FREQ:DP2:DP4	0/0:25:0:0.00:25,0:NA	0/1:25:6:0.193548:25,6:NA
chr5	112186278	NOVEL	A	G	999	PASS	.	GT:RD:AD:FREQ:DP2:DP4	0/0:47:0:0.00:47,0:NA	0/1:21:5:0.192308:21,5:NA
chr5	95440332	NOVEL	G	T	999	PASS	.	GT:RD:AD:FREQ:DP2:DP4	0/0:34:0:0.00:34,0:NA	0/1:20:4:0.166667:20,4:NA
chr5	44222842	NOVEL	A	T	999	PASS	.	GT:RD:AD:FREQ:DP2:DP4	0/0:32:0:0.00:32,0:NA	0/1:11:4:0.266667:11,4:NA
chr8	115982412	NOVEL	G	C	999	PASS	.	GT:RD:AD:FREQ:DP2:DP4	0/0:23:0:0.00:23,0:NA	0/1:9:5:0.357143:9,5:NA
chr1	224950129	DBSNP	C	T	999	PASS	.	GT:RD:AD:FREQ:DP2:DP4	0/0:44:1:0.00:44,1:NA	0/1:49:8:0.140351:49,8:NA
chr9	25179202	NOVEL	A	G	999	PASS	.	GT:RD:AD:FREQ:DP2:DP4	0/0:21:0:0.00:21,0:NA	0/1:5:4:0.444444:5,4:NA
chr7	66434450	NOVEL	C	G	999	PASS	.	GT:RD:AD:FREQ:DP2:DP4	0/0:31:0:0.00:31,0:NA	0/1:21:3:0.125:21,3:NA
chrX	55215147	NOVEL	C	G	999	PASS	.	GT:RD:AD:FREQ:DP2:DP4	0/0:24:0:0.00:24,0:NA	0/1:25:12:0.324324:25,12:NA
chrX	27189363	DBSNP	A	T	999	PASS	.	GT:RD:AD:FREQ:DP2:DP4	0/0:23:0:0.00:23,0:NA	0/1:24:5:0.172414:24,5:NA
chr19	33341530	DBSNP	G	A	999	PASS	.	GT:RD:AD:FREQ:DP2:DP4	0/0:48:1:0.00:48,1:NA	0/1:58:7:0.107692:58,7:NA
chrX	20385874	DBSNP	G	T	999	PASS	.	GT:RD:AD:FREQ:DP2:DP4	0/0:25:0:0.00:25,0:NA	0/1:18:3:0.142857:18,3:NA
chrX	23902490	DBSNP	A	G	999	PASS	.	GT:RD:AD:FREQ:DP2:DP4	0/0:29:0:0.00:29,0:NA	0/1:23:7:0.233333:23,7:NA
chr21	22500809	NOVEL	T	G	999	PASS	.	GT:RD:AD:FREQ:DP2:DP4	0/0:20:0:0.00:20,0:NA	0/1:19:2:0.095238:19,2:NA
chr14	87679839	NOVEL	T	C	999	PASS	.	GT:RD:AD:FREQ:DP2:DP4	0/0:24:0:0.00:24,0:NA	0/1:20:5:0.2:20,5:NA
chr2	231088505	NOVEL	C	T	999	PASS	.	GT:RD:AD:FREQ:DP2:DP4	0/0:21:0:0.00:21,0:NA	0/1:21:5:0.192308:21,5:NA
chrX	30133355	DBSNP	C	G	999	PASS	.	GT:RD:AD:FREQ:DP2:DP4	0/0:22:0:0.00:22,0:NA	0/1:27:7:0.205882:27,7:NA
chr5	4474120	DBSNP	C	T	999	PASS	.	GT:RD:AD:FREQ:DP2:DP4	0/0:34:0:0.00:34,0:NA	0/1:27:6:0.181818:27,6:NA
chr21	25535398	DBSNP	T	C	999	PASS	.	GT:RD:AD:FREQ:DP2:DP4	0/0:28:0:0.00:28,0:NA	0/1:24:3:0.111111:24,3:NA
chr18	34110583	NOVEL	G	T	999	PASS	.	GT:RD:AD:FREQ:DP2:DP4	0/0:30:0:0.00:30,0:NA	0/1:13:2:0.133333:13,2:NA
chr4	78545697	NOVEL	T	C	999	PASS	.	GT:RD:AD:FREQ:DP2:DP4	0/0:31:0:0.00:31,0:NA	0/1:12:6:0.333333:12,6:NA
chr13	58252244	NOVEL	C	G	999	PASS	.	GT:RD:AD:FREQ:DP2:DP4	0/0:22:0:0.00:22,0:NA	0/1:14:5:0.263158:14,5:NA
chr7	143089985	NOVEL	A	C	999	PASS	.	GT:RD:AD:FREQ:DP2:DP4	0/0:28:0:0.00:28,0:NA	0/1:40:4:0.090909:40,4:NA
chr1	180957130	DBSNP	C	A	999	PASS	.	GT:RD:AD:FREQ:DP2:DP4	0/0:21:0:0.00:21,0:NA	0/1:25:6:0.193548:25,6:NA
chr21	28671535	DBSNP	A	G	999	PASS	.	GT:RD:AD:FREQ:DP2:DP4	0/0:30:0:0.00:30,0:NA	0/1:18:3:0.142857:18,3:NA
chr7	96988034	DBSNP	T	G	999	PASS	.	GT:RD:AD:FREQ:DP2:DP4	0/0:22:0:0.00:22,0:NA	0/1:25:6:0.193548:25,6:NA
chrX	30153785	DBSNP	C	T	999	PASS	.	GT:RD:AD:FREQ:DP2:DP4	0/0:21:0:0.00:21,0:NA	0/1:22:4:0.153846:22,4:NA
chr19	31637949	DBSNP	C	T	999	PASS	.	GT:RD:AD:FREQ:DP2:DP4	0/0:62:1:0.00:62,1:NA	0/1:35:13:0.270833:35,13:NA
chrX	46222185	NOVEL	G	T	999	PASS	.	GT:RD:AD:FREQ:DP2:DP4	0/0:31:0:0.00:31,0:NA	0/1:28:5:0.151515:28,5:NA
chr6	152437390	NOVEL	A	G	999	PASS	.	GT:RD:AD:FREQ:DP2:DP4	0/0:42:0:0.00:42,0:NA	0/1:26:5:0.16129:26,5:NA
chrX	16557191	NOVEL	C	A	999	PASS	.	GT:RD:AD:FREQ:DP2:DP4	0/0:41:0:0.00:41,0:NA	0/1:36:5:0.121951:36,5:NA
chrX	51874979	DBSNP	A	G	999	PASS	.	GT:RD:AD:FREQ:DP2:DP4	0/0:23:0:0.00:23,0:NA	0/1:22:5:0.185185:22,5:NA
chr14	34099717	NOVEL	A	G	999	PASS	.	GT:RD:AD:FREQ:DP2:DP4	0/0:44:0:0.00:44,0:NA	0/1:23:5:0.178571:23,5:NA
chr3	8290660	NOVEL	T	C	999	PASS	.	GT:RD:AD:FREQ:DP2:DP4	0/0:35:0:0.00:35,0:NA	0/1:18:3:0.142857:18,3:NA
chr10	70672849	NOVEL	G	A	999	PASS	.	GT:RD:AD:FREQ:DP2:DP4	0/0:35:0:0.00:35,0:NA	0/1:22:4:0.153846:22,4:NA
chr10	58541322	NOVEL	A	G	999	PASS	.	GT:RD:AD:FREQ:DP2:DP4	0/0:35:0:0.00:35,0:NA	0/1:15:6:0.285714:15,6:NA
chr6	98168810	NOVEL	C	A	999	PASS	.	GT:RD:AD:FREQ:DP2:DP4	0/0:23:0:0.00:23,0:NA	0/1:16:6:0.272727:16,6:NA
chr14	86642304	NOVEL	T	A	999	PASS	.	GT:RD:AD:FREQ:DP2:DP4	0/0:31:0:0.00:31,0:NA	0/1:17:5:0.227273:17,5:NA
chr14	56541638	DBSNP	A	G	999	PASS	.	GT:RD:AD:FREQ:DP2:DP4	0/0:21:0:0.00:21,0:NA	0/1:16:2:0.111111:16,2:NA
chrX	37705901	DBSNP	T	C	999	PASS	.	GT:RD:AD:FREQ:DP2:DP4	0/0:20:0:0.00:20,0:NA	0/1:27:6:0.181818:27,6:NA
chr17	56941080	NOVEL	G	T	999	PASS	.	GT:RD:AD:FREQ:DP2:DP4	0/0:36:0:0.00:36,0:NA	0/1:15:7:0.318182:15,7:NA
chr14	92558171	DBSNP	G	A	999	PASS	.	GT:RD:AD:FREQ:DP2:DP4	0/0:19:0:0.00:19,0:NA	0/1:17:3:0.15:17,3:NA
chr18	41306724	NOVEL	A	G	999	PASS	.	GT:RD:AD:FREQ:DP2:DP4	0/0:33:0:0.00:33,0:NA	0/1:13:8:0.380952:13,8:NA
chrX	34580595	NOVEL	C	G	999	PASS	.	GT:RD:AD:FREQ:DP2:DP4	0/0:23:0:0.00:23,0:NA	0/1:24:14:0.368421:24,14:NA
chr15	57325609	NOVEL	A	T	999	PASS	.	GT:RD:AD:FREQ:DP2:DP4	0/0:25:0:0.00:25,0:NA	0/1:15:5:0.25:15,5:NA
chr8	92283547	NOVEL	G	T	999	PASS	.	GT:RD:AD:FREQ:DP2:DP4	0/0:20:0:0.00:20,0:NA	0/1:16:2:0.111111:16,2:NA
chr5	45072312	NOVEL	C	T	999	PASS	.	GT:RD:AD:FREQ:DP2:DP4	0/0:27:0:0.00:27,0:NA	0/1:20:3:0.130435:20,3:NA
chrX	22881917	DBSNP	T	C	999	PASS	.	GT:RD:AD:FREQ:DP2:DP4	0/0:26:0:0.00:26,0:NA	0/1:23:3:0.115385:23,3:NA
chr1	227283912	NOVEL	T	C	999	PASS	.	GT:RD:AD:FREQ:DP2:DP4	0/0:60:0:0.00:60,0:NA	0/1:41:5:0.108696:41,5:NA
chr1	202895855	NOVEL	T	G	999	PASS	.	GT:RD:AD:FREQ:DP2:DP4	0/0:33:0:0.00:33,0:NA	0/1:26:4:0.133333:26,4:NA
chrX	36584281	DBSNP	T	G	999	PASS	.	GT:RD:AD:FREQ:DP2:DP4	0/0:31:0:0.00:31,0:NA	0/1:21:4:0.16:21,4:NA
chr2	129759280	NOVEL	G	A	999	PASS	.	GT:RD:AD:FREQ:DP2:DP4	0/0:28:0:0.00:28,0:NA	0/1:12:5:0.294118:12,5:NA
chr10	50552453	NOVEL	C	T	999	PASS	.	GT:RD:AD:FREQ:DP2:DP4	0/0:29:0:0.00:29,0:NA	0/1:32:3:0.085714:32,3:NA
chr18	22208551	NOVEL	T	C	999	PASS	.	GT:RD:AD:FREQ:DP2:DP4	0/0:37:0:0.00:37,0:NA	0/1:9:5:0.357143:9,5:NA
chr7	140667868	NOVEL	A	G	999	PASS	.	GT:RD:AD:FREQ:DP2:DP4	0/0:25:0:0.00:25,0:NA	0/1:26:10:0.277778:26,10:NA
chrX	34897436	NOVEL	T	C	999	PASS	.	GT:RD:AD:FREQ:DP2:DP4	0/0:19:0:0.00:19,0:NA	0/1:25:4:0.137931:25,4:NA
chr2	173925988	NOVEL	A	T	999	PASS	.	GT:RD:AD:FREQ:DP2:DP4	0/0:26:0:0.00:26,0:NA	0/1:27:5:0.15625:27,5:NA
chrX	22658253	DBSNP	C	A	999	PASS	.	GT:RD:AD:FREQ:DP2:DP4	0/0:26:0:0.00:26,0:NA	0/1:34:8:0.190476:34,8:NA
chr10	129415138	NOVEL	G	A	999	PASS	.	GT:RD:AD:FREQ:DP2:DP4	0/0:39:0:0.00:39,0:NA	0/1:21:3:0.125:21,3:NA
chrX	75172552	NOVEL	A	G	999	PASS	.	GT:RD:AD:FREQ:DP2:DP4	0/0:53:0:0.00:53,0:NA	0/1:33:5:0.131579:33,5:NA
chr7	133311249	DBSNP	C	T	999	PASS	.	GT:RD:AD:FREQ:DP2:DP4	0/0:37:0:0.00:37,0:NA	0/1:31:5:0.138889:31,5:NA
chr3	2915732	NOVEL	G	A	999	PASS	.	GT:RD:AD:FREQ:DP2:DP4	0/0:20:0:0.00:20,0:NA	0/1:25:4:0.137931:25,4:NA
chrX	27125758	DBSNP	C	T	999	PASS	.	GT:RD:AD:FREQ:DP2:DP4	0/0:21:0:0.00:21,0:NA	0/1:16:2:0.111111:16,2:NA
chrX	27497228	DBSNP	T	C	999	PASS	.	GT:RD:AD:FREQ:DP2:DP4	0/0:30:0:0.00:30,0:NA	0/1:22:6:0.214286:22,6:NA
chr7	123219187	NOVEL	C	G	999	PASS	.	GT:RD:AD:FREQ:DP2:DP4	0/0:27:0:0.00:27,0:NA	0/1:28:7:0.2:28,7:NA
chrX	21583489	DBSNP	G	A	999	PASS	.	GT:RD:AD:FREQ:DP2:DP4	0/0:23:0:0.00:23,0:NA	0/1:27:3:0.1:27,3:NA
chrX	27315473	DBSNP	G	A	999	PASS	.	GT:RD:AD:FREQ:DP2:DP4	0/0:27:0:0.00:27,0:NA	0/1:15:3:0.166667:15,3:NA
chr8	129835040	NOVEL	T	C	999	PASS	.	GT:RD:AD:FREQ:DP2:DP4	0/0:20:0:0.00:20,0:NA	0/1:9:4:0.307692:9,4:NA
chrX	20729075	DBSNP	T	A	999	PASS	.	GT:RD:AD:FREQ:DP2:DP4	0/0:24:0:0.00:24,0:NA	0/1:25:3:0.107143:25,3:NA
chrX	21479192	DBSNP	A	G	999	PASS	.	GT:RD:AD:FREQ:DP2:DP4	0/0:22:0:0.00:22,0:NA	0/1:28:6:0.176471:28,6:NA
chrX	23692743	DBSNP	T	C	999	PASS	.	GT:RD:AD:FREQ:DP2:DP4	0/0:24:0:0.00:24,0:NA	0/1:18:5:0.217391:18,5:NA
chr14	33808025	DBSNP	C	T	999	PASS	.	GT:RD:AD:FREQ:DP2:DP4	0/0:23:0:0.00:23,0:NA	0/1:24:7:0.225806:24,7:NA
chr2	170192245	DBSNP	C	T	999	PASS	.	GT:RD:AD:FREQ:DP2:DP4	0/0:33:0:0.00:33,0:NA	0/1:19:5:0.208333:19,5:NA
chrX	102071501	NOVEL	A	G	999	PASS	.	GT:RD:AD:FREQ:DP2:DP4	0/0:43:0:0.00:43,0:NA	0/1:27:9:0.25:27,9:NA
chr19	39547264	DBSNP	A	T	999	PASS	.	GT:RD:AD:FREQ:DP2:DP4	0/0:19:0:0.00:19,0:NA	0/1:19:5:0.208333:19,5:NA
chr6	51713985	NOVEL	A	G	999	PASS	.	GT:RD:AD:FREQ:DP2:DP4	0/0:14:0:0.00:14,0:NA	0/1:18:7:0.28:18,7:NA
chr13	35970831	NOVEL	A	G	999	PASS	.	GT:RD:AD:FREQ:DP2:DP4	0/0:15:0:0.00:15,0:NA	0/1:14:12:0.461538:14,12:NA
chrX	27745469	DBSNP	A	G	999	PASS	.	GT:RD:AD:FREQ:DP2:DP4	0/0:19:0:0.00:19,0:NA	0/1:25:5:0.166667:25,5:NA
chr21	16085252	DBSNP	T	C	999	PASS	.	GT:RD:AD:FREQ:DP2:DP4	0/0:31:0:0.00:31,0:NA	0/1:40:3:0.069767:40,3:NA
chr6	147143906	NOVEL	A	G	999	PASS	.	GT:RD:AD:FREQ:DP2:DP4	0/0:31:0:0.00:31,0:NA	0/1:25:6:0.193548:25,6:NA
chr5	16541021	NOVEL	C	T	999	PASS	.	GT:RD:AD:FREQ:DP2:DP4	0/0:24:0:0.00:24,0:NA	0/1:28:10:0.263158:28,10:NA
chr2	185421299	DBSNP	A	G	999	PASS	.	GT:RD:AD:FREQ:DP2:DP4	0/0:20:0:0.00:20,0:NA	0/1:20:6:0.230769:20,6:NA
chr1	174821814	DBSNP	C	T	999	PASS	.	GT:RD:AD:FREQ:DP2:DP4	0/0:20:0:0.00:20,0:NA	0/1:9:3:0.25:9,3:NA
chrX	23402996	DBSNP	A	C	999	PASS	.	GT:RD:AD:FREQ:DP2:DP4	0/0:34:0:0.00:34,0:NA	0/1:26:3:0.103448:26,3:NA
chr18	4725447	NOVEL	A	T	999	PASS	.	GT:RD:AD:FREQ:DP2:DP4	0/0:40:0:0.00:40,0:NA	0/1:10:4:0.285714:10,4:NA
chrX	29521537	DBSNP	A	G	999	PASS	.	GT:RD:AD:FREQ:DP2:DP4	0/0:19:0:0.00:19,0:NA	0/1:19:5:0.208333:19,5:NA
chr1	240695988	DBSNP	T	G	999	PASS	.	GT:RD:AD:FREQ:DP2:DP4	0/0:32:0:0.00:32,0:NA	0/1:40:3:0.069767:40,3:NA
chrX	20984811	DBSNP	G	A	999	PASS	.	GT:RD:AD:FREQ:DP2:DP4	0/0:22:0:0.00:22,0:NA	0/1:13:3:0.1875:13,3:NA
chrX	21009788	DBSNP	A	T	999	PASS	.	GT:RD:AD:FREQ:DP2:DP4	0/0:28:0:0.00:28,0:NA	0/1:19:5:0.208333:19,5:NA
chr12	105111891	NOVEL	A	G	999	PASS	.	GT:RD:AD:FREQ:DP2:DP4	0/0:41:0:0.00:41,0:NA	0/1:30:3:0.090909:30,3:NA
chr16	77190572	NOVEL	T	C	999	PASS	.	GT:RD:AD:FREQ:DP2:DP4	0/0:14:0:0.00:14,0:NA	0/1:11:5:0.3125:11,5:NA
chrX	82369412	NOVEL	C	A	999	PASS	.	GT:RD:AD:FREQ:DP2:DP4	0/0:35:0:0.00:35,0:NA	0/1:28:3:0.096774:28,3:NA
chr9	92244100	NOVEL	A	T	999	PASS	.	GT:RD:AD:FREQ:DP2:DP4	0/0:34:0:0.00:34,0:NA	0/1:13:3:0.1875:13,3:NA
chrX	27567453	NOVEL	A	T	999	PASS	.	GT:RD:AD:FREQ:DP2:DP4	0/0:31:0:0.00:31,0:NA	0/1:23:5:0.178571:23,5:NA
chr1	229924545	DBSNP	A	C	999	PASS	.	GT:RD:AD:FREQ:DP2:DP4	0/0:44:0:0.00:44,0:NA	0/1:37:6:0.139535:37,6:NA
chr3	7772676	DBSNP	G	C	999	PASS	.	GT:RD:AD:FREQ:DP2:DP4	0/0:19:0:0.00:19,0:NA	0/1:18:2:0.1:18,2:NA
chrX	22577336	DBSNP	C	T	999	PASS	.	GT:RD:AD:FREQ:DP2:DP4	0/0:22:0:0.00:22,0:NA	0/1:30:6:0.166667:30,6:NA
chr5	30384382	NOVEL	G	A	999	PASS	.	GT:RD:AD:FREQ:DP2:DP4	0/0:39:0:0.00:39,0:NA	0/1:31:7:0.184211:31,7:NA
chr5	52201944	NOVEL	T	G	999	PASS	.	GT:RD:AD:FREQ:DP2:DP4	0/0:29:0:0.00:29,0:NA	0/1:27:3:0.1:27,3:NA
chr17	49991472	DBSNP	T	C	999	PASS	.	GT:RD:AD:FREQ:DP2:DP4	0/0:26:0:0.00:26,0:NA	0/1:13:3:0.1875:13,3:NA
chrX	36411078	DBSNP	G	A	999	PASS	.	GT:RD:AD:FREQ:DP2:DP4	0/0:20:0:0.00:20,0:NA	0/1:19:2:0.095238:19,2:NA
chr7	111643238	DBSNP	C	T	999	PASS	.	GT:RD:AD:FREQ:DP2:DP4	0/0:29:0:0.00:29,0:NA	0/1:26:6:0.1875:26,6:NA
chr9	2592611	NOVEL	A	G	999	PASS	.	GT:RD:AD:FREQ:DP2:DP4	0/0:30:0:0.00:30,0:NA	0/1:10:4:0.285714:10,4:NA
chr12	32776935	NOVEL	T	C	999	PASS	.	GT:RD:AD:FREQ:DP2:DP4	0/0:29:0:0.00:29,0:NA	0/1:27:6:0.181818:27,6:NA
chr12	30963799	DBSNP	A	T	999	PASS	.	GT:RD:AD:FREQ:DP2:DP4	0/0:30:0:0.00:30,0:NA	0/1:25:3:0.107143:25,3:NA
chr7	121965345	DBSNP	A	G	999	PASS	.	GT:RD:AD:FREQ:DP2:DP4	0/0:26:0:0.00:26,0:NA	0/1:43:6:0.122449:43,6:NA
chrX	27178921	DBSNP	A	C	999	PASS	.	GT:RD:AD:FREQ:DP2:DP4	0/0:25:0:0.00:25,0:NA	0/1:16:9:0.36:16,9:NA
chrX	23329251	DBSNP	C	T	999	PASS	.	GT:RD:AD:FREQ:DP2:DP4	0/0:24:0:0.00:24,0:NA	0/1:19:5:0.208333:19,5:NA
chr12	43506210	NOVEL	C	G	999	PASS	.	GT:RD:AD:FREQ:DP2:DP4	0/0:26:0:0.00:26,0:NA	0/1:29:7:0.194444:29,7:NA
chr18	48063996	NOVEL	C	T	999	PASS	.	GT:RD:AD:FREQ:DP2:DP4	0/0:37:0:0.00:37,0:NA	0/1:7:5:0.416667:7,5:NA
chrX	23684323	DBSNP	G	A	999	PASS	.	GT:RD:AD:FREQ:DP2:DP4	0/0:23:0:0.00:23,0:NA	0/1:18:4:0.181818:18,4:NA
chr4	112307270	NOVEL	T	C	999	PASS	.	GT:RD:AD:FREQ:DP2:DP4	0/0:23:0:0.00:23,0:NA	0/1:13:4:0.235294:13,4:NA
chrX	27343104	DBSNP	A	C	999	PASS	.	GT:RD:AD:FREQ:DP2:DP4	0/0:26:0:0.00:26,0:NA	0/1:22:10:0.3125:22,10:NA
chrX	27244845	NOVEL	G	C	999	PASS	.	GT:RD:AD:FREQ:DP2:DP4	0/0:34:0:0.00:34,0:NA	0/1:20:3:0.130435:20,3:NA
chr13	33428909	NOVEL	G	C	999	PASS	.	GT:RD:AD:FREQ:DP2:DP4	0/0:21:0:0.00:21,0:NA	0/1:16:9:0.36:16,9:NA
chr2	13737209	NOVEL	G	T	999	PASS	.	GT:RD:AD:FREQ:DP2:DP4	0/0:29:0:0.00:29,0:NA	0/1:7:3:0.3:7,3:NA
chr7	54454386	NOVEL	G	T	999	PASS	.	GT:RD:AD:FREQ:DP2:DP4	0/0:25:0:0.00:25,0:NA	0/1:12:3:0.2:12,3:NA
chr9	25749970	NOVEL	G	T	999	PASS	.	GT:RD:AD:FREQ:DP2:DP4	0/0:13:0:0.00:13,0:NA	0/1:18:3:0.142857:18,3:NA
chr14	56685650	DBSNP	C	T	999	PASS	.	GT:RD:AD:FREQ:DP2:DP4	0/0:25:0:0.00:25,0:NA	0/1:16:6:0.272727:16,6:NA
chr1	242008874	DBSNP	A	G	999	PASS	.	GT:RD:AD:FREQ:DP2:DP4	0/0:35:1:0.00:35,1:NA	0/1:38:4:0.095238:38,4:NA
chrX	20427815	DBSNP	T	G	999	PASS	.	GT:RD:AD:FREQ:DP2:DP4	0/0:21:0:0.00:21,0:NA	0/1:31:5:0.138889:31,5:NA
chrX	26748045	NOVEL	A	G	999	PASS	.	GT:RD:AD:FREQ:DP2:DP4	0/0:32:0:0.00:32,0:NA	0/1:24:5:0.172414:24,5:NA
chr2	68527478	NOVEL	C	T	999	PASS	.	GT:RD:AD:FREQ:DP2:DP4	0/0:39:0:0.00:39,0:NA	0/1:9:6:0.4:9,6:NA
chr11	41724698	NOVEL	G	A	999	PASS	.	GT:RD:AD:FREQ:DP2:DP4	0/0:17:0:0.00:17,0:NA	0/1:15:4:0.210526:15,4:NA
chr6	87007229	NOVEL	T	C	999	PASS	.	GT:RD:AD:FREQ:DP2:DP4	0/0:34:0:0.00:34,0:NA	0/1:30:3:0.090909:30,3:NA
chrX	101388630	NOVEL	G	T	999	PASS	.	GT:RD:AD:FREQ:DP2:DP4	0/0:39:0:0.00:39,0:NA	0/1:20:6:0.230769:20,6:NA
chr5	134538534	NOVEL	C	G	999	PASS	.	GT:RD:AD:FREQ:DP2:DP4	0/0:42:0:0.00:42,0:NA	0/1:19:6:0.24:19,6:NA
chrX	20660404	DBSNP	G	A	999	PASS	.	GT:RD:AD:FREQ:DP2:DP4	0/0:24:0:0.00:24,0:NA	0/1:22:10:0.3125:22,10:NA
chr19	46318442	NOVEL	C	A	999	PASS	.	GT:RD:AD:FREQ:DP2:DP4	0/0:27:0:0.00:27,0:NA	0/1:15:4:0.210526:15,4:NA
chrX	124316311	NOVEL	G	A	999	PASS	.	GT:RD:AD:FREQ:DP2:DP4	0/0:12:0:0.00:12,0:NA	0/1:7:4:0.363636:7,4:NA
chr12	78708509	NOVEL	G	T	999	PASS	.	GT:RD:AD:FREQ:DP2:DP4	0/0:32:0:0.00:32,0:NA	0/1:16:6:0.272727:16,6:NA
chr2	234993434	DBSNP	G	T	999	PASS	.	GT:RD:AD:FREQ:DP2:DP4	0/0:22:0:0.00:22,0:NA	0/1:17:4:0.190476:17,4:NA
chrX	27208905	DBSNP	T	A	999	PASS	.	GT:RD:AD:FREQ:DP2:DP4	0/0:26:0:0.00:26,0:NA	0/1:23:5:0.178571:23,5:NA
chr1	187894763	DBSNP	C	A	999	PASS	.	GT:RD:AD:FREQ:DP2:DP4	0/0:28:0:0.00:28,0:NA	0/1:20:6:0.230769:20,6:NA
chr19	36889355	DBSNP	C	T	999	PASS	.	GT:RD:AD:FREQ:DP2:DP4	0/0:34:1:0.00:34,1:NA	0/1:33:8:0.195122:33,8:NA
chrX	23916351	DBSNP	G	T	999	PASS	.	GT:RD:AD:FREQ:DP2:DP4	0/0:28:0:0.00:28,0:NA	0/1:26:5:0.16129:26,5:NA
chr4	99972603	NOVEL	G	A	999	PASS	.	GT:RD:AD:FREQ:DP2:DP4	0/0:27:0:0.00:27,0:NA	0/1:7:5:0.416667:7,5:NA
chr19	35556357	DBSNP	C	T	999	PASS	.	GT:RD:AD:FREQ:DP2:DP4	0/0:24:0:0.00:24,0:NA	0/1:23:7:0.233333:23,7:NA
chr14	22260519	DBSNP	C	T	999	PASS	.	GT:RD:AD:FREQ:DP2:DP4	0/0:26:0:0.00:26,0:NA	0/1:24:3:0.111111:24,3:NA
chr12	84422068	NOVEL	C	T	999	PASS	.	GT:RD:AD:FREQ:DP2:DP4	0/0:24:0:0.00:24,0:NA	0/1:18:4:0.181818:18,4:NA
chrX	21242194	DBSNP	G	C	999	PASS	.	GT:RD:AD:FREQ:DP2:DP4	0/0:24:0:0.00:24,0:NA	0/1:21:7:0.25:21,7:NA
chr5	71730488	NOVEL	A	G	999	PASS	.	GT:RD:AD:FREQ:DP2:DP4	0/0:38:0:0.00:38,0:NA	0/1:22:5:0.185185:22,5:NA
chr12	83689437	DBSNP	G	C	999	PASS	.	GT:RD:AD:FREQ:DP2:DP4	0/0:19:0:0.00:19,0:NA	0/1:17:5:0.227273:17,5:NA
chr7	98686519	NOVEL	C	G	999	PASS	.	GT:RD:AD:FREQ:DP2:DP4	0/0:21:0:0.00:21,0:NA	0/1:17:4:0.190476:17,4:NA
chr4	80549522	NOVEL	T	C	999	PASS	.	GT:RD:AD:FREQ:DP2:DP4	0/0:20:0:0.00:20,0:NA	0/1:11:8:0.421053:11,8:NA
chr3	1289305	DBSNP	T	C	999	PASS	.	GT:RD:AD:FREQ:DP2:DP4	0/0:19:0:0.00:19,0:NA	0/1:18:3:0.142857:18,3:NA
chrX	96447447	NOVEL	A	G	999	PASS	.	GT:RD:AD:FREQ:DP2:DP4	0/0:35:0:0.00:35,0:NA	0/1:19:3:0.136364:19,3:NA
chr10	53761894	NOVEL	A	T	999	PASS	.	GT:RD:AD:FREQ:DP2:DP4	0/0:44:0:0.00:44,0:NA	0/1:27:4:0.129032:27,4:NA
chr21	36413739	DBSNP	A	C	999	PASS	.	GT:RD:AD:FREQ:DP2:DP4	0/0:34:0:0.00:34,0:NA	0/1:30:4:0.117647:30,4:NA
chr17	12112232	NOVEL	C	A	999	PASS	.	GT:RD:AD:FREQ:DP2:DP4	0/0:32:0:0.00:32,0:NA	0/1:17:5:0.227273:17,5:NA
chr3	80098876	NOVEL	G	A	999	PASS	.	GT:RD:AD:FREQ:DP2:DP4	0/0:21:0:0.00:21,0:NA	0/1:16:5:0.238095:16,5:NA
chrX	20391814	DBSNP	C	T	999	PASS	.	GT:RD:AD:FREQ:DP2:DP4	0/0:24:0:0.00:24,0:NA	0/1:11:7:0.388889:11,7:NA
chr2	13171654	NOVEL	A	G	999	PASS	.	GT:RD:AD:FREQ:DP2:DP4	0/0:47:0:0.00:47,0:NA	0/1:25:3:0.107143:25,3:NA
chrX	33842179	NOVEL	C	T	999	PASS	.	GT:RD:AD:FREQ:DP2:DP4	0/0:35:0:0.00:35,0:NA	0/1:34:5:0.128205:34,5:NA
chrX	25325817	DBSNP	G	A	999	PASS	.	GT:RD:AD:FREQ:DP2:DP4	0/0:20:0:0.00:20,0:NA	0/1:20:4:0.166667:20,4:NA
chrX	23666145	DBSNP	G	A	999	PASS	.	GT:RD:AD:FREQ:DP2:DP4	0/0:30:0:0.00:30,0:NA	0/1:30:11:0.268293:30,11:NA
chrX	20685312	DBSNP	T	C	999	PASS	.	GT:RD:AD:FREQ:DP2:DP4	0/0:21:0:0.00:21,0:NA	0/1:22:4:0.153846:22,4:NA
chr5	3602443	NOVEL	G	A	999	PASS	.	GT:RD:AD:FREQ:DP2:DP4	0/0:20:0:0.00:20,0:NA	0/1:25:5:0.166667:25,5:NA
chr8	40436633	NOVEL	G	A	999	PASS	.	GT:RD:AD:FREQ:DP2:DP4	0/0:26:0:0.00:26,0:NA	0/1:9:4:0.307692:9,4:NA
chr2	79650722	NOVEL	G	T	999	PASS	.	GT:RD:AD:FREQ:DP2:DP4	0/0:38:0:0.00:38,0:NA	0/1:20:3:0.130435:20,3:NA
chrX	118814126	NOVEL	T	C	999	PASS	.	GT:RD:AD:FREQ:DP2:DP4	0/0:54:0:0.00:54,0:NA	0/1:35:7:0.166667:35,7:NA
chr12	101657141	NOVEL	T	C	999	PASS	.	GT:RD:AD:FREQ:DP2:DP4	0/0:39:0:0.00:39,0:NA	0/1:36:7:0.162791:36,7:NA
chr21	36616660	DBSNP	T	C	999	PASS	.	GT:RD:AD:FREQ:DP2:DP4	0/0:25:0:0.00:25,0:NA	0/1:49:3:0.057692:49,3:NA
chr2	121944266	DBSNP	C	T	999	PASS	.	GT:RD:AD:FREQ:DP2:DP4	0/0:20:0:0.00:20,0:NA	0/1:17:3:0.15:17,3:NA
chrX	27142916	DBSNP	G	A	999	PASS	.	GT:RD:AD:FREQ:DP2:DP4	0/0:21:0:0.00:21,0:NA	0/1:15:3:0.166667:15,3:NA
chr19	39546104	DBSNP	C	T	999	PASS	.	GT:RD:AD:FREQ:DP2:DP4	0/0:62:1:0.00:62,1:NA	0/1:56:6:0.096774:56,6:NA
chrX	51513171	DBSNP	C	T	999	PASS	.	GT:RD:AD:FREQ:DP2:DP4	0/0:22:0:0.00:22,0:NA	0/1:15:4:0.210526:15,4:NA
chr14	99664984	DBSNP	G	A	999	PASS	.	GT:RD:AD:FREQ:DP2:DP4	0/0:24:0:0.00:24,0:NA	0/1:29:8:0.216216:29,8:NA
chr7	43063171	DBSNP	G	A	999	PASS	.	GT:RD:AD:FREQ:DP2:DP4	0/0:26:0:0.00:26,0:NA	0/1:23:3:0.115385:23,3:NA
chr19	30160385	DBSNP	C	T	999	PASS	.	GT:RD:AD:FREQ:DP2:DP4	0/0:41:1:0.00:41,1:NA	0/1:40:15:0.272727:40,15:NA
chr5	142876911	NOVEL	C	G	999	PASS	.	GT:RD:AD:FREQ:DP2:DP4	0/0:25:0:0.00:25,0:NA	0/1:21:7:0.25:21,7:NA
chrX	31394699	DBSNP	C	T	999	PASS	.	GT:RD:AD:FREQ:DP2:DP4	0/0:33:0:0.00:33,0:NA	0/1:21:5:0.192308:21,5:NA
chr1	178016549	NOVEL	A	T	999	PASS	.	GT:RD:AD:FREQ:DP2:DP4	0/0:31:0:0.00:31,0:NA	0/1:15:4:0.210526:15,4:NA
chrX	34414294	NOVEL	T	A	999	PASS	.	GT:RD:AD:FREQ:DP2:DP4	0/0:22:0:0.00:22,0:NA	0/1:25:7:0.21875:25,7:NA
chr19	39559520	DBSNP	C	T	999	PASS	.	GT:RD:AD:FREQ:DP2:DP4	0/0:29:0:0.00:29,0:NA	0/1:22:3:0.12:22,3:NA
chr1	50854374	NOVEL	C	G	999	PASS	.	GT:RD:AD:FREQ:DP2:DP4	0/0:24:0:0.00:24,0:NA	0/1:16:2:0.111111:16,2:NA
chr1	177274018	DBSNP	A	G	999	PASS	.	GT:RD:AD:FREQ:DP2:DP4	0/0:36:1:0.00:36,1:NA	0/1:19:5:0.208333:19,5:NA
chrX	120675045	NOVEL	G	T	999	PASS	.	GT:RD:AD:FREQ:DP2:DP4	0/0:36:0:0.00:36,0:NA	0/1:28:3:0.096774:28,3:NA
chrX	22495062	DBSNP	A	C	999	PASS	.	GT:RD:AD:FREQ:DP2:DP4	0/0:29:0:0.00:29,0:NA	0/1:17:4:0.190476:17,4:NA
chrX	27197538	NOVEL	A	G	999	PASS	.	GT:RD:AD:FREQ:DP2:DP4	0/0:20:0:0.00:20,0:NA	0/1:24:6:0.2:24,6:NA
chrX	22580396	DBSNP	T	C	999	PASS	.	GT:RD:AD:FREQ:DP2:DP4	0/0:20:0:0.00:20,0:NA	0/1:22:7:0.241379:22,7:NA
chr1	239271146	DBSNP	G	A	999	PASS	.	GT:RD:AD:FREQ:DP2:DP4	0/0:33:0:0.00:33,0:NA	0/1:22:3:0.12:22,3:NA
chr18	34317230	NOVEL	G	A	999	PASS	.	GT:RD:AD:FREQ:DP2:DP4	0/0:47:0:0.00:47,0:NA	0/1:13:4:0.235294:13,4:NA
chr5	1773564	NOVEL	A	T	999	PASS	.	GT:RD:AD:FREQ:DP2:DP4	0/0:32:0:0.00:32,0:NA	0/1:36:4:0.1:36,4:NA
chr18	27956687	NOVEL	G	C	999	PASS	.	GT:RD:AD:FREQ:DP2:DP4	0/0:23:0:0.00:23,0:NA	0/1:13:4:0.235294:13,4:NA
chr2	108886185	NOVEL	A	G	999	PASS	.	GT:RD:AD:FREQ:DP2:DP4	0/0:35:0:0.00:35,0:NA	0/1:21:3:0.125:21,3:NA
chr14	81325454	DBSNP	C	T	999	PASS	.	GT:RD:AD:FREQ:DP2:DP4	0/0:34:1:0.00:34,1:NA	0/1:18:7:0.28:18,7:NA
chr5	113303766	NOVEL	T	C	999	PASS	.	GT:RD:AD:FREQ:DP2:DP4	0/0:42:0:0.00:42,0:NA	0/1:25:3:0.107143:25,3:NA
chrX	25739081	DBSNP	G	C	999	PASS	.	GT:RD:AD:FREQ:DP2:DP4	0/0:21:0:0.00:21,0:NA	0/1:17:5:0.227273:17,5:NA
chrX	20700690	DBSNP	A	C	999	PASS	.	GT:RD:AD:FREQ:DP2:DP4	0/0:25:0:0.00:25,0:NA	0/1:23:4:0.148148:23,4:NA
chrX	22316629	DBSNP	G	A	999	PASS	.	GT:RD:AD:FREQ:DP2:DP4	0/0:21:0:0.00:21,0:NA	0/1:32:4:0.111111:32,4:NA
chr1	189108347	DBSNP	G	T	999	PASS	.	GT:RD:AD:FREQ:DP2:DP4	0/0:20:0:0.00:20,0:NA	0/1:19:4:0.173913:19,4:NA
chr5	53461881	NOVEL	C	A	999	PASS	.	GT:RD:AD:FREQ:DP2:DP4	0/0:39:0:0.00:39,0:NA	0/1:23:10:0.30303:23,10:NA
chr8	14223476	NOVEL	T	C	999	PASS	.	GT:RD:AD:FREQ:DP2:DP4	0/0:24:0:0.00:24,0:NA	0/1:12:6:0.333333:12,6:NA
chrX	26106881	DBSNP	T	C	999	PASS	.	GT:RD:AD:FREQ:DP2:DP4	0/0:27:0:0.00:27,0:NA	0/1:29:4:0.121212:29,4:NA
chrX	23325916	DBSNP	A	G	999	PASS	.	GT:RD:AD:FREQ:DP2:DP4	0/0:21:0:0.00:21,0:NA	0/1:17:4:0.190476:17,4:NA
chrX	20695658	DBSNP	T	A	999	PASS	.	GT:RD:AD:FREQ:DP2:DP4	0/0:21:0:0.00:21,0:NA	0/1:24:8:0.25:24,8:NA
chrX	27334090	DBSNP	A	G	999	PASS	.	GT:RD:AD:FREQ:DP2:DP4	0/0:32:0:0.00:32,0:NA	0/1:17:5:0.227273:17,5:NA
chr1	232485615	DBSNP	A	G	999	PASS	.	GT:RD:AD:FREQ:DP2:DP4	0/0:51:1:0.00:51,1:NA	0/1:31:8:0.205128:31,8:NA
chr6	147086999	NOVEL	A	G	999	PASS	.	GT:RD:AD:FREQ:DP2:DP4	0/0:21:0:0.00:21,0:NA	0/1:22:5:0.185185:22,5:NA
chr11	61429279	NOVEL	G	A	999	PASS	.	GT:RD:AD:FREQ:DP2:DP4	0/0:10:0:0.00:10,0:NA	0/1:6:4:0.4:6,4:NA
chr7	76694874	NOVEL	T	C	999	PASS	.	GT:RD:AD:FREQ:DP2:DP4	0/0:22:0:0.00:22,0:NA	0/1:20:2:0.090909:20,2:NA
chr10	115856182	NOVEL	T	C	999	PASS	.	GT:RD:AD:FREQ:DP2:DP4	0/0:25:0:0.00:25,0:NA	0/1:23:8:0.258065:23,8:NA
chr5	120046327	NOVEL	A	T	999	PASS	.	GT:RD:AD:FREQ:DP2:DP4	0/0:26:0:0.00:26,0:NA	0/1:18:3:0.142857:18,3:NA
chrX	9887293	NOVEL	A	G	999	PASS	.	GT:RD:AD:FREQ:DP2:DP4	0/0:20:0:0.00:20,0:NA	0/1:22:4:0.153846:22,4:NA
chr2	79799636	NOVEL	G	T	999	PASS	.	GT:RD:AD:FREQ:DP2:DP4	0/0:23:0:0.00:23,0:NA	0/1:14:5:0.263158:14,5:NA
chr10	116657805	NOVEL	A	G	999	PASS	.	GT:RD:AD:FREQ:DP2:DP4	0/0:36:0:0.00:36,0:NA	0/1:32:5:0.135135:32,5:NA
chrX	47440732	NOVEL	G	A	999	PASS	.	GT:RD:AD:FREQ:DP2:DP4	0/0:33:0:0.00:33,0:NA	0/1:36:5:0.121951:36,5:NA
chr4	66588283	NOVEL	C	T	999	PASS	.	GT:RD:AD:FREQ:DP2:DP4	0/0:11:0:0.00:11,0:NA	0/1:19:3:0.136364:19,3:NA
chr3	46843266	NOVEL	C	G	999	PASS	.	GT:RD:AD:FREQ:DP2:DP4	0/0:13:0:0.00:13,0:NA	0/1:13:2:0.133333:13,2:NA
chr1	226052830	DBSNP	A	G	999	PASS	.	GT:RD:AD:FREQ:DP2:DP4	0/0:41:0:0.00:41,0:NA	0/1:38:3:0.073171:38,3:NA
chr12	95965264	DBSNP	T	A	999	PASS	.	GT:RD:AD:FREQ:DP2:DP4	0/0:21:0:0.00:21,0:NA	0/1:21:3:0.125:21,3:NA
chr13	74096427	NOVEL	G	A	999	PASS	.	GT:RD:AD:FREQ:DP2:DP4	0/0:17:0:0.00:17,0:NA	0/1:15:4:0.210526:15,4:NA
chrX	120192061	NOVEL	T	C	999	PASS	.	GT:RD:AD:FREQ:DP2:DP4	0/0:37:0:0.00:37,0:NA	0/1:22:5:0.185185:22,5:NA
chr4	71742048	NOVEL	G	A	999	PASS	.	GT:RD:AD:FREQ:DP2:DP4	0/0:17:0:0.00:17,0:NA	0/1:14:4:0.222222:14,4:NA
chrX	20752902	DBSNP	T	C	999	PASS	.	GT:RD:AD:FREQ:DP2:DP4	0/0:24:0:0.00:24,0:NA	0/1:18:3:0.142857:18,3:NA
chr8	119081741	NOVEL	G	C	999	PASS	.	GT:RD:AD:FREQ:DP2:DP4	0/0:18:0:0.00:18,0:NA	0/1:10:4:0.285714:10,4:NA
chr3	16261872	DBSNP	G	A	999	PASS	.	GT:RD:AD:FREQ:DP2:DP4	0/0:27:0:0.00:27,0:NA	0/1:27:9:0.25:27,9:NA
chr3	89212473	NOVEL	A	G	999	PASS	.	GT:RD:AD:FREQ:DP2:DP4	0/0:17:0:0.00:17,0:NA	0/1:11:2:0.153846:11,2:NA
chrX	22680110	DBSNP	A	T	999	PASS	.	GT:RD:AD:FREQ:DP2:DP4	0/0:27:0:0.00:27,0:NA	0/1:22:4:0.153846:22,4:NA
chrX	51877502	DBSNP	G	A	999	PASS	.	GT:RD:AD:FREQ:DP2:DP4	0/0:20:0:0.00:20,0:NA	0/1:31:5:0.138889:31,5:NA
chr1	190736487	NOVEL	T	G	999	PASS	.	GT:RD:AD:FREQ:DP2:DP4	0/0:35:0:0.00:35,0:NA	0/1:26:6:0.1875:26,6:NA
chr6	69071620	NOVEL	T	A	999	PASS	.	GT:RD:AD:FREQ:DP2:DP4	0/0:39:0:0.00:39,0:NA	0/1:24:6:0.2:24,6:NA
chrX	36226188	DBSNP	T	A	999	PASS	.	GT:RD:AD:FREQ:DP2:DP4	0/0:27:0:0.00:27,0:NA	0/1:14:6:0.3:14,6:NA
chr13	68808278	NOVEL	A	T	999	PASS	.	GT:RD:AD:FREQ:DP2:DP4	0/0:13:0:0.00:13,0:NA	0/1:14:4:0.222222:14,4:NA
chrX	22576000	DBSNP	T	C	999	PASS	.	GT:RD:AD:FREQ:DP2:DP4	0/0:25:0:0.00:25,0:NA	0/1:20:6:0.230769:20,6:NA
chrX	20414355	DBSNP	A	G	999	PASS	.	GT:RD:AD:FREQ:DP2:DP4	0/0:25:0:0.00:25,0:NA	0/1:25:7:0.21875:25,7:NA
chr5	4627142	DBSNP	T	G	999	PASS	.	GT:RD:AD:FREQ:DP2:DP4	0/0:22:0:0.00:22,0:NA	0/1:29:4:0.121212:29,4:NA
chr17	21305362	DBSNP	G	A	999	PASS	.	GT:RD:AD:FREQ:DP2:DP4	0/0:26:0:0.00:26,0:NA	0/1:17:3:0.15:17,3:NA
chr2	231423595	DBSNP	G	C	999	PASS	.	GT:RD:AD:FREQ:DP2:DP4	0/0:19:0:0.00:19,0:NA	0/1:16:4:0.2:16,4:NA
chr2	165133598	NOVEL	C	T	999	PASS	.	GT:RD:AD:FREQ:DP2:DP4	0/0:18:0:0.00:18,0:NA	0/1:15:4:0.210526:15,4:NA
chrX	27267189	DBSNP	T	C	999	PASS	.	GT:RD:AD:FREQ:DP2:DP4	0/0:28:0:0.00:28,0:NA	0/1:26:4:0.133333:26,4:NA
chrX	23904630	DBSNP	C	T	999	PASS	.	GT:RD:AD:FREQ:DP2:DP4	0/0:32:0:0.00:32,0:NA	0/1:23:6:0.206897:23,6:NA
chr1	222748863	DBSNP	C	T	999	PASS	.	GT:RD:AD:FREQ:DP2:DP4	0/0:25:0:0.00:25,0:NA	0/1:21:3:0.125:21,3:NA
chr21	27435525	DBSNP	C	T	999	PASS	.	GT:RD:AD:FREQ:DP2:DP4	0/0:34:0:0.00:34,0:NA	0/1:36:5:0.121951:36,5:NA
chrX	27174435	DBSNP	C	T	999	PASS	.	GT:RD:AD:FREQ:DP2:DP4	0/0:20:0:0.00:20,0:NA	0/1:24:5:0.172414:24,5:NA
chr1	238934793	NOVEL	C	T	999	PASS	.	GT:RD:AD:FREQ:DP2:DP4	0/0:55:0:0.00:55,0:NA	0/1:37:8:0.177778:37,8:NA
chr8	36802140	NOVEL	A	T	999	PASS	.	GT:RD:AD:FREQ:DP2:DP4	0/0:35:0:0.00:35,0:NA	0/1:15:12:0.444444:15,12:NA
chr14	83519944	DBSNP	G	C	999	PASS	.	GT:RD:AD:FREQ:DP2:DP4	0/0:21:0:0.00:21,0:NA	0/1:15:4:0.210526:15,4:NA
chr2	78944245	DBSNP	A	C	999	PASS	.	GT:RD:AD:FREQ:DP2:DP4	0/0:22:0:0.00:22,0:NA	0/1:23:3:0.115385:23,3:NA
chr21	29152776	DBSNP	C	G	999	PASS	.	GT:RD:AD:FREQ:DP2:DP4	0/0:39:1:0.00:39,1:NA	0/1:26:8:0.235294:26,8:NA
chrX	132669569	NOVEL	T	C	999	PASS	.	GT:RD:AD:FREQ:DP2:DP4	0/0:35:0:0.00:35,0:NA	0/1:32:5:0.135135:32,5:NA
chr17	12970315	DBSNP	G	A	999	PASS	.	GT:RD:AD:FREQ:DP2:DP4	0/0:33:1:0.00:33,1:NA	0/1:10:6:0.375:10,6:NA
chr1	40376688	NOVEL	T	C	999	PASS	.	GT:RD:AD:FREQ:DP2:DP4	0/0:34:0:0.00:34,0:NA	0/1:13:3:0.1875:13,3:NA
chr3	47778513	NOVEL	G	A	999	PASS	.	GT:RD:AD:FREQ:DP2:DP4	0/0:35:0:0.00:35,0:NA	0/1:32:5:0.135135:32,5:NA
chr5	7457815	NOVEL	A	G	999	PASS	.	GT:RD:AD:FREQ:DP2:DP4	0/0:39:0:0.00:39,0:NA	0/1:26:6:0.1875:26,6:NA
chr6	79658224	NOVEL	T	A	999	PASS	.	GT:RD:AD:FREQ:DP2:DP4	0/0:27:0:0.00:27,0:NA	0/1:16:4:0.2:16,4:NA
chrX	36272562	DBSNP	A	G	999	PASS	.	GT:RD:AD:FREQ:DP2:DP4	0/0:21:0:0.00:21,0:NA	0/1:18:5:0.217391:18,5:NA
chr11	40863588	NOVEL	C	A	999	PASS	.	GT:RD:AD:FREQ:DP2:DP4	0/0:25:0:0.00:25,0:NA	0/1:15:2:0.117647:15,2:NA
chrX	24696304	NOVEL	G	A	999	PASS	.	GT:RD:AD:FREQ:DP2:DP4	0/0:30:0:0.00:30,0:NA	0/1:18:2:0.1:18,2:NA
chrX	29593553	DBSNP	G	A	999	PASS	.	GT:RD:AD:FREQ:DP2:DP4	0/0:27:0:0.00:27,0:NA	0/1:18:6:0.25:18,6:NA
chr14	82663018	NOVEL	A	C	999	PASS	.	GT:RD:AD:FREQ:DP2:DP4	0/0:33:0:0.00:33,0:NA	0/1:25:4:0.137931:25,4:NA
chrX	22891762	DBSNP	C	T	999	PASS	.	GT:RD:AD:FREQ:DP2:DP4	0/0:25:0:0.00:25,0:NA	0/1:23:5:0.178571:23,5:NA
chr13	64687408	NOVEL	A	T	999	PASS	.	GT:RD:AD:FREQ:DP2:DP4	0/0:22:0:0.00:22,0:NA	0/1:11:7:0.388889:11,7:NA
chrX	18158056	DBSNP	G	A	999	PASS	.	GT:RD:AD:FREQ:DP2:DP4	0/0:28:0:0.00:28,0:NA	0/1:24:8:0.25:24,8:NA
chr19	32675151	DBSNP	G	A	999	PASS	.	GT:RD:AD:FREQ:DP2:DP4	0/0:30:0:0.00:30,0:NA	0/1:42:5:0.106383:42,5:NA
chr2	57054947	NOVEL	C	T	999	PASS	.	GT:RD:AD:FREQ:DP2:DP4	0/0:25:0:0.00:25,0:NA	0/1:16:4:0.2:16,4:NA
chrX	23709182	DBSNP	C	T	999	PASS	.	GT:RD:AD:FREQ:DP2:DP4	0/0:19:0:0.00:19,0:NA	0/1:19:3:0.136364:19,3:NA
chrX	39957932	NOVEL	G	A	999	PASS	.	GT:RD:AD:FREQ:DP2:DP4	0/0:25:0:0.00:25,0:NA	0/1:14:6:0.3:14,6:NA
chrX	22528408	DBSNP	A	G	999	PASS	.	GT:RD:AD:FREQ:DP2:DP4	0/0:23:0:0.00:23,0:NA	0/1:17:6:0.26087:17,6:NA
chrX	25426845	DBSNP	T	C	999	PASS	.	GT:RD:AD:FREQ:DP2:DP4	0/0:29:0:0.00:29,0:NA	0/1:22:4:0.153846:22,4:NA
chr2	7084236	DBSNP	G	A	999	PASS	.	GT:RD:AD:FREQ:DP2:DP4	0/0:19:0:0.00:19,0:NA	0/1:15:4:0.210526:15,4:NA
chr12	112016016	DBSNP	A	C	999	PASS	.	GT:RD:AD:FREQ:DP2:DP4	0/0:25:0:0.00:25,0:NA	0/1:14:5:0.263158:14,5:NA
chrX	20899665	DBSNP	C	G	999	PASS	.	GT:RD:AD:FREQ:DP2:DP4	0/0:23:0:0.00:23,0:NA	0/1:12:7:0.368421:12,7:NA
chrX	9139099	NOVEL	T	G	999	PASS	.	GT:RD:AD:FREQ:DP2:DP4	0/0:23:0:0.00:23,0:NA	0/1:29:4:0.121212:29,4:NA
chr11	41759992	NOVEL	T	C	999	PASS	.	GT:RD:AD:FREQ:DP2:DP4	0/0:21:0:0.00:21,0:NA	0/1:16:8:0.333333:16,8:NA
chr5	18834883	NOVEL	T	C	999	PASS	.	GT:RD:AD:FREQ:DP2:DP4	0/0:37:0:0.00:37,0:NA	0/1:32:5:0.135135:32,5:NA
chrX	94105948	NOVEL	C	A	999	PASS	.	GT:RD:AD:FREQ:DP2:DP4	0/0:27:0:0.00:27,0:NA	0/1:17:11:0.392857:17,11:NA
chr21	25028819	NOVEL	T	C	999	PASS	.	GT:RD:AD:FREQ:DP2:DP4	0/0:33:0:0.00:33,0:NA	0/1:23:4:0.148148:23,4:NA
chrX	62247306	NOVEL	C	T	999	PASS	.	GT:RD:AD:FREQ:DP2:DP4	0/0:55:0:0.00:55,0:NA	0/1:53:9:0.145161:53,9:NA
chr11	13690584	NOVEL	C	T	999	PASS	.	GT:RD:AD:FREQ:DP2:DP4	0/0:16:0:0.00:16,0:NA	0/1:7:3:0.3:7,3:NA
chrX	23587926	DBSNP	G	C	999	PASS	.	GT:RD:AD:FREQ:DP2:DP4	0/0:20:0:0.00:20,0:NA	0/1:23:9:0.28125:23,9:NA
chr5	103352769	NOVEL	T	C	999	PASS	.	GT:RD:AD:FREQ:DP2:DP4	0/0:43:0:0.00:43,0:NA	0/1:17:9:0.346154:17,9:NA
chr19	36524362	DBSNP	T	A	999	PASS	.	GT:RD:AD:FREQ:DP2:DP4	0/0:47:1:0.00:47,1:NA	0/1:45:4:0.081633:45,4:NA
chr14	62762052	NOVEL	C	T	999	PASS	.	GT:RD:AD:FREQ:DP2:DP4	0/0:34:0:0.00:34,0:NA	0/1:20:8:0.285714:20,8:NA
chr7	119748673	NOVEL	C	G	999	PASS	.	GT:RD:AD:FREQ:DP2:DP4	0/0:30:0:0.00:30,0:NA	0/1:19:3:0.136364:19,3:NA
chr13	73188157	NOVEL	C	A	999	PASS	.	GT:RD:AD:FREQ:DP2:DP4	0/0:20:0:0.00:20,0:NA	0/1:22:3:0.12:22,3:NA
chrX	23707513	DBSNP	G	A	999	PASS	.	GT:RD:AD:FREQ:DP2:DP4	0/0:20:0:0.00:20,0:NA	0/1:21:2:0.086957:21,2:NA
chr14	38662928	DBSNP	C	G	999	PASS	.	GT:RD:AD:FREQ:DP2:DP4	0/0:23:0:0.00:23,0:NA	0/1:16:3:0.157895:16,3:NA
chrX	22525238	DBSNP	A	G	999	PASS	.	GT:RD:AD:FREQ:DP2:DP4	0/0:21:0:0.00:21,0:NA	0/1:18:3:0.142857:18,3:NA
chrX	23442814	DBSNP	C	G	999	PASS	.	GT:RD:AD:FREQ:DP2:DP4	0/0:25:0:0.00:25,0:NA	0/1:29:7:0.194444:29,7:NA
chrX	28100552	NOVEL	T	C	999	PASS	.	GT:RD:AD:FREQ:DP2:DP4	0/0:34:0:0.00:34,0:NA	0/1:29:7:0.194444:29,7:NA
chr14	79432781	NOVEL	C	T	999	PASS	.	GT:RD:AD:FREQ:DP2:DP4	0/0:32:0:0.00:32,0:NA	0/1:30:9:0.230769:30,9:NA
chr9	125174803	NOVEL	T	C	999	PASS	.	GT:RD:AD:FREQ:DP2:DP4	0/0:33:1:0.00:33,1:NA	0/1:12:3:0.2:12,3:NA
chrX	23989249	DBSNP	T	C	999	PASS	.	GT:RD:AD:FREQ:DP2:DP4	0/0:32:0:0.00:32,0:NA	0/1:22:5:0.185185:22,5:NA
chr10	128893390	NOVEL	A	C	999	PASS	.	GT:RD:AD:FREQ:DP2:DP4	0/0:38:0:0.00:38,0:NA	0/1:21:6:0.222222:21,6:NA
chr21	23148291	NOVEL	G	A	999	PASS	.	GT:RD:AD:FREQ:DP2:DP4	0/0:36:0:0.00:36,0:NA	0/1:30:6:0.166667:30,6:NA
chr17	33330150	DBSNP	A	C	999	PASS	.	GT:RD:AD:FREQ:DP2:DP4	0/0:19:0:0.00:19,0:NA	0/1:15:6:0.285714:15,6:NA
chr12	91741760	DBSNP	G	A	999	PASS	.	GT:RD:AD:FREQ:DP2:DP4	0/0:21:0:0.00:21,0:NA	0/1:15:5:0.25:15,5:NA
chrX	19814057	DBSNP	A	G	999	PASS	.	GT:RD:AD:FREQ:DP2:DP4	0/0:22:0:0.00:22,0:NA	0/1:29:6:0.171429:29,6:NA
chr19	1271365	NOVEL	G	A	999	PASS	.	GT:RD:AD:FREQ:DP2:DP4	0/0:32:0:0.00:32,0:NA	0/1:16:6:0.272727:16,6:NA
chrX	22072812	DBSNP	C	T	999	PASS	.	GT:RD:AD:FREQ:DP2:DP4	0/0:25:0:0.00:25,0:NA	0/1:20:6:0.230769:20,6:NA
chr6	91561130	NOVEL	T	A	999	PASS	.	GT:RD:AD:FREQ:DP2:DP4	0/0:30:0:0.00:30,0:NA	0/1:24:3:0.111111:24,3:NA
chrX	25532790	DBSNP	A	G	999	PASS	.	GT:RD:AD:FREQ:DP2:DP4	0/0:33:0:0.00:33,0:NA	0/1:22:3:0.12:22,3:NA
chrX	22857698	DBSNP	T	C	999	PASS	.	GT:RD:AD:FREQ:DP2:DP4	0/0:20:0:0.00:20,0:NA	0/1:21:8:0.275862:21,8:NA
chr7	79458552	NOVEL	T	C	999	PASS	.	GT:RD:AD:FREQ:DP2:DP4	0/0:24:0:0.00:24,0:NA	0/1:22:9:0.290323:22,9:NA
chr18	58129209	NOVEL	A	G	999	PASS	.	GT:RD:AD:FREQ:DP2:DP4	0/0:37:0:0.00:37,0:NA	0/1:7:4:0.363636:7,4:NA
chr22	36423805	DBSNP	G	C	999	PASS	.	GT:RD:AD:FREQ:DP2:DP4	0/0:22:0:0.00:22,0:NA	0/1:26:3:0.103448:26,3:NA
chrX	36300632	DBSNP	G	A	999	PASS	.	GT:RD:AD:FREQ:DP2:DP4	0/0:30:0:0.00:30,0:NA	0/1:19:4:0.173913:19,4:NA
chr19	38362839	DBSNP	A	G	999	PASS	.	GT:RD:AD:FREQ:DP2:DP4	0/0:59:1:0.00:59,1:NA	0/1:44:4:0.083333:44,4:NA
chr19	28817415	DBSNP	C	T	999	PASS	.	GT:RD:AD:FREQ:DP2:DP4	0/0:46:0:0.00:46,0:NA	0/1:52:4:0.071429:52,4:NA
chr3	176359068	NOVEL	A	C	999	PASS	.	GT:RD:AD:FREQ:DP2:DP4	0/0:26:0:0.00:26,0:NA	0/1:11:2:0.153846:11,2:NA
chrX	101970761	NOVEL	A	G	999	PASS	.	GT:RD:AD:FREQ:DP2:DP4	0/0:37:0:0.00:37,0:NA	0/1:28:5:0.151515:28,5:NA
chrX	20658217	DBSNP	G	C	999	PASS	.	GT:RD:AD:FREQ:DP2:DP4	0/0:23:0:0.00:23,0:NA	0/1:20:3:0.130435:20,3:NA
chrX	75804029	DBSNP	G	T	999	PASS	.	GT:RD:AD:FREQ:DP2:DP4	0/0:50:0:0.00:50,0:NA	0/1:35:3:0.078947:35,3:NA
chr7	20291550	NOVEL	C	A	999	PASS	.	GT:RD:AD:FREQ:DP2:DP4	0/0:18:0:0.00:18,0:NA	0/1:7:4:0.363636:7,4:NA
chr5	115503334	NOVEL	G	T	999	PASS	.	GT:RD:AD:FREQ:DP2:DP4	0/0:36:0:0.00:36,0:NA	0/1:28:4:0.125:28,4:NA
chrX	37529865	DBSNP	G	A	999	PASS	.	GT:RD:AD:FREQ:DP2:DP4	0/0:38:0:0.00:38,0:NA	0/1:23:7:0.233333:23,7:NA
chr19	51348572	DBSNP	T	G	999	PASS	.	GT:RD:AD:FREQ:DP2:DP4	0/0:19:0:0.00:19,0:NA	0/1:21:2:0.086957:21,2:NA
chr20	5737464	DBSNP	G	A	999	PASS	.	GT:RD:AD:FREQ:DP2:DP4	0/0:22:0:0.00:22,0:NA	0/1:9:2:0.181818:9,2:NA
chr19	39284211	DBSNP	G	A	999	PASS	.	GT:RD:AD:FREQ:DP2:DP4	0/0:61:1:0.00:61,1:NA	0/1:48:7:0.127273:48,7:NA
chr19	32675983	DBSNP	G	A	999	PASS	.	GT:RD:AD:FREQ:DP2:DP4	0/0:43:1:0.00:43,1:NA	0/1:38:9:0.191489:38,9:NA
chr20	39249361	NOVEL	G	A	999	PASS	.	GT:RD:AD:FREQ:DP2:DP4	0/0:28:0:0.00:28,0:NA	0/1:16:2:0.111111:16,2:NA
chrX	20406077	DBSNP	A	G	999	PASS	.	GT:RD:AD:FREQ:DP2:DP4	0/0:31:0:0.00:31,0:NA	0/1:24:5:0.172414:24,5:NA
chr4	101794168	NOVEL	G	T	999	PASS	.	GT:RD:AD:FREQ:DP2:DP4	0/0:25:0:0.00:25,0:NA	0/1:17:5:0.227273:17,5:NA
chrX	29530669	DBSNP	T	C	999	PASS	.	GT:RD:AD:FREQ:DP2:DP4	0/0:23:0:0.00:23,0:NA	0/1:19:3:0.136364:19,3:NA
chr5	89524735	NOVEL	C	A	999	PASS	.	GT:RD:AD:FREQ:DP2:DP4	0/0:43:1:0.00:43,1:NA	0/1:27:6:0.181818:27,6:NA
chr2	153283541	DBSNP	T	A	999	PASS	.	GT:RD:AD:FREQ:DP2:DP4	0/0:23:0:0.00:23,0:NA	0/1:13:4:0.235294:13,4:NA
chr7	103985912	NOVEL	C	A	999	PASS	.	GT:RD:AD:FREQ:DP2:DP4	0/0:46:0:0.00:46,0:NA	0/1:33:3:0.083333:33,3:NA
chr2	133052310	DBSNP	A	G	999	PASS	.	GT:RD:AD:FREQ:DP2:DP4	0/0:38:0:0.00:38,0:NA	0/1:21:2:0.086957:21,2:NA
chr10	122249674	NOVEL	C	A	999	PASS	.	GT:RD:AD:FREQ:DP2:DP4	0/0:35:0:0.00:35,0:NA	0/1:14:2:0.125:14,2:NA
chr7	81991642	DBSNP	C	A	999	PASS	.	GT:RD:AD:FREQ:DP2:DP4	0/0:28:0:0.00:28,0:NA	0/1:31:5:0.138889:31,5:NA
chr12	115725704	DBSNP	G	A	999	PASS	.	GT:RD:AD:FREQ:DP2:DP4	0/0:34:0:0.00:34,0:NA	0/1:32:3:0.085714:32,3:NA
chr6	72508453	NOVEL	C	G	999	PASS	.	GT:RD:AD:FREQ:DP2:DP4	0/0:36:0:0.00:36,0:NA	0/1:17:3:0.15:17,3:NA
chrX	128061710	NOVEL	T	C	999	PASS	.	GT:RD:AD:FREQ:DP2:DP4	0/0:37:0:0.00:37,0:NA	0/1:25:4:0.137931:25,4:NA
chrX	75068015	NOVEL	A	T	999	PASS	.	GT:RD:AD:FREQ:DP2:DP4	0/0:58:0:0.00:58,0:NA	0/1:33:3:0.083333:33,3:NA
chrX	27265446	DBSNP	A	G	999	PASS	.	GT:RD:AD:FREQ:DP2:DP4	0/0:22:0:0.00:22,0:NA	0/1:24:5:0.172414:24,5:NA
chr22	18932541	DBSNP	G	T	999	PASS	.	GT:RD:AD:FREQ:DP2:DP4	0/0:34:0:0.00:34,0:NA	0/1:15:4:0.210526:15,4:NA
chr2	156626056	NOVEL	T	G	999	PASS	.	GT:RD:AD:FREQ:DP2:DP4	0/0:33:0:0.00:33,0:NA	0/1:27:4:0.129032:27,4:NA
chrX	22887299	DBSNP	G	T	999	PASS	.	GT:RD:AD:FREQ:DP2:DP4	0/0:24:0:0.00:24,0:NA	0/1:22:7:0.241379:22,7:NA
chr22	44909388	NOVEL	C	A	999	PASS	.	GT:RD:AD:FREQ:DP2:DP4	0/0:38:0:0.00:38,0:NA	0/1:19:4:0.173913:19,4:NA
chr1	225203196	DBSNP	C	T	999	PASS	.	GT:RD:AD:FREQ:DP2:DP4	0/0:38:0:0.00:38,0:NA	0/1:32:4:0.111111:32,4:NA
chr8	131258643	NOVEL	T	C	999	PASS	.	GT:RD:AD:FREQ:DP2:DP4	0/0:25:0:0.00:25,0:NA	0/1:19:7:0.269231:19,7:NA
chr19	28773902	DBSNP	T	C	999	PASS	.	GT:RD:AD:FREQ:DP2:DP4	0/0:31:0:0.00:31,0:NA	0/1:27:3:0.1:27,3:NA
chr11	788885	NOVEL	G	C	999	PASS	.	GT:RD:AD:FREQ:DP2:DP4	0/0:19:0:0.00:19,0:NA	0/1:11:3:0.214286:11,3:NA
chr7	140231847	NOVEL	G	A	999	PASS	.	GT:RD:AD:FREQ:DP2:DP4	0/0:30:0:0.00:30,0:NA	0/1:40:3:0.069767:40,3:NA
chr2	61622658	DBSNP	A	G	999	PASS	.	GT:RD:AD:FREQ:DP2:DP4	0/0:21:0:0.00:21,0:NA	0/1:9:4:0.307692:9,4:NA
chr5	105307040	NOVEL	T	C	999	PASS	.	GT:RD:AD:FREQ:DP2:DP4	0/0:33:0:0.00:33,0:NA	0/1:26:5:0.16129:26,5:NA
chr7	9170482	NOVEL	A	G	999	PASS	.	GT:RD:AD:FREQ:DP2:DP4	0/0:24:0:0.00:24,0:NA	0/1:13:8:0.380952:13,8:NA
chr19	40926313	NOVEL	G	A	999	PASS	.	GT:RD:AD:FREQ:DP2:DP4	0/0:40:0:0.00:40,0:NA	0/1:42:5:0.106383:42,5:NA
chrX	20676106	DBSNP	G	A	999	PASS	.	GT:RD:AD:FREQ:DP2:DP4	0/0:35:0:0.00:35,0:NA	0/1:22:4:0.153846:22,4:NA
chr14	37280068	DBSNP	C	T	999	PASS	.	GT:RD:AD:FREQ:DP2:DP4	0/0:29:0:0.00:29,0:NA	0/1:19:4:0.173913:19,4:NA
chr1	50510987	NOVEL	T	A	999	PASS	.	GT:RD:AD:FREQ:DP2:DP4	0/0:33:0:0.00:33,0:NA	0/1:30:6:0.166667:30,6:NA
chr5	127893205	NOVEL	G	C	999	PASS	.	GT:RD:AD:FREQ:DP2:DP4	0/0:35:0:0.00:35,0:NA	0/1:23:6:0.206897:23,6:NA
chrX	30222795	DBSNP	C	A	999	PASS	.	GT:RD:AD:FREQ:DP2:DP4	0/0:28:0:0.00:28,0:NA	0/1:26:7:0.212121:26,7:NA
chrX	23962643	DBSNP	C	T	999	PASS	.	GT:RD:AD:FREQ:DP2:DP4	0/0:22:0:0.00:22,0:NA	0/1:20:7:0.259259:20,7:NA
chrX	27326953	DBSNP	C	T	999	PASS	.	GT:RD:AD:FREQ:DP2:DP4	0/0:21:0:0.00:21,0:NA	0/1:31:7:0.184211:31,7:NA
chr13	64214325	NOVEL	C	A	999	PASS	.	GT:RD:AD:FREQ:DP2:DP4	0/0:24:0:0.00:24,0:NA	0/1:8:3:0.272727:8,3:NA
chrX	27263464	DBSNP	A	C	999	PASS	.	GT:RD:AD:FREQ:DP2:DP4	0/0:22:0:0.00:22,0:NA	0/1:20:4:0.166667:20,4:NA
chr14	29173897	DBSNP	A	G	999	PASS	.	GT:RD:AD:FREQ:DP2:DP4	0/0:25:0:0.00:25,0:NA	0/1:14:4:0.222222:14,4:NA
chrX	22582432	DBSNP	C	G	999	PASS	.	GT:RD:AD:FREQ:DP2:DP4	0/0:25:0:0.00:25,0:NA	0/1:12:4:0.25:12,4:NA
chrX	22067057	DBSNP	T	G	999	PASS	.	GT:RD:AD:FREQ:DP2:DP4	0/0:28:0:0.00:28,0:NA	0/1:22:3:0.12:22,3:NA
chr17	42125569	NOVEL	G	C	999	PASS	.	GT:RD:AD:FREQ:DP2:DP4	0/0:12:1:0.00:12,1:NA	0/1:21:2:0.086957:21,2:NA
chr12	80969356	NOVEL	C	A	999	PASS	.	GT:RD:AD:FREQ:DP2:DP4	0/0:17:0:0.00:17,0:NA	0/1:14:3:0.176471:14,3:NA
chr17	2105299	DBSNP	G	C	999	PASS	.	GT:RD:AD:FREQ:DP2:DP4	0/0:25:0:0.00:25,0:NA	0/1:18:5:0.217391:18,5:NA
chrX	37826384	DBSNP	G	A	999	PASS	.	GT:RD:AD:FREQ:DP2:DP4	0/0:19:0:0.00:19,0:NA	0/1:26:3:0.103448:26,3:NA
chr14	28607519	NOVEL	G	T	999	PASS	.	GT:RD:AD:FREQ:DP2:DP4	0/0:28:0:0.00:28,0:NA	0/1:21:3:0.125:21,3:NA
chr5	3705734	DBSNP	A	C	999	PASS	.	GT:RD:AD:FREQ:DP2:DP4	0/0:27:0:0.00:27,0:NA	0/1:25:9:0.264706:25,9:NA
chr4	74878200	NOVEL	T	A	999	PASS	.	GT:RD:AD:FREQ:DP2:DP4	0/0:24:0:0.00:24,0:NA	0/1:10:5:0.333333:10,5:NA
chrX	23405368	DBSNP	A	C	999	PASS	.	GT:RD:AD:FREQ:DP2:DP4	0/0:22:0:0.00:22,0:NA	0/1:20:5:0.2:20,5:NA
chrX	69887800	NOVEL	A	G	999	PASS	.	GT:RD:AD:FREQ:DP2:DP4	0/0:15:0:0.00:15,0:NA	0/1:17:6:0.26087:17,6:NA
chrX	30285082	DBSNP	A	G	999	PASS	.	GT:RD:AD:FREQ:DP2:DP4	0/0:23:0:0.00:23,0:NA	0/1:18:2:0.1:18,2:NA
chr9	137696713	DBSNP	C	T	999	PASS	.	GT:RD:AD:FREQ:DP2:DP4	0/0:36:1:0.00:36,1:NA	0/1:17:3:0.15:17,3:NA
chrX	39625208	NOVEL	T	C	999	PASS	.	GT:RD:AD:FREQ:DP2:DP4	0/0:37:0:0.00:37,0:NA	0/1:35:4:0.102564:35,4:NA
chr2	110099032	NOVEL	G	T	999	PASS	.	GT:RD:AD:FREQ:DP2:DP4	0/0:40:0:0.00:40,0:NA	0/1:19:4:0.173913:19,4:NA
chr7	121430086	NOVEL	T	C	999	PASS	.	GT:RD:AD:FREQ:DP2:DP4	0/0:23:0:0.00:23,0:NA	0/1:26:11:0.297297:26,11:NA
chr13	108750844	NOVEL	T	A	999	PASS	.	GT:RD:AD:FREQ:DP2:DP4	0/0:23:0:0.00:23,0:NA	0/1:9:2:0.181818:9,2:NA
chr10	19123306	NOVEL	A	T	999	PASS	.	GT:RD:AD:FREQ:DP2:DP4	0/0:30:0:0.00:30,0:NA	0/1:22:9:0.290323:22,9:NA
chrX	4053179	NOVEL	A	T	999	PASS	.	GT:RD:AD:FREQ:DP2:DP4	0/0:30:0:0.00:30,0:NA	0/1:25:11:0.305556:25,11:NA
chr1	72656894	DBSNP	C	A	999	PASS	.	GT:RD:AD:FREQ:DP2:DP4	0/0:26:0:0.00:26,0:NA	0/1:21:4:0.16:21,4:NA
chr17	12344068	NOVEL	G	A	999	PASS	.	GT:RD:AD:FREQ:DP2:DP4	0/0:32:0:0.00:32,0:NA	0/1:17:6:0.26087:17,6:NA
chrX	20718669	DBSNP	T	C	999	PASS	.	GT:RD:AD:FREQ:DP2:DP4	0/0:27:0:0.00:27,0:NA	0/1:23:5:0.178571:23,5:NA
chr1	59898809	NOVEL	G	T	999	PASS	.	GT:RD:AD:FREQ:DP2:DP4	0/0:31:0:0.00:31,0:NA	0/1:21:7:0.25:21,7:NA
chr5	3099171	DBSNP	A	T	999	PASS	.	GT:RD:AD:FREQ:DP2:DP4	0/0:23:0:0.00:23,0:NA	0/1:37:3:0.075:37,3:NA
chr4	94852	NOVEL	G	A	999	PASS	.	GT:RD:AD:FREQ:DP2:DP4	0/0:25:0:0.00:25,0:NA	0/1:16:4:0.2:16,4:NA
chr2	48307525	NOVEL	C	G	999	PASS	.	GT:RD:AD:FREQ:DP2:DP4	0/0:27:0:0.00:27,0:NA	0/1:20:8:0.285714:20,8:NA
chr7	38585462	DBSNP	G	A	999	PASS	.	GT:RD:AD:FREQ:DP2:DP4	0/0:19:0:0.00:19,0:NA	0/1:27:4:0.129032:27,4:NA
chr2	81873324	NOVEL	A	G	999	PASS	.	GT:RD:AD:FREQ:DP2:DP4	0/0:36:0:0.00:36,0:NA	0/1:27:4:0.129032:27,4:NA
chr5	1419932	DBSNP	C	G	999	PASS	.	GT:RD:AD:FREQ:DP2:DP4	0/0:19:0:0.00:19,0:NA	0/1:22:4:0.153846:22,4:NA
chrX	20974044	DBSNP	T	C	999	PASS	.	GT:RD:AD:FREQ:DP2:DP4	0/0:32:0:0.00:32,0:NA	0/1:17:9:0.346154:17,9:NA
chr2	141619829	DBSNP	C	T	999	PASS	.	GT:RD:AD:FREQ:DP2:DP4	0/0:19:0:0.00:19,0:NA	0/1:11:3:0.214286:11,3:NA
chr19	40346149	DBSNP	C	A	999	PASS	.	GT:RD:AD:FREQ:DP2:DP4	0/0:55:0:0.00:55,0:NA	0/1:47:4:0.078431:47,4:NA
chr5	21633902	NOVEL	G	T	999	PASS	.	GT:RD:AD:FREQ:DP2:DP4	0/0:46:0:0.00:46,0:NA	0/1:45:5:0.1:45,5:NA
chrX	22856736	DBSNP	A	G	999	PASS	.	GT:RD:AD:FREQ:DP2:DP4	0/0:22:0:0.00:22,0:NA	0/1:27:4:0.129032:27,4:NA
chr2	29910387	NOVEL	T	C	999	PASS	.	GT:RD:AD:FREQ:DP2:DP4	0/0:30:0:0.00:30,0:NA	0/1:10:2:0.166667:10,2:NA
chr18	26825899	NOVEL	G	T	999	PASS	.	GT:RD:AD:FREQ:DP2:DP4	0/0:29:0:0.00:29,0:NA	0/1:10:3:0.230769:10,3:NA
chrX	20899276	DBSNP	C	T	999	PASS	.	GT:RD:AD:FREQ:DP2:DP4	0/0:26:0:0.00:26,0:NA	0/1:19:3:0.136364:19,3:NA
chr2	124519570	NOVEL	C	T	999	PASS	.	GT:RD:AD:FREQ:DP2:DP4	0/0:22:0:0.00:22,0:NA	0/1:13:2:0.133333:13,2:NA
chr7	31751747	NOVEL	C	A	999	PASS	.	GT:RD:AD:FREQ:DP2:DP4	0/0:36:0:0.00:36,0:NA	0/1:27:4:0.129032:27,4:NA
chrX	22889257	DBSNP	C	A	999	PASS	.	GT:RD:AD:FREQ:DP2:DP4	0/0:22:0:0.00:22,0:NA	0/1:17:7:0.291667:17,7:NA
chr19	28641196	DBSNP	A	G	999	PASS	.	GT:RD:AD:FREQ:DP2:DP4	0/0:35:0:0.00:35,0:NA	0/1:29:4:0.121212:29,4:NA
chrX	25751190	DBSNP	T	G	999	PASS	.	GT:RD:AD:FREQ:DP2:DP4	0/0:27:0:0.00:27,0:NA	0/1:25:4:0.137931:25,4:NA
chr21	42866810	NOVEL	A	G	999	PASS	.	GT:RD:AD:FREQ:DP2:DP4	0/0:30:0:0.00:30,0:NA	0/1:17:3:0.15:17,3:NA
chr1	212182714	NOVEL	G	A	999	PASS	.	GT:RD:AD:FREQ:DP2:DP4	0/0:30:0:0.00:30,0:NA	0/1:34:7:0.170732:34,7:NA
chr14	34305898	DBSNP	G	T	999	PASS	.	GT:RD:AD:FREQ:DP2:DP4	0/0:25:0:0.00:25,0:NA	0/1:24:5:0.172414:24,5:NA
chrX	27802249	DBSNP	T	C	999	PASS	.	GT:RD:AD:FREQ:DP2:DP4	0/0:28:0:0.00:28,0:NA	0/1:25:3:0.107143:25,3:NA
chr1	190814628	DBSNP	C	T	999	PASS	.	GT:RD:AD:FREQ:DP2:DP4	0/0:19:0:0.00:19,0:NA	0/1:15:5:0.25:15,5:NA
chrX	27735551	DBSNP	A	G	999	PASS	.	GT:RD:AD:FREQ:DP2:DP4	0/0:27:0:0.00:27,0:NA	0/1:18:2:0.1:18,2:NA
chrX	22669780	DBSNP	A	T	999	PASS	.	GT:RD:AD:FREQ:DP2:DP4	0/0:24:0:0.00:24,0:NA	0/1:38:8:0.173913:38,8:NA
chr19	35751679	DBSNP	G	A	999	PASS	.	GT:RD:AD:FREQ:DP2:DP4	0/0:57:0:0.00:57,0:NA	0/1:37:9:0.195652:37,9:NA
chr7	101805088	DBSNP	G	A	999	PASS	.	GT:RD:AD:FREQ:DP2:DP4	0/0:20:0:0.00:20,0:NA	0/1:13:3:0.1875:13,3:NA
chr19	38527466	DBSNP	G	C	999	PASS	.	GT:RD:AD:FREQ:DP2:DP4	0/0:49:1:0.00:49,1:NA	0/1:49:4:0.075472:49,4:NA
chrX	23444981	DBSNP	T	C	999	PASS	.	GT:RD:AD:FREQ:DP2:DP4	0/0:27:0:0.00:27,0:NA	0/1:27:3:0.1:27,3:NA
chrX	27248504	DBSNP	A	G	999	PASS	.	GT:RD:AD:FREQ:DP2:DP4	0/0:19:0:0.00:19,0:NA	0/1:25:3:0.107143:25,3:NA
chr7	8767107	NOVEL	C	T	999	PASS	.	GT:RD:AD:FREQ:DP2:DP4	0/0:26:0:0.00:26,0:NA	0/1:19:2:0.095238:19,2:NA
chrX	21269883	NOVEL	C	A	999	PASS	.	GT:RD:AD:FREQ:DP2:DP4	0/0:17:0:0.00:17,0:NA	0/1:24:4:0.142857:24,4:NA
chr13	65548022	NOVEL	C	T	999	PASS	.	GT:RD:AD:FREQ:DP2:DP4	0/0:26:0:0.00:26,0:NA	0/1:11:3:0.214286:11,3:NA
chr5	44080964	NOVEL	A	G	999	PASS	.	GT:RD:AD:FREQ:DP2:DP4	0/0:27:0:0.00:27,0:NA	0/1:19:5:0.208333:19,5:NA
chrX	74663804	NOVEL	C	A	999	PASS	.	GT:RD:AD:FREQ:DP2:DP4	0/0:49:0:0.00:49,0:NA	0/1:44:3:0.06383:44,3:NA
chrX	36339191	DBSNP	C	T	999	PASS	.	GT:RD:AD:FREQ:DP2:DP4	0/0:27:0:0.00:27,0:NA	0/1:30:3:0.090909:30,3:NA
chrX	22070488	DBSNP	C	T	999	PASS	.	GT:RD:AD:FREQ:DP2:DP4	0/0:23:0:0.00:23,0:NA	0/1:24:3:0.111111:24,3:NA
chrX	30222466	DBSNP	G	A	999	PASS	.	GT:RD:AD:FREQ:DP2:DP4	0/0:30:0:0.00:30,0:NA	0/1:19:4:0.173913:19,4:NA
chr19	36292000	DBSNP	C	T	999	PASS	.	GT:RD:AD:FREQ:DP2:DP4	0/0:44:0:0.00:44,0:NA	0/1:39:9:0.1875:39,9:NA
chr13	97616954	NOVEL	C	A	999	PASS	.	GT:RD:AD:FREQ:DP2:DP4	0/0:27:0:0.00:27,0:NA	0/1:16:2:0.111111:16,2:NA
chr21	42798027	NOVEL	C	A	999	PASS	.	GT:RD:AD:FREQ:DP2:DP4	0/0:49:0:0.00:49,0:NA	0/1:40:8:0.166667:40,8:NA
chrX	25539269	DBSNP	G	T	999	PASS	.	GT:RD:AD:FREQ:DP2:DP4	0/0:20:0:0.00:20,0:NA	0/1:16:4:0.2:16,4:NA
chr5	66236562	NOVEL	C	A	999	PASS	.	GT:RD:AD:FREQ:DP2:DP4	0/0:45:0:0.00:45,0:NA	0/1:31:5:0.138889:31,5:NA
chr21	34529234	DBSNP	T	G	999	PASS	.	GT:RD:AD:FREQ:DP2:DP4	0/0:27:0:0.00:27,0:NA	0/1:32:4:0.111111:32,4:NA
chr1	191802893	DBSNP	G	A	999	PASS	.	GT:RD:AD:FREQ:DP2:DP4	0/0:19:0:0.00:19,0:NA	0/1:17:4:0.190476:17,4:NA
chr8	98603416	NOVEL	G	A	999	PASS	.	GT:RD:AD:FREQ:DP2:DP4	0/0:23:0:0.00:23,0:NA	0/1:12:2:0.142857:12,2:NA
chrX	27763778	DBSNP	T	C	999	PASS	.	GT:RD:AD:FREQ:DP2:DP4	0/0:25:0:0.00:25,0:NA	0/1:21:4:0.16:21,4:NA
chr21	42307089	NOVEL	A	G	999	PASS	.	GT:RD:AD:FREQ:DP2:DP4	0/0:18:0:0.00:18,0:NA	0/1:21:3:0.125:21,3:NA
chr17	8911793	DBSNP	C	T	999	PASS	.	GT:RD:AD:FREQ:DP2:DP4	0/0:20:0:0.00:20,0:NA	0/1:17:3:0.15:17,3:NA
chrX	21437056	DBSNP	A	G	999	PASS	.	GT:RD:AD:FREQ:DP2:DP4	0/0:35:0:0.00:35,0:NA	0/1:29:4:0.121212:29,4:NA
chrX	29413185	DBSNP	A	G	999	PASS	.	GT:RD:AD:FREQ:DP2:DP4	0/0:24:0:0.00:24,0:NA	0/1:25:7:0.21875:25,7:NA
chrX	22579528	DBSNP	A	C	999	PASS	.	GT:RD:AD:FREQ:DP2:DP4	0/0:25:0:0.00:25,0:NA	0/1:18:6:0.25:18,6:NA
chr2	125662981	NOVEL	C	A	999	PASS	.	GT:RD:AD:FREQ:DP2:DP4	0/0:23:0:0.00:23,0:NA	0/1:17:3:0.15:17,3:NA
chr9	86062864	NOVEL	T	C	999	PASS	.	GT:RD:AD:FREQ:DP2:DP4	0/0:26:0:0.00:26,0:NA	0/1:11:3:0.214286:11,3:NA
chr1	236626578	DBSNP	G	A	999	PASS	.	GT:RD:AD:FREQ:DP2:DP4	0/0:53:1:0.00:53,1:NA	0/1:44:7:0.137255:44,7:NA
chr10	35207374	NOVEL	A	G	999	PASS	.	GT:RD:AD:FREQ:DP2:DP4	0/0:28:0:0.00:28,0:NA	0/1:25:7:0.21875:25,7:NA
chr16	60925692	NOVEL	T	C	999	PASS	.	GT:RD:AD:FREQ:DP2:DP4	0/0:21:0:0.00:21,0:NA	0/1:18:8:0.307692:18,8:NA
chrX	65223626	NOVEL	T	C	999	PASS	.	GT:RD:AD:FREQ:DP2:DP4	0/0:52:0:0.00:52,0:NA	0/1:40:3:0.069767:40,3:NA
chr6	142256143	NOVEL	G	A	999	PASS	.	GT:RD:AD:FREQ:DP2:DP4	0/0:29:0:0.00:29,0:NA	0/1:10:7:0.411765:10,7:NA
chr9	110950257	NOVEL	G	T	999	PASS	.	GT:RD:AD:FREQ:DP2:DP4	0/0:36:0:0.00:36,0:NA	0/1:10:3:0.230769:10,3:NA
chrX	114504719	NOVEL	C	A	999	PASS	.	GT:RD:AD:FREQ:DP2:DP4	0/0:52:0:0.00:52,0:NA	0/1:29:3:0.09375:29,3:NA
chr2	160494473	DBSNP	T	C	999	PASS	.	GT:RD:AD:FREQ:DP2:DP4	0/0:27:0:0.00:27,0:NA	0/1:18:4:0.181818:18,4:NA
chrX	20969708	DBSNP	T	C	999	PASS	.	GT:RD:AD:FREQ:DP2:DP4	0/0:24:0:0.00:24,0:NA	0/1:11:3:0.214286:11,3:NA
chr10	30624705	NOVEL	G	A	999	PASS	.	GT:RD:AD:FREQ:DP2:DP4	0/0:32:0:0.00:32,0:NA	0/1:21:7:0.25:21,7:NA
chr14	25758991	DBSNP	G	A	999	PASS	.	GT:RD:AD:FREQ:DP2:DP4	0/0:23:0:0.00:23,0:NA	0/1:25:5:0.166667:25,5:NA
chr15	92313053	NOVEL	G	T	999	PASS	.	GT:RD:AD:FREQ:DP2:DP4	0/0:46:0:0.00:46,0:NA	0/1:34:4:0.105263:34,4:NA
chr7	118799212	NOVEL	T	C	999	PASS	.	GT:RD:AD:FREQ:DP2:DP4	0/0:33:0:0.00:33,0:NA	0/1:26:7:0.212121:26,7:NA
chr19	31318358	DBSNP	G	A	999	PASS	.	GT:RD:AD:FREQ:DP2:DP4	0/0:46:1:0.00:46,1:NA	0/1:41:8:0.163265:41,8:NA
chr5	158466134	NOVEL	G	T	999	PASS	.	GT:RD:AD:FREQ:DP2:DP4	0/0:30:0:0.00:30,0:NA	0/1:16:3:0.157895:16,3:NA
chrX	119449743	DBSNP	A	G	999	PASS	.	GT:RD:AD:FREQ:DP2:DP4	0/0:20:0:0.00:20,0:NA	0/1:18:3:0.142857:18,3:NA
chr21	20446686	NOVEL	G	A	999	PASS	.	GT:RD:AD:FREQ:DP2:DP4	0/0:38:0:0.00:38,0:NA	0/1:19:3:0.136364:19,3:NA
chrX	23295302	DBSNP	C	T	999	PASS	.	GT:RD:AD:FREQ:DP2:DP4	0/0:24:0:0.00:24,0:NA	0/1:32:6:0.157895:32,6:NA
chr12	41217781	NOVEL	C	A	999	PASS	.	GT:RD:AD:FREQ:DP2:DP4	0/0:29:0:0.00:29,0:NA	0/1:23:4:0.148148:23,4:NA
chrX	27442666	DBSNP	C	T	999	PASS	.	GT:RD:AD:FREQ:DP2:DP4	0/0:24:0:0.00:24,0:NA	0/1:21:3:0.125:21,3:NA
chr17	7363626	NOVEL	T	C	999	PASS	.	GT:RD:AD:FREQ:DP2:DP4	0/0:22:0:0.00:22,0:NA	0/1:21:4:0.16:21,4:NA
chr6	119613402	NOVEL	A	C	999	PASS	.	GT:RD:AD:FREQ:DP2:DP4	0/0:25:0:0.00:25,0:NA	0/1:20:6:0.230769:20,6:NA
chr1	52565436	NOVEL	C	G	999	PASS	.	GT:RD:AD:FREQ:DP2:DP4	0/0:33:0:0.00:33,0:NA	0/1:25:9:0.264706:25,9:NA
chrX	51125601	DBSNP	A	G	999	PASS	.	GT:RD:AD:FREQ:DP2:DP4	0/0:27:0:0.00:27,0:NA	0/1:19:6:0.24:19,6:NA
chrX	22876140	DBSNP	T	G	999	PASS	.	GT:RD:AD:FREQ:DP2:DP4	0/0:25:1:0.00:25,1:NA	0/1:26:4:0.133333:26,4:NA
chr9	95753074	NOVEL	T	A	999	PASS	.	GT:RD:AD:FREQ:DP2:DP4	0/0:40:0:0.00:40,0:NA	0/1:22:4:0.153846:22,4:NA
chr14	98541919	NOVEL	C	A	999	PASS	.	GT:RD:AD:FREQ:DP2:DP4	0/0:27:0:0.00:27,0:NA	0/1:21:4:0.16:21,4:NA
chr7	41025298	DBSNP	T	C	999	PASS	.	GT:RD:AD:FREQ:DP2:DP4	0/0:27:0:0.00:27,0:NA	0/1:27:4:0.129032:27,4:NA
chrX	21056842	DBSNP	A	G	999	PASS	.	GT:RD:AD:FREQ:DP2:DP4	0/0:22:0:0.00:22,0:NA	0/1:26:5:0.16129:26,5:NA
chr2	52696319	NOVEL	A	G	999	PASS	.	GT:RD:AD:FREQ:DP2:DP4	0/0:29:0:0.00:29,0:NA	0/1:18:6:0.25:18,6:NA
chrX	62572834	NOVEL	A	G	999	PASS	.	GT:RD:AD:FREQ:DP2:DP4	0/0:59:0:0.00:59,0:NA	0/1:47:5:0.096154:47,5:NA
chr22	38574306	NOVEL	G	T	999	PASS	.	GT:RD:AD:FREQ:DP2:DP4	0/0:31:0:0.00:31,0:NA	0/1:15:4:0.210526:15,4:NA
chrX	22369070	DBSNP	G	A	999	PASS	.	GT:RD:AD:FREQ:DP2:DP4	0/0:26:0:0.00:26,0:NA	0/1:27:3:0.1:27,3:NA
chr3	95871703	NOVEL	C	T	999	PASS	.	GT:RD:AD:FREQ:DP2:DP4	0/0:26:0:0.00:26,0:NA	0/1:16:6:0.272727:16,6:NA
chrX	22368004	DBSNP	C	G	999	PASS	.	GT:RD:AD:FREQ:DP2:DP4	0/0:28:0:0.00:28,0:NA	0/1:23:3:0.115385:23,3:NA
chr10	118193578	NOVEL	C	G	999	PASS	.	GT:RD:AD:FREQ:DP2:DP4	0/0:41:0:0.00:41,0:NA	0/1:25:4:0.137931:25,4:NA
chrX	23412936	DBSNP	T	C	999	PASS	.	GT:RD:AD:FREQ:DP2:DP4	0/0:40:0:0.00:40,0:NA	0/1:32:5:0.135135:32,5:NA
chrX	10611553	NOVEL	C	T	999	PASS	.	GT:RD:AD:FREQ:DP2:DP4	0/0:19:0:0.00:19,0:NA	0/1:22:6:0.214286:22,6:NA
chrX	20477948	DBSNP	T	A	999	PASS	.	GT:RD:AD:FREQ:DP2:DP4	0/0:30:0:0.00:30,0:NA	0/1:31:4:0.114286:31,4:NA
chr19	30090164	DBSNP	C	T	999	PASS	.	GT:RD:AD:FREQ:DP2:DP4	0/0:44:1:0.00:44,1:NA	0/1:27:5:0.15625:27,5:NA
chr13	87956615	NOVEL	T	G	999	PASS	.	GT:RD:AD:FREQ:DP2:DP4	0/0:15:0:0.00:15,0:NA	0/1:11:4:0.266667:11,4:NA
chr12	117188389	NOVEL	G	A	999	PASS	.	GT:RD:AD:FREQ:DP2:DP4	0/0:26:0:0.00:26,0:NA	0/1:16:2:0.111111:16,2:NA
chr18	53560239	NOVEL	A	G	999	PASS	.	GT:RD:AD:FREQ:DP2:DP4	0/0:26:0:0.00:26,0:NA	0/1:15:2:0.117647:15,2:NA
chr12	87472752	DBSNP	G	C	999	PASS	.	GT:RD:AD:FREQ:DP2:DP4	0/0:23:0:0.00:23,0:NA	0/1:19:11:0.366667:19,11:NA
chrX	69474358	NOVEL	T	A	999	PASS	.	GT:RD:AD:FREQ:DP2:DP4	0/0:40:0:0.00:40,0:NA	0/1:44:5:0.102041:44,5:NA
chr18	71515367	NOVEL	C	T	999	PASS	.	GT:RD:AD:FREQ:DP2:DP4	0/0:32:0:0.00:32,0:NA	0/1:16:4:0.2:16,4:NA
chr15	37767297	NOVEL	C	T	999	PASS	.	GT:RD:AD:FREQ:DP2:DP4	0/0:26:0:0.00:26,0:NA	0/1:22:3:0.12:22,3:NA
chr6	77695446	NOVEL	T	C	999	PASS	.	GT:RD:AD:FREQ:DP2:DP4	0/0:37:0:0.00:37,0:NA	0/1:21:5:0.192308:21,5:NA
chrX	64157864	NOVEL	A	G	999	PASS	.	GT:RD:AD:FREQ:DP2:DP4	0/0:63:0:0.00:63,0:NA	0/1:46:6:0.115385:46,6:NA
chrX	20718134	DBSNP	C	T	999	PASS	.	GT:RD:AD:FREQ:DP2:DP4	0/0:27:0:0.00:27,0:NA	0/1:21:4:0.16:21,4:NA
chr9	1438635	NOVEL	T	C	999	PASS	.	GT:RD:AD:FREQ:DP2:DP4	0/0:30:0:0.00:30,0:NA	0/1:8:5:0.384615:8,5:NA
chrX	107360972	NOVEL	C	T	999	PASS	.	GT:RD:AD:FREQ:DP2:DP4	0/0:23:0:0.00:23,0:NA	0/1:33:3:0.083333:33,3:NA
chr9	83164957	NOVEL	T	C	999	PASS	.	GT:RD:AD:FREQ:DP2:DP4	0/0:34:0:0.00:34,0:NA	0/1:15:3:0.166667:15,3:NA
chr18	15391847	DBSNP	G	A	999	PASS	.	GT:RD:AD:FREQ:DP2:DP4	0/0:45:0:0.00:45,0:NA	0/1:41:3:0.068182:41,3:NA
chr7	128080768	NOVEL	T	C	999	PASS	.	GT:RD:AD:FREQ:DP2:DP4	0/0:38:0:0.00:38,0:NA	0/1:40:4:0.090909:40,4:NA
chr21	20635260	NOVEL	A	G	999	PASS	.	GT:RD:AD:FREQ:DP2:DP4	0/0:46:0:0.00:46,0:NA	0/1:30:6:0.166667:30,6:NA
chr11	77831220	NOVEL	A	T	999	PASS	.	GT:RD:AD:FREQ:DP2:DP4	0/0:19:0:0.00:19,0:NA	0/1:9:3:0.25:9,3:NA
chr22	29685185	NOVEL	A	C	999	PASS	.	GT:RD:AD:FREQ:DP2:DP4	0/0:28:0:0.00:28,0:NA	0/1:30:7:0.189189:30,7:NA
chr12	5558518	DBSNP	C	T	999	PASS	.	GT:RD:AD:FREQ:DP2:DP4	0/0:32:0:0.00:32,0:NA	0/1:24:6:0.2:24,6:NA
chrX	27432378	DBSNP	T	A	999	PASS	.	GT:RD:AD:FREQ:DP2:DP4	0/0:25:0:0.00:25,0:NA	0/1:14:4:0.222222:14,4:NA
chr6	140007430	NOVEL	T	C	999	PASS	.	GT:RD:AD:FREQ:DP2:DP4	0/0:22:0:0.00:22,0:NA	0/1:18:4:0.181818:18,4:NA
chr5	1471309	DBSNP	G	A	999	PASS	.	GT:RD:AD:FREQ:DP2:DP4	0/0:35:0:0.00:35,0:NA	0/1:27:6:0.181818:27,6:NA
chr2	142917155	DBSNP	T	C	999	PASS	.	GT:RD:AD:FREQ:DP2:DP4	0/0:22:0:0.00:22,0:NA	0/1:14:3:0.176471:14,3:NA
chr21	37361197	DBSNP	T	G	999	PASS	.	GT:RD:AD:FREQ:DP2:DP4	0/0:32:0:0.00:32,0:NA	0/1:37:3:0.075:37,3:NA
chr8	10727057	NOVEL	G	A	999	PASS	.	GT:RD:AD:FREQ:DP2:DP4	0/0:19:0:0.00:19,0:NA	0/1:12:5:0.294118:12,5:NA
chrX	56305047	DBSNP	G	T	999	PASS	.	GT:RD:AD:FREQ:DP2:DP4	0/0:30:0:0.00:30,0:NA	0/1:34:5:0.128205:34,5:NA
chr1	214081045	NOVEL	T	G	999	PASS	.	GT:RD:AD:FREQ:DP2:DP4	0/0:37:0:0.00:37,0:NA	0/1:19:4:0.173913:19,4:NA
chr2	140552240	NOVEL	A	G	999	PASS	.	GT:RD:AD:FREQ:DP2:DP4	0/0:32:0:0.00:32,0:NA	0/1:22:4:0.153846:22,4:NA
chrX	22856962	DBSNP	T	G	999	PASS	.	GT:RD:AD:FREQ:DP2:DP4	0/0:23:0:0.00:23,0:NA	0/1:22:4:0.153846:22,4:NA
chrX	27825843	NOVEL	C	T	999	PASS	.	GT:RD:AD:FREQ:DP2:DP4	0/0:24:0:0.00:24,0:NA	0/1:24:5:0.172414:24,5:NA
chr17	5748998	NOVEL	T	C	999	PASS	.	GT:RD:AD:FREQ:DP2:DP4	0/0:40:0:0.00:40,0:NA	0/1:22:4:0.153846:22,4:NA
chr10	85376327	NOVEL	A	C	999	PASS	.	GT:RD:AD:FREQ:DP2:DP4	0/0:32:0:0.00:32,0:NA	0/1:29:7:0.194444:29,7:NA
chr7	104820064	NOVEL	G	T	999	PASS	.	GT:RD:AD:FREQ:DP2:DP4	0/0:18:0:0.00:18,0:NA	0/1:10:3:0.230769:10,3:NA
chr19	34269886	DBSNP	G	T	999	PASS	.	GT:RD:AD:FREQ:DP2:DP4	0/0:49:0:0.00:49,0:NA	0/1:37:9:0.195652:37,9:NA
chr5	38034360	NOVEL	C	G	999	PASS	.	GT:RD:AD:FREQ:DP2:DP4	0/0:28:0:0.00:28,0:NA	0/1:17:4:0.190476:17,4:NA
chrX	29259661	DBSNP	G	A	999	PASS	.	GT:RD:AD:FREQ:DP2:DP4	0/0:21:0:0.00:21,0:NA	0/1:22:5:0.185185:22,5:NA
chr9	107222483	NOVEL	G	A	999	PASS	.	GT:RD:AD:FREQ:DP2:DP4	0/0:29:0:0.00:29,0:NA	0/1:12:4:0.25:12,4:NA
chr1	238465928	NOVEL	A	C	999	PASS	.	GT:RD:AD:FREQ:DP2:DP4	0/0:67:0:0.00:67,0:NA	0/1:45:3:0.0625:45,3:NA
chrX	21036882	DBSNP	G	A	999	PASS	.	GT:RD:AD:FREQ:DP2:DP4	0/0:21:0:0.00:21,0:NA	0/1:15:7:0.318182:15,7:NA
chrX	45540361	DBSNP	C	A	999	PASS	.	GT:RD:AD:FREQ:DP2:DP4	0/0:33:1:0.00:33,1:NA	0/1:31:5:0.138889:31,5:NA
chr18	44583055	NOVEL	A	G	999	PASS	.	GT:RD:AD:FREQ:DP2:DP4	0/0:28:0:0.00:28,0:NA	0/1:10:3:0.230769:10,3:NA
chrX	36397789	DBSNP	C	T	999	PASS	.	GT:RD:AD:FREQ:DP2:DP4	0/0:19:0:0.00:19,0:NA	0/1:24:7:0.225806:24,7:NA
chr16	60283926	NOVEL	A	G	999	PASS	.	GT:RD:AD:FREQ:DP2:DP4	0/0:16:0:0.00:16,0:NA	0/1:11:7:0.388889:11,7:NA
chr12	86167305	DBSNP	G	A	999	PASS	.	GT:RD:AD:FREQ:DP2:DP4	0/0:20:0:0.00:20,0:NA	0/1:13:3:0.1875:13,3:NA
chr8	98930825	NOVEL	G	A	999	PASS	.	GT:RD:AD:FREQ:DP2:DP4	0/0:25:0:0.00:25,0:NA	0/1:21:3:0.125:21,3:NA
chr5	40181260	NOVEL	C	A	999	PASS	.	GT:RD:AD:FREQ:DP2:DP4	0/0:32:0:0.00:32,0:NA	0/1:20:6:0.230769:20,6:NA
chrX	121366220	NOVEL	A	G	999	PASS	.	GT:RD:AD:FREQ:DP2:DP4	0/0:37:0:0.00:37,0:NA	0/1:14:6:0.3:14,6:NA
chr10	93421486	NOVEL	A	G	999	PASS	.	GT:RD:AD:FREQ:DP2:DP4	0/0:35:0:0.00:35,0:NA	0/1:25:10:0.285714:25,10:NA
chr21	18266245	DBSNP	T	G	999	PASS	.	GT:RD:AD:FREQ:DP2:DP4	0/0:23:0:0.00:23,0:NA	0/1:33:7:0.175:33,7:NA
chrX	20427191	DBSNP	G	T	999	PASS	.	GT:RD:AD:FREQ:DP2:DP4	0/0:22:0:0.00:22,0:NA	0/1:16:8:0.333333:16,8:NA
chrX	27361981	DBSNP	C	G	999	PASS	.	GT:RD:AD:FREQ:DP2:DP4	0/0:19:0:0.00:19,0:NA	0/1:23:9:0.28125:23,9:NA
chr6	39836525	NOVEL	G	T	999	PASS	.	GT:RD:AD:FREQ:DP2:DP4	0/0:35:0:0.00:35,0:NA	0/1:23:5:0.178571:23,5:NA
chr5	2013477	DBSNP	A	G	999	PASS	.	GT:RD:AD:FREQ:DP2:DP4	0/0:38:0:0.00:38,0:NA	0/1:25:6:0.193548:25,6:NA
chr10	17182824	NOVEL	T	G	999	PASS	.	GT:RD:AD:FREQ:DP2:DP4	0/0:45:0:0.00:45,0:NA	0/1:17:13:0.433333:17,13:NA
chrX	5783206	NOVEL	A	C	999	PASS	.	GT:RD:AD:FREQ:DP2:DP4	0/0:21:0:0.00:21,0:NA	0/1:15:5:0.25:15,5:NA
chr20	10535301	NOVEL	A	G	999	PASS	.	GT:RD:AD:FREQ:DP2:DP4	0/0:12:0:0.00:12,0:NA	0/1:11:5:0.3125:11,5:NA
chr1	233521260	DBSNP	G	A	999	PASS	.	GT:RD:AD:FREQ:DP2:DP4	0/0:36:0:0.00:36,0:NA	0/1:35:3:0.078947:35,3:NA
chr2	104254119	NOVEL	A	G	999	PASS	.	GT:RD:AD:FREQ:DP2:DP4	0/0:26:0:0.00:26,0:NA	0/1:17:3:0.15:17,3:NA
chr14	27100310	DBSNP	T	A	999	PASS	.	GT:RD:AD:FREQ:DP2:DP4	0/0:33:0:0.00:33,0:NA	0/1:21:3:0.125:21,3:NA
chr8	129730147	DBSNP	T	G	999	PASS	.	GT:RD:AD:FREQ:DP2:DP4	0/0:20:0:0.00:20,0:NA	0/1:12:2:0.142857:12,2:NA
chr18	21366343	NOVEL	T	G	999	PASS	.	GT:RD:AD:FREQ:DP2:DP4	0/0:33:0:0.00:33,0:NA	0/1:14:9:0.391304:14,9:NA
chr7	125893772	NOVEL	C	A	999	PASS	.	GT:RD:AD:FREQ:DP2:DP4	0/0:24:0:0.00:24,0:NA	0/1:34:5:0.128205:34,5:NA
chr14	85025639	NOVEL	T	A	999	PASS	.	GT:RD:AD:FREQ:DP2:DP4	0/0:31:0:0.00:31,0:NA	0/1:19:4:0.173913:19,4:NA
chr19	34253657	DBSNP	G	A	999	PASS	.	GT:RD:AD:FREQ:DP2:DP4	0/0:52:0:0.00:52,0:NA	0/1:32:3:0.085714:32,3:NA
chr1	187101065	NOVEL	A	T	999	PASS	.	GT:RD:AD:FREQ:DP2:DP4	0/0:31:0:0.00:31,0:NA	0/1:25:4:0.137931:25,4:NA
chrX	35897600	DBSNP	A	G	999	PASS	.	GT:RD:AD:FREQ:DP2:DP4	0/0:30:0:0.00:30,0:NA	0/1:22:5:0.185185:22,5:NA
chr4	100576021	NOVEL	A	G	999	PASS	.	GT:RD:AD:FREQ:DP2:DP4	0/0:31:0:0.00:31,0:NA	0/1:19:6:0.24:19,6:NA
chr18	4501491	NOVEL	A	G	999	PASS	.	GT:RD:AD:FREQ:DP2:DP4	0/0:29:0:0.00:29,0:NA	0/1:11:4:0.266667:11,4:NA
chr1	227661140	NOVEL	A	G	999	PASS	.	GT:RD:AD:FREQ:DP2:DP4	0/0:61:0:0.00:61,0:NA	0/1:34:5:0.128205:34,5:NA
chrX	20384397	DBSNP	T	G	999	PASS	.	GT:RD:AD:FREQ:DP2:DP4	0/0:29:0:0.00:29,0:NA	0/1:30:4:0.117647:30,4:NA
chr1	62232568	NOVEL	T	C	999	PASS	.	GT:RD:AD:FREQ:DP2:DP4	0/0:31:0:0.00:31,0:NA	0/1:20:8:0.285714:20,8:NA
chr17	32235316	NOVEL	G	T	999	PASS	.	GT:RD:AD:FREQ:DP2:DP4	0/0:38:0:0.00:38,0:NA	0/1:20:2:0.090909:20,2:NA
chrX	30155427	DBSNP	G	A	999	PASS	.	GT:RD:AD:FREQ:DP2:DP4	0/0:28:0:0.00:28,0:NA	0/1:22:5:0.185185:22,5:NA
chr1	27351817	NOVEL	T	C	999	PASS	.	GT:RD:AD:FREQ:DP2:DP4	0/0:31:0:0.00:31,0:NA	0/1:18:3:0.142857:18,3:NA
chrX	21452257	DBSNP	G	A	999	PASS	.	GT:RD:AD:FREQ:DP2:DP4	0/0:25:0:0.00:25,0:NA	0/1:27:3:0.1:27,3:NA
chrX	25561152	DBSNP	A	G	999	PASS	.	GT:RD:AD:FREQ:DP2:DP4	0/0:30:0:0.00:30,0:NA	0/1:22:3:0.12:22,3:NA
chrX	30224668	DBSNP	T	C	999	PASS	.	GT:RD:AD:FREQ:DP2:DP4	0/0:24:0:0.00:24,0:NA	0/1:20:11:0.354839:20,11:NA
chr6	148320905	NOVEL	A	C	999	PASS	.	GT:RD:AD:FREQ:DP2:DP4	0/0:17:0:0.00:17,0:NA	0/1:11:5:0.3125:11,5:NA
chrX	23441974	DBSNP	C	A	999	PASS	.	GT:RD:AD:FREQ:DP2:DP4	0/0:21:0:0.00:21,0:NA	0/1:28:4:0.125:28,4:NA
chrX	22602823	DBSNP	A	C	999	PASS	.	GT:RD:AD:FREQ:DP2:DP4	0/0:20:0:0.00:20,0:NA	0/1:30:5:0.142857:30,5:NA
chr14	72508322	NOVEL	T	C	999	PASS	.	GT:RD:AD:FREQ:DP2:DP4	0/0:18:0:0.00:18,0:NA	0/1:23:5:0.178571:23,5:NA
chrX	27637069	DBSNP	G	C	999	PASS	.	GT:RD:AD:FREQ:DP2:DP4	0/0:23:0:0.00:23,0:NA	0/1:25:3:0.107143:25,3:NA
chr17	52738018	NOVEL	G	T	999	PASS	.	GT:RD:AD:FREQ:DP2:DP4	0/0:39:0:0.00:39,0:NA	0/1:16:5:0.238095:16,5:NA
chrX	25791040	DBSNP	T	C	999	PASS	.	GT:RD:AD:FREQ:DP2:DP4	0/0:23:0:0.00:23,0:NA	0/1:24:5:0.172414:24,5:NA
chr13	83757079	NOVEL	C	A	999	PASS	.	GT:RD:AD:FREQ:DP2:DP4	0/0:19:0:0.00:19,0:NA	0/1:8:2:0.2:8,2:NA
chrX	82443836	NOVEL	G	C	999	PASS	.	GT:RD:AD:FREQ:DP2:DP4	0/0:38:0:0.00:38,0:NA	0/1:22:4:0.153846:22,4:NA
chrX	25558946	DBSNP	G	T	999	PASS	.	GT:RD:AD:FREQ:DP2:DP4	0/0:21:0:0.00:21,0:NA	0/1:33:5:0.131579:33,5:NA
chrX	37790643	DBSNP	T	C	999	PASS	.	GT:RD:AD:FREQ:DP2:DP4	0/0:28:0:0.00:28,0:NA	0/1:17:3:0.15:17,3:NA
chr9	136136770	DBSNP	A	C	999	PASS	.	GT:RD:AD:FREQ:DP2:DP4	0/0:34:1:0.00:34,1:NA	0/1:21:5:0.192308:21,5:NA
chr19	33341184	DBSNP	T	A	999	PASS	.	GT:RD:AD:FREQ:DP2:DP4	0/0:52:1:0.00:52,1:NA	0/1:60:9:0.130435:60,9:NA
chrX	22574525	DBSNP	A	G	999	PASS	.	GT:RD:AD:FREQ:DP2:DP4	0/0:21:0:0.00:21,0:NA	0/1:23:5:0.178571:23,5:NA
chr5	1998303	DBSNP	G	A	999	PASS	.	GT:RD:AD:FREQ:DP2:DP4	0/0:36:0:0.00:36,0:NA	0/1:34:4:0.105263:34,4:NA
chr1	216099242	DBSNP	G	A	999	PASS	.	GT:RD:AD:FREQ:DP2:DP4	0/0:26:0:0.00:26,0:NA	0/1:23:3:0.115385:23,3:NA
chrX	20462608	DBSNP	C	A	999	PASS	.	GT:RD:AD:FREQ:DP2:DP4	0/0:25:0:0.00:25,0:NA	0/1:20:4:0.166667:20,4:NA
chrX	36381478	NOVEL	C	A	999	PASS	.	GT:RD:AD:FREQ:DP2:DP4	0/0:20:0:0.00:20,0:NA	0/1:22:3:0.12:22,3:NA
chrX	23362743	DBSNP	A	T	999	PASS	.	GT:RD:AD:FREQ:DP2:DP4	0/0:28:0:0.00:28,0:NA	0/1:24:6:0.2:24,6:NA
chrX	30397289	DBSNP	T	C	999	PASS	.	GT:RD:AD:FREQ:DP2:DP4	0/0:20:0:0.00:20,0:NA	0/1:27:11:0.289474:27,11:NA
chrX	22881790	DBSNP	T	C	999	PASS	.	GT:RD:AD:FREQ:DP2:DP4	0/0:23:0:0.00:23,0:NA	0/1:22:2:0.083333:22,2:NA
chrX	126395495	NOVEL	C	G	999	PASS	.	GT:RD:AD:FREQ:DP2:DP4	0/0:33:0:0.00:33,0:NA	0/1:19:5:0.208333:19,5:NA
chrX	36270080	DBSNP	G	A	999	PASS	.	GT:RD:AD:FREQ:DP2:DP4	0/0:21:0:0.00:21,0:NA	0/1:21:6:0.222222:21,6:NA
chr8	104032275	NOVEL	G	A	999	PASS	.	GT:RD:AD:FREQ:DP2:DP4	0/0:25:0:0.00:25,0:NA	0/1:11:5:0.3125:11,5:NA
chr1	233870776	DBSNP	T	A	999	PASS	.	GT:RD:AD:FREQ:DP2:DP4	0/0:50:1:0.00:50,1:NA	0/1:35:6:0.146341:35,6:NA
chr2	44496238	NOVEL	T	C	999	PASS	.	GT:RD:AD:FREQ:DP2:DP4	0/0:31:0:0.00:31,0:NA	0/1:14:8:0.363636:14,8:NA
chrX	20384471	DBSNP	C	T	999	PASS	.	GT:RD:AD:FREQ:DP2:DP4	0/0:23:0:0.00:23,0:NA	0/1:21:5:0.192308:21,5:NA
chrX	45229204	NOVEL	C	A	999	PASS	.	GT:RD:AD:FREQ:DP2:DP4	0/0:34:1:0.00:34,1:NA	0/1:26:6:0.1875:26,6:NA
chr8	93933506	NOVEL	A	G	999	PASS	.	GT:RD:AD:FREQ:DP2:DP4	0/0:20:0:0.00:20,0:NA	0/1:7:4:0.363636:7,4:NA
chrX	20656170	DBSNP	G	A	999	PASS	.	GT:RD:AD:FREQ:DP2:DP4	0/0:19:0:0.00:19,0:NA	0/1:18:6:0.25:18,6:NA
chrX	27397921	DBSNP	T	C	999	PASS	.	GT:RD:AD:FREQ:DP2:DP4	0/0:22:0:0.00:22,0:NA	0/1:26:4:0.133333:26,4:NA
chr21	22829760	NOVEL	G	C	999	PASS	.	GT:RD:AD:FREQ:DP2:DP4	0/0:32:0:0.00:32,0:NA	0/1:33:3:0.083333:33,3:NA
chr5	143042036	NOVEL	G	A	999	PASS	.	GT:RD:AD:FREQ:DP2:DP4	0/0:32:0:0.00:32,0:NA	0/1:18:4:0.181818:18,4:NA
chr5	77188178	NOVEL	T	C	999	PASS	.	GT:RD:AD:FREQ:DP2:DP4	0/0:42:0:0.00:42,0:NA	0/1:20:6:0.230769:20,6:NA
chrX	30925374	NOVEL	G	A	999	PASS	.	GT:RD:AD:FREQ:DP2:DP4	0/0:31:0:0.00:31,0:NA	0/1:27:5:0.15625:27,5:NA
chrX	26732740	DBSNP	G	A	999	PASS	.	GT:RD:AD:FREQ:DP2:DP4	0/0:35:0:0.00:35,0:NA	0/1:29:3:0.09375:29,3:NA
chr21	31431727	NOVEL	C	A	999	PASS	.	GT:RD:AD:FREQ:DP2:DP4	0/0:39:0:0.00:39,0:NA	0/1:16:2:0.111111:16,2:NA
chrX	23790620	DBSNP	G	C	999	PASS	.	GT:RD:AD:FREQ:DP2:DP4	0/0:24:0:0.00:24,0:NA	0/1:31:5:0.138889:31,5:NA
chr21	23003529	NOVEL	C	A	999	PASS	.	GT:RD:AD:FREQ:DP2:DP4	0/0:46:0:0.00:46,0:NA	0/1:35:3:0.078947:35,3:NA
chr4	102872970	NOVEL	T	C	999	PASS	.	GT:RD:AD:FREQ:DP2:DP4	0/0:25:0:0.00:25,0:NA	0/1:16:4:0.2:16,4:NA
chr12	77640245	DBSNP	C	T	999	PASS	.	GT:RD:AD:FREQ:DP2:DP4	0/0:23:0:0.00:23,0:NA	0/1:21:3:0.125:21,3:NA
chr2	235673912	NOVEL	A	G	999	PASS	.	GT:RD:AD:FREQ:DP2:DP4	0/0:27:0:0.00:27,0:NA	0/1:20:5:0.2:20,5:NA
chr19	35947661	DBSNP	A	T	999	PASS	.	GT:RD:AD:FREQ:DP2:DP4	0/0:45:0:0.00:45,0:NA	0/1:28:8:0.222222:28,8:NA
chr5	63554195	NOVEL	G	T	999	PASS	.	GT:RD:AD:FREQ:DP2:DP4	0/0:36:1:0.00:36,1:NA	0/1:22:5:0.185185:22,5:NA
chrX	22622252	DBSNP	A	C	999	PASS	.	GT:RD:AD:FREQ:DP2:DP4	0/0:21:0:0.00:21,0:NA	0/1:22:5:0.185185:22,5:NA
chrX	31259670	DBSNP	C	T	999	PASS	.	GT:RD:AD:FREQ:DP2:DP4	0/0:19:0:0.00:19,0:NA	0/1:30:4:0.117647:30,4:NA
chrX	37808617	DBSNP	C	T	999	PASS	.	GT:RD:AD:FREQ:DP2:DP4	0/0:24:0:0.00:24,0:NA	0/1:20:4:0.166667:20,4:NA
chrX	114720306	DBSNP	T	A	999	PASS	.	GT:RD:AD:FREQ:DP2:DP4	0/0:33:0:0.00:33,0:NA	0/1:30:4:0.117647:30,4:NA
chrX	27746418	DBSNP	C	T	999	PASS	.	GT:RD:AD:FREQ:DP2:DP4	0/0:21:0:0.00:21,0:NA	0/1:20:5:0.2:20,5:NA
chrX	125242202	NOVEL	C	T	999	PASS	.	GT:RD:AD:FREQ:DP2:DP4	0/0:18:0:0.00:18,0:NA	0/1:24:3:0.111111:24,3:NA
chr19	33109191	DBSNP	G	A	999	PASS	.	GT:RD:AD:FREQ:DP2:DP4	0/0:33:0:0.00:33,0:NA	0/1:26:4:0.133333:26,4:NA
chr12	93997373	DBSNP	A	T	999	PASS	.	GT:RD:AD:FREQ:DP2:DP4	0/0:26:0:0.00:26,0:NA	0/1:24:4:0.142857:24,4:NA
chr2	162844595	NOVEL	G	T	999	PASS	.	GT:RD:AD:FREQ:DP2:DP4	0/0:20:0:0.00:20,0:NA	0/1:11:3:0.214286:11,3:NA
chrX	20658318	DBSNP	G	T	999	PASS	.	GT:RD:AD:FREQ:DP2:DP4	0/0:24:0:0.00:24,0:NA	0/1:24:3:0.111111:24,3:NA
chrX	21464728	DBSNP	T	A	999	PASS	.	GT:RD:AD:FREQ:DP2:DP4	0/0:25:0:0.00:25,0:NA	0/1:27:7:0.205882:27,7:NA
chr4	102327450	NOVEL	G	C	999	PASS	.	GT:RD:AD:FREQ:DP2:DP4	0/0:26:0:0.00:26,0:NA	0/1:14:2:0.125:14,2:NA
chr12	108097521	NOVEL	T	A	999	PASS	.	GT:RD:AD:FREQ:DP2:DP4	0/0:30:0:0.00:30,0:NA	0/1:32:6:0.157895:32,6:NA
chrX	29292716	NOVEL	G	T	999	PASS	.	GT:RD:AD:FREQ:DP2:DP4	0/0:15:0:0.00:15,0:NA	0/1:28:3:0.096774:28,3:NA
chr2	193668934	NOVEL	A	C	999	PASS	.	GT:RD:AD:FREQ:DP2:DP4	0/0:22:0:0.00:22,0:NA	0/1:13:4:0.235294:13,4:NA
chrX	111210259	DBSNP	G	A	999	PASS	.	GT:RD:AD:FREQ:DP2:DP4	0/0:40:0:0.00:40,0:NA	0/1:25:3:0.107143:25,3:NA
chrX	24092510	DBSNP	T	A	999	PASS	.	GT:RD:AD:FREQ:DP2:DP4	0/0:26:0:0.00:26,0:NA	0/1:26:6:0.1875:26,6:NA
chr17	10045764	DBSNP	T	C	999	PASS	.	GT:RD:AD:FREQ:DP2:DP4	0/0:20:0:0.00:20,0:NA	0/1:18:3:0.142857:18,3:NA
chr1	191230204	NOVEL	A	G	999	PASS	.	GT:RD:AD:FREQ:DP2:DP4	0/0:34:0:0.00:34,0:NA	0/1:9:2:0.181818:9,2:NA
chrX	27631514	DBSNP	A	G	999	PASS	.	GT:RD:AD:FREQ:DP2:DP4	0/0:19:0:0.00:19,0:NA	0/1:21:6:0.222222:21,6:NA
chrX	20678738	DBSNP	C	A	999	PASS	.	GT:RD:AD:FREQ:DP2:DP4	0/0:22:0:0.00:22,0:NA	0/1:29:4:0.121212:29,4:NA
chr10	28740529	NOVEL	T	C	999	PASS	.	GT:RD:AD:FREQ:DP2:DP4	0/0:45:0:0.00:45,0:NA	0/1:21:8:0.275862:21,8:NA
chr12	111237881	NOVEL	A	G	999	PASS	.	GT:RD:AD:FREQ:DP2:DP4	0/0:34:0:0.00:34,0:NA	0/1:22:2:0.083333:22,2:NA
chr1	58205823	NOVEL	T	C	999	PASS	.	GT:RD:AD:FREQ:DP2:DP4	0/0:22:0:0.00:22,0:NA	0/1:28:5:0.151515:28,5:NA
chr17	50712725	NOVEL	C	A	999	PASS	.	GT:RD:AD:FREQ:DP2:DP4	0/0:33:0:0.00:33,0:NA	0/1:22:5:0.185185:22,5:NA
chr5	71092200	NOVEL	A	C	999	PASS	.	GT:RD:AD:FREQ:DP2:DP4	0/0:40:0:0.00:40,0:NA	0/1:38:3:0.073171:38,3:NA
chrX	73258709	NOVEL	G	A	999	PASS	.	GT:RD:AD:FREQ:DP2:DP4	0/0:69:0:0.00:69,0:NA	0/1:39:3:0.071429:39,3:NA
chr14	30220319	NOVEL	C	G	999	PASS	.	GT:RD:AD:FREQ:DP2:DP4	0/0:33:0:0.00:33,0:NA	0/1:24:9:0.272727:24,9:NA
chrX	27386802	DBSNP	G	T	999	PASS	.	GT:RD:AD:FREQ:DP2:DP4	0/0:30:0:0.00:30,0:NA	0/1:24:7:0.225806:24,7:NA
chr13	82767811	NOVEL	G	T	999	PASS	.	GT:RD:AD:FREQ:DP2:DP4	0/0:32:0:0.00:32,0:NA	0/1:16:5:0.238095:16,5:NA
chr8	88201882	NOVEL	A	G	999	PASS	.	GT:RD:AD:FREQ:DP2:DP4	0/0:18:0:0.00:18,0:NA	0/1:14:8:0.363636:14,8:NA
chr17	26476324	NOVEL	A	G	999	PASS	.	GT:RD:AD:FREQ:DP2:DP4	0/0:35:0:0.00:35,0:NA	0/1:14:3:0.176471:14,3:NA
chrX	115295395	DBSNP	T	C	999	PASS	.	GT:RD:AD:FREQ:DP2:DP4	0/0:29:0:0.00:29,0:NA	0/1:23:3:0.115385:23,3:NA
chr12	3095883	NOVEL	A	T	999	PASS	.	GT:RD:AD:FREQ:DP2:DP4	0/0:31:0:0.00:31,0:NA	0/1:25:5:0.166667:25,5:NA
chrX	30287257	DBSNP	A	G	999	PASS	.	GT:RD:AD:FREQ:DP2:DP4	0/0:24:0:0.00:24,0:NA	0/1:28:5:0.151515:28,5:NA
chr1	218239818	DBSNP	T	G	999	PASS	.	GT:RD:AD:FREQ:DP2:DP4	0/0:30:0:0.00:30,0:NA	0/1:23:3:0.115385:23,3:NA
chr5	120561223	NOVEL	T	G	999	PASS	.	GT:RD:AD:FREQ:DP2:DP4	0/0:32:0:0.00:32,0:NA	0/1:11:6:0.352941:11,6:NA
chr21	37808771	DBSNP	G	C	999	PASS	.	GT:RD:AD:FREQ:DP2:DP4	0/0:40:1:0.00:40,1:NA	0/1:30:4:0.117647:30,4:NA
chr5	80850449	NOVEL	A	T	999	PASS	.	GT:RD:AD:FREQ:DP2:DP4	0/0:37:0:0.00:37,0:NA	0/1:21:5:0.192308:21,5:NA
chr12	98244392	NOVEL	C	G	999	PASS	.	GT:RD:AD:FREQ:DP2:DP4	0/0:32:0:0.00:32,0:NA	0/1:19:3:0.136364:19,3:NA
chrX	22501087	DBSNP	T	C	999	PASS	.	GT:RD:AD:FREQ:DP2:DP4	0/0:19:0:0.00:19,0:NA	0/1:22:6:0.214286:22,6:NA
chrX	36193470	DBSNP	C	T	999	PASS	.	GT:RD:AD:FREQ:DP2:DP4	0/0:23:0:0.00:23,0:NA	0/1:33:6:0.153846:33,6:NA
chr14	45643421	NOVEL	C	G	999	PASS	.	GT:RD:AD:FREQ:DP2:DP4	0/0:27:0:0.00:27,0:NA	0/1:15:2:0.117647:15,2:NA
chr1	190454051	NOVEL	G	C	999	PASS	.	GT:RD:AD:FREQ:DP2:DP4	0/0:32:0:0.00:32,0:NA	0/1:18:4:0.181818:18,4:NA
chr1	237984876	DBSNP	A	G	999	PASS	.	GT:RD:AD:FREQ:DP2:DP4	0/0:40:0:0.00:40,0:NA	0/1:49:5:0.092593:49,5:NA
chrX	22180349	NOVEL	C	G	999	PASS	.	GT:RD:AD:FREQ:DP2:DP4	0/0:17:0:0.00:17,0:NA	0/1:26:5:0.16129:26,5:NA
chr12	73102772	NOVEL	A	G	999	PASS	.	GT:RD:AD:FREQ:DP2:DP4	0/0:19:0:0.00:19,0:NA	0/1:21:5:0.192308:21,5:NA
chr2	10527348	DBSNP	G	A	999	PASS	.	GT:RD:AD:FREQ:DP2:DP4	0/0:19:0:0.00:19,0:NA	0/1:18:7:0.28:18,7:NA
chr4	166870369	NOVEL	G	T	999	PASS	.	GT:RD:AD:FREQ:DP2:DP4	0/0:21:0:0.00:21,0:NA	0/1:11:4:0.266667:11,4:NA
chr6	87363326	NOVEL	C	T	999	PASS	.	GT:RD:AD:FREQ:DP2:DP4	0/0:37:0:0.00:37,0:NA	0/1:19:7:0.269231:19,7:NA
chr13	95784763	NOVEL	G	C	999	PASS	.	GT:RD:AD:FREQ:DP2:DP4	0/0:21:0:0.00:21,0:NA	0/1:18:4:0.181818:18,4:NA
chr13	87339916	NOVEL	T	C	999	PASS	.	GT:RD:AD:FREQ:DP2:DP4	0/0:28:0:0.00:28,0:NA	0/1:15:2:0.117647:15,2:NA
chrX	87421180	NOVEL	G	A	999	PASS	.	GT:RD:AD:FREQ:DP2:DP4	0/0:34:0:0.00:34,0:NA	0/1:40:4:0.090909:40,4:NA
chrX	22562827	DBSNP	T	C	999	PASS	.	GT:RD:AD:FREQ:DP2:DP4	0/0:26:0:0.00:26,0:NA	0/1:18:5:0.217391:18,5:NA
chr7	115840377	NOVEL	T	C	999	PASS	.	GT:RD:AD:FREQ:DP2:DP4	0/0:48:0:0.00:48,0:NA	0/1:21:12:0.363636:21,12:NA
chrX	130732457	NOVEL	C	G	999	PASS	.	GT:RD:AD:FREQ:DP2:DP4	0/0:48:0:0.00:48,0:NA	0/1:25:9:0.264706:25,9:NA
chrX	27455173	DBSNP	G	A	999	PASS	.	GT:RD:AD:FREQ:DP2:DP4	0/0:25:0:0.00:25,0:NA	0/1:17:3:0.15:17,3:NA
chr17	36575268	NOVEL	G	A	999	PASS	.	GT:RD:AD:FREQ:DP2:DP4	0/0:35:0:0.00:35,0:NA	0/1:24:3:0.111111:24,3:NA
chr18	68761003	NOVEL	T	G	999	PASS	.	GT:RD:AD:FREQ:DP2:DP4	0/0:28:0:0.00:28,0:NA	0/1:20:2:0.090909:20,2:NA
chr7	41612420	NOVEL	C	A	999	PASS	.	GT:RD:AD:FREQ:DP2:DP4	0/0:33:0:0.00:33,0:NA	0/1:25:5:0.166667:25,5:NA
chrX	137293526	NOVEL	C	A	999	PASS	.	GT:RD:AD:FREQ:DP2:DP4	0/0:39:0:0.00:39,0:NA	0/1:32:4:0.111111:32,4:NA
chr3	14007808	NOVEL	A	C	999	PASS	.	GT:RD:AD:FREQ:DP2:DP4	0/0:34:0:0.00:34,0:NA	0/1:22:5:0.185185:22,5:NA
chrX	27162516	DBSNP	T	A	999	PASS	.	GT:RD:AD:FREQ:DP2:DP4	0/0:19:0:0.00:19,0:NA	0/1:20:4:0.166667:20,4:NA
chr1	34140627	NOVEL	C	G	999	PASS	.	GT:RD:AD:FREQ:DP2:DP4	0/0:33:0:0.00:33,0:NA	0/1:20:4:0.166667:20,4:NA
chr5	102931370	NOVEL	C	T	999	PASS	.	GT:RD:AD:FREQ:DP2:DP4	0/0:31:0:0.00:31,0:NA	0/1:14:7:0.333333:14,7:NA
chr21	37087008	DBSNP	C	A	999	PASS	.	GT:RD:AD:FREQ:DP2:DP4	0/0:31:0:0.00:31,0:NA	0/1:28:3:0.096774:28,3:NA
chr1	187367535	NOVEL	A	G	999	PASS	.	GT:RD:AD:FREQ:DP2:DP4	0/0:24:0:0.00:24,0:NA	0/1:26:7:0.212121:26,7:NA
chrX	21133888	DBSNP	T	C	999	PASS	.	GT:RD:AD:FREQ:DP2:DP4	0/0:20:0:0.00:20,0:NA	0/1:20:6:0.230769:20,6:NA
chr20	6857403	NOVEL	G	A	999	PASS	.	GT:RD:AD:FREQ:DP2:DP4	0/0:26:0:0.00:26,0:NA	0/1:9:4:0.307692:9,4:NA
chr11	80949759	NOVEL	C	T	999	PASS	.	GT:RD:AD:FREQ:DP2:DP4	0/0:19:0:0.00:19,0:NA	0/1:14:4:0.222222:14,4:NA
chr1	190713964	NOVEL	T	G	999	PASS	.	GT:RD:AD:FREQ:DP2:DP4	0/0:20:0:0.00:20,0:NA	0/1:20:2:0.090909:20,2:NA
chrX	39465170	NOVEL	G	T	999	PASS	.	GT:RD:AD:FREQ:DP2:DP4	0/0:36:0:0.00:36,0:NA	0/1:29:3:0.09375:29,3:NA
chr22	18254058	DBSNP	G	T	999	PASS	.	GT:RD:AD:FREQ:DP2:DP4	0/0:19:0:0.00:19,0:NA	0/1:12:8:0.4:12,8:NA
chrX	37700828	DBSNP	A	C	999	PASS	.	GT:RD:AD:FREQ:DP2:DP4	0/0:21:0:0.00:21,0:NA	0/1:29:9:0.236842:29,9:NA
chrX	7747791	NOVEL	C	T	999	PASS	.	GT:RD:AD:FREQ:DP2:DP4	0/0:26:0:0.00:26,0:NA	0/1:16:4:0.2:16,4:NA
chr1	198416675	DBSNP	A	G	999	PASS	.	GT:RD:AD:FREQ:DP2:DP4	0/0:20:0:0.00:20,0:NA	0/1:18:4:0.181818:18,4:NA
chr14	104808147	NOVEL	G	T	999	PASS	.	GT:RD:AD:FREQ:DP2:DP4	0/0:24:0:0.00:24,0:NA	0/1:29:4:0.121212:29,4:NA
chrX	22889088	DBSNP	C	A	999	PASS	.	GT:RD:AD:FREQ:DP2:DP4	0/0:24:0:0.00:24,0:NA	0/1:29:3:0.09375:29,3:NA
chrX	30132895	DBSNP	G	A	999	PASS	.	GT:RD:AD:FREQ:DP2:DP4	0/0:22:0:0.00:22,0:NA	0/1:20:7:0.259259:20,7:NA
chr12	87003676	NOVEL	C	A	999	PASS	.	GT:RD:AD:FREQ:DP2:DP4	0/0:23:0:0.00:23,0:NA	0/1:8:7:0.466667:8,7:NA
chrX	27275137	DBSNP	T	C	999	PASS	.	GT:RD:AD:FREQ:DP2:DP4	0/0:28:0:0.00:28,0:NA	0/1:19:7:0.269231:19,7:NA
chr19	41133844	DBSNP	T	C	999	PASS	.	GT:RD:AD:FREQ:DP2:DP4	0/0:55:1:0.00:55,1:NA	0/1:42:7:0.142857:42,7:NA
chr7	79045241	DBSNP	G	A	999	PASS	.	GT:RD:AD:FREQ:DP2:DP4	0/0:25:0:0.00:25,0:NA	0/1:23:5:0.178571:23,5:NA
chr21	28031227	DBSNP	T	A	999	PASS	.	GT:RD:AD:FREQ:DP2:DP4	0/0:36:0:0.00:36,0:NA	0/1:36:3:0.076923:36,3:NA
chrX	116569252	DBSNP	T	C	999	PASS	.	GT:RD:AD:FREQ:DP2:DP4	0/0:23:0:0.00:23,0:NA	0/1:19:2:0.095238:19,2:NA
chr2	49323563	DBSNP	G	A	999	PASS	.	GT:RD:AD:FREQ:DP2:DP4	0/0:19:0:0.00:19,0:NA	0/1:26:4:0.133333:26,4:NA
chr2	164919631	NOVEL	C	G	999	PASS	.	GT:RD:AD:FREQ:DP2:DP4	0/0:15:0:0.00:15,0:NA	0/1:13:2:0.133333:13,2:NA
chrX	21332212	DBSNP	G	A	999	PASS	.	GT:RD:AD:FREQ:DP2:DP4	0/0:24:0:0.00:24,0:NA	0/1:26:4:0.133333:26,4:NA
chr1	74765632	NOVEL	C	A	999	PASS	.	GT:RD:AD:FREQ:DP2:DP4	0/0:38:1:0.00:38,1:NA	0/1:17:6:0.26087:17,6:NA
chrX	24143976	NOVEL	A	G	999	PASS	.	GT:RD:AD:FREQ:DP2:DP4	0/0:22:0:0.00:22,0:NA	0/1:30:5:0.142857:30,5:NA
chr5	2582895	DBSNP	A	G	999	PASS	.	GT:RD:AD:FREQ:DP2:DP4	0/0:34:0:0.00:34,0:NA	0/1:30:4:0.117647:30,4:NA
chrX	27679523	DBSNP	G	A	999	PASS	.	GT:RD:AD:FREQ:DP2:DP4	0/0:26:0:0.00:26,0:NA	0/1:16:2:0.111111:16,2:NA
chr21	24169295	NOVEL	A	T	999	PASS	.	GT:RD:AD:FREQ:DP2:DP4	0/0:11:0:0.00:11,0:NA	0/1:14:3:0.176471:14,3:NA
chr8	123789716	NOVEL	A	G	999	PASS	.	GT:RD:AD:FREQ:DP2:DP4	0/0:24:0:0.00:24,0:NA	0/1:15:5:0.25:15,5:NA
chr14	24155015	NOVEL	A	G	999	PASS	.	GT:RD:AD:FREQ:DP2:DP4	0/0:19:0:0.00:19,0:NA	0/1:18:4:0.181818:18,4:NA
chr6	99106356	NOVEL	G	T	999	PASS	.	GT:RD:AD:FREQ:DP2:DP4	0/0:38:0:0.00:38,0:NA	0/1:29:4:0.121212:29,4:NA
chr2	110391984	DBSNP	T	A	999	PASS	.	GT:RD:AD:FREQ:DP2:DP4	0/0:24:0:0.00:24,0:NA	0/1:19:5:0.208333:19,5:NA
chr19	55061735	NOVEL	A	G	999	PASS	.	GT:RD:AD:FREQ:DP2:DP4	0/0:11:0:0.00:11,0:NA	0/1:6:5:0.454545:6,5:NA
chrX	26293486	DBSNP	A	G	999	PASS	.	GT:RD:AD:FREQ:DP2:DP4	0/0:20:0:0.00:20,0:NA	0/1:16:3:0.157895:16,3:NA
chr1	183073266	DBSNP	A	G	999	PASS	.	GT:RD:AD:FREQ:DP2:DP4	0/0:31:0:0.00:31,0:NA	0/1:52:5:0.087719:52,5:NA
chr10	107801218	NOVEL	A	G	999	PASS	.	GT:RD:AD:FREQ:DP2:DP4	0/0:29:0:0.00:29,0:NA	0/1:26:5:0.16129:26,5:NA
chr1	45056382	NOVEL	C	G	999	PASS	.	GT:RD:AD:FREQ:DP2:DP4	0/0:39:0:0.00:39,0:NA	0/1:26:10:0.277778:26,10:NA
chrX	3985119	NOVEL	T	C	999	PASS	.	GT:RD:AD:FREQ:DP2:DP4	0/0:13:0:0.00:13,0:NA	0/1:10:3:0.230769:10,3:NA
chr12	129894506	DBSNP	A	G	999	PASS	.	GT:RD:AD:FREQ:DP2:DP4	0/0:19:0:0.00:19,0:NA	0/1:20:7:0.259259:20,7:NA
chr21	41979930	NOVEL	G	C	999	PASS	.	GT:RD:AD:FREQ:DP2:DP4	0/0:33:0:0.00:33,0:NA	0/1:25:4:0.137931:25,4:NA
chr10	15735972	NOVEL	T	C	999	PASS	.	GT:RD:AD:FREQ:DP2:DP4	0/0:26:0:0.00:26,0:NA	0/1:21:3:0.125:21,3:NA
chr2	123961312	NOVEL	G	T	999	PASS	.	GT:RD:AD:FREQ:DP2:DP4	0/0:39:0:0.00:39,0:NA	0/1:14:4:0.222222:14,4:NA
chrX	22876605	DBSNP	C	T	999	PASS	.	GT:RD:AD:FREQ:DP2:DP4	0/0:22:0:0.00:22,0:NA	0/1:21:4:0.16:21,4:NA
chr10	133544083	NOVEL	T	A	999	PASS	.	GT:RD:AD:FREQ:DP2:DP4	0/0:45:0:0.00:45,0:NA	0/1:11:5:0.3125:11,5:NA
chr10	45432287	NOVEL	G	A	999	PASS	.	GT:RD:AD:FREQ:DP2:DP4	0/0:24:0:0.00:24,0:NA	0/1:22:4:0.153846:22,4:NA
chr2	218706317	NOVEL	C	G	999	PASS	.	GT:RD:AD:FREQ:DP2:DP4	0/0:27:0:0.00:27,0:NA	0/1:22:3:0.12:22,3:NA
chr1	232727151	DBSNP	C	T	999	PASS	.	GT:RD:AD:FREQ:DP2:DP4	0/0:55:1:0.00:55,1:NA	0/1:50:5:0.090909:50,5:NA
chr21	37362989	DBSNP	A	G	999	PASS	.	GT:RD:AD:FREQ:DP2:DP4	0/0:22:0:0.00:22,0:NA	0/1:27:3:0.1:27,3:NA
chr2	10945013	NOVEL	C	A	999	PASS	.	GT:RD:AD:FREQ:DP2:DP4	0/0:27:0:0.00:27,0:NA	0/1:14:2:0.125:14,2:NA
chr21	25141353	DBSNP	C	A	999	PASS	.	GT:RD:AD:FREQ:DP2:DP4	0/0:35:1:0.00:35,1:NA	0/1:19:3:0.136364:19,3:NA
chr10	32783220	NOVEL	A	G	999	PASS	.	GT:RD:AD:FREQ:DP2:DP4	0/0:27:0:0.00:27,0:NA	0/1:17:3:0.15:17,3:NA
chr5	2006446	DBSNP	A	G	999	PASS	.	GT:RD:AD:FREQ:DP2:DP4	0/0:29:0:0.00:29,0:NA	0/1:31:5:0.138889:31,5:NA
chrX	20716997	DBSNP	C	T	999	PASS	.	GT:RD:AD:FREQ:DP2:DP4	0/0:22:0:0.00:22,0:NA	0/1:28:7:0.2:28,7:NA
chr1	27929098	NOVEL	G	C	999	PASS	.	GT:RD:AD:FREQ:DP2:DP4	0/0:39:0:0.00:39,0:NA	0/1:26:7:0.212121:26,7:NA
chr1	209831373	DBSNP	G	T	999	PASS	.	GT:RD:AD:FREQ:DP2:DP4	0/0:27:0:0.00:27,0:NA	0/1:20:2:0.090909:20,2:NA
chr9	128636459	NOVEL	C	G	999	PASS	.	GT:RD:AD:FREQ:DP2:DP4	0/0:40:0:0.00:40,0:NA	0/1:8:6:0.428571:8,6:NA
chr5	2094363	DBSNP	C	T	999	PASS	.	GT:RD:AD:FREQ:DP2:DP4	0/0:43:0:0.00:43,0:NA	0/1:30:3:0.090909:30,3:NA
chrX	21577420	DBSNP	T	C	999	PASS	.	GT:RD:AD:FREQ:DP2:DP4	0/0:19:0:0.00:19,0:NA	0/1:18:5:0.217391:18,5:NA
chrX	55225295	NOVEL	C	A	999	PASS	.	GT:RD:AD:FREQ:DP2:DP4	0/0:33:0:0.00:33,0:NA	0/1:24:5:0.172414:24,5:NA
chrX	36600155	DBSNP	A	G	999	PASS	.	GT:RD:AD:FREQ:DP2:DP4	0/0:27:0:0.00:27,0:NA	0/1:27:4:0.129032:27,4:NA
chr13	59201978	NOVEL	C	G	999	PASS	.	GT:RD:AD:FREQ:DP2:DP4	0/0:23:0:0.00:23,0:NA	0/1:8:6:0.428571:8,6:NA
chr18	4442813	NOVEL	C	T	999	PASS	.	GT:RD:AD:FREQ:DP2:DP4	0/0:34:0:0.00:34,0:NA	0/1:8:3:0.272727:8,3:NA
chrX	21084039	DBSNP	G	A	999	PASS	.	GT:RD:AD:FREQ:DP2:DP4	0/0:26:0:0.00:26,0:NA	0/1:18:3:0.142857:18,3:NA
chrX	22618265	DBSNP	T	A	999	PASS	.	GT:RD:AD:FREQ:DP2:DP4	0/0:31:0:0.00:31,0:NA	0/1:19:5:0.208333:19,5:NA
chr17	60969711	NOVEL	T	C	999	PASS	.	GT:RD:AD:FREQ:DP2:DP4	0/0:37:0:0.00:37,0:NA	0/1:14:6:0.3:14,6:NA
chr5	43637811	NOVEL	C	A	999	PASS	.	GT:RD:AD:FREQ:DP2:DP4	0/0:40:0:0.00:40,0:NA	0/1:19:4:0.173913:19,4:NA
chrX	20986962	DBSNP	C	T	999	PASS	.	GT:RD:AD:FREQ:DP2:DP4	0/0:27:0:0.00:27,0:NA	0/1:14:4:0.222222:14,4:NA
chr5	150861088	NOVEL	A	G	999	PASS	.	GT:RD:AD:FREQ:DP2:DP4	0/0:39:0:0.00:39,0:NA	0/1:23:3:0.115385:23,3:NA
chrX	93024520	NOVEL	T	G	999	PASS	.	GT:RD:AD:FREQ:DP2:DP4	0/0:36:0:0.00:36,0:NA	0/1:26:6:0.1875:26,6:NA
chr14	53229010	NOVEL	C	G	999	PASS	.	GT:RD:AD:FREQ:DP2:DP4	0/0:34:0:0.00:34,0:NA	0/1:17:13:0.433333:17,13:NA
chr14	33808340	DBSNP	G	A	999	PASS	.	GT:RD:AD:FREQ:DP2:DP4	0/0:24:0:0.00:24,0:NA	0/1:21:5:0.192308:21,5:NA
chrX	22564430	DBSNP	G	T	999	PASS	.	GT:RD:AD:FREQ:DP2:DP4	0/0:20:0:0.00:20,0:NA	0/1:25:3:0.107143:25,3:NA
chr19	55395227	DBSNP	G	A	999	PASS	.	GT:RD:AD:FREQ:DP2:DP4	0/0:21:0:0.00:21,0:NA	0/1:11:4:0.266667:11,4:NA
chrX	102390488	NOVEL	T	G	999	PASS	.	GT:RD:AD:FREQ:DP2:DP4	0/0:30:0:0.00:30,0:NA	0/1:28:3:0.096774:28,3:NA
chrX	51701469	DBSNP	G	A	999	PASS	.	GT:RD:AD:FREQ:DP2:DP4	0/0:29:0:0.00:29,0:NA	0/1:22:3:0.12:22,3:NA
chrX	20383310	DBSNP	T	A	999	PASS	.	GT:RD:AD:FREQ:DP2:DP4	0/0:22:0:0.00:22,0:NA	0/1:18:5:0.217391:18,5:NA
chr2	118396232	DBSNP	A	G	999	PASS	.	GT:RD:AD:FREQ:DP2:DP4	0/0:23:0:0.00:23,0:NA	0/1:19:4:0.173913:19,4:NA
chr14	48310081	DBSNP	G	A	999	PASS	.	GT:RD:AD:FREQ:DP2:DP4	0/0:28:0:0.00:28,0:NA	0/1:16:3:0.157895:16,3:NA
chr10	56010553	NOVEL	G	T	999	PASS	.	GT:RD:AD:FREQ:DP2:DP4	0/0:27:0:0.00:27,0:NA	0/1:17:3:0.15:17,3:NA
chr17	57218601	NOVEL	T	C	999	PASS	.	GT:RD:AD:FREQ:DP2:DP4	0/0:22:0:0.00:22,0:NA	0/1:9:2:0.181818:9,2:NA
chr4	104713460	NOVEL	C	A	999	PASS	.	GT:RD:AD:FREQ:DP2:DP4	0/0:17:0:0.00:17,0:NA	0/1:8:4:0.333333:8,4:NA
chr14	90617299	DBSNP	G	T	999	PASS	.	GT:RD:AD:FREQ:DP2:DP4	0/0:19:0:0.00:19,0:NA	0/1:22:4:0.153846:22,4:NA
chrX	36776978	NOVEL	C	G	999	PASS	.	GT:RD:AD:FREQ:DP2:DP4	0/0:22:0:0.00:22,0:NA	0/1:24:9:0.272727:24,9:NA
chr2	35660850	NOVEL	T	G	999	PASS	.	GT:RD:AD:FREQ:DP2:DP4	0/0:37:0:0.00:37,0:NA	0/1:17:3:0.15:17,3:NA
chr22	48395677	NOVEL	C	G	999	PASS	.	GT:RD:AD:FREQ:DP2:DP4	0/0:35:0:0.00:35,0:NA	0/1:23:6:0.206897:23,6:NA
chr2	5282968	NOVEL	G	T	999	PASS	.	GT:RD:AD:FREQ:DP2:DP4	0/0:15:0:0.00:15,0:NA	0/1:14:3:0.176471:14,3:NA
chr19	44576302	DBSNP	C	T	999	PASS	.	GT:RD:AD:FREQ:DP2:DP4	0/0:53:1:0.00:53,1:NA	0/1:48:10:0.172414:48,10:NA
chr9	8910464	NOVEL	T	C	999	PASS	.	GT:RD:AD:FREQ:DP2:DP4	0/0:26:0:0.00:26,0:NA	0/1:7:5:0.416667:7,5:NA
chrX	27182695	DBSNP	C	T	999	PASS	.	GT:RD:AD:FREQ:DP2:DP4	0/0:25:0:0.00:25,0:NA	0/1:22:4:0.153846:22,4:NA
chrX	23357795	DBSNP	G	T	999	PASS	.	GT:RD:AD:FREQ:DP2:DP4	0/0:22:0:0.00:22,0:NA	0/1:21:5:0.192308:21,5:NA
chr7	9514945	NOVEL	A	G	999	PASS	.	GT:RD:AD:FREQ:DP2:DP4	0/0:23:0:0.00:23,0:NA	0/1:12:9:0.428571:12,9:NA
chr9	79885517	NOVEL	C	G	999	PASS	.	GT:RD:AD:FREQ:DP2:DP4	0/0:28:0:0.00:28,0:NA	0/1:7:4:0.363636:7,4:NA
chrX	55983686	NOVEL	T	C	999	PASS	.	GT:RD:AD:FREQ:DP2:DP4	0/0:37:0:0.00:37,0:NA	0/1:28:3:0.096774:28,3:NA
chr19	34215137	DBSNP	G	A	999	PASS	.	GT:RD:AD:FREQ:DP2:DP4	0/0:49:0:0.00:49,0:NA	0/1:39:7:0.152174:39,7:NA
chr14	81419779	NOVEL	A	C	999	PASS	.	GT:RD:AD:FREQ:DP2:DP4	0/0:31:0:0.00:31,0:NA	0/1:23:4:0.148148:23,4:NA
chr5	1662455	DBSNP	C	T	999	PASS	.	GT:RD:AD:FREQ:DP2:DP4	0/0:22:0:0.00:22,0:NA	0/1:34:4:0.105263:34,4:NA
chrX	36405886	DBSNP	C	T	999	PASS	.	GT:RD:AD:FREQ:DP2:DP4	0/0:28:0:0.00:28,0:NA	0/1:17:4:0.190476:17,4:NA
chr19	54303537	DBSNP	C	T	999	PASS	.	GT:RD:AD:FREQ:DP2:DP4	0/0:21:0:0.00:21,0:NA	0/1:16:7:0.304348:16,7:NA
chr1	42716348	NOVEL	G	A	999	PASS	.	GT:RD:AD:FREQ:DP2:DP4	0/0:17:1:0.00:17,1:NA	0/1:14:4:0.222222:14,4:NA
chrX	31263903	DBSNP	C	T	999	PASS	.	GT:RD:AD:FREQ:DP2:DP4	0/0:25:0:0.00:25,0:NA	0/1:26:5:0.16129:26,5:NA
chrX	82047480	NOVEL	G	T	999	PASS	.	GT:RD:AD:FREQ:DP2:DP4	0/0:38:1:0.00:38,1:NA	0/1:45:3:0.0625:45,3:NA
chr7	94768349	NOVEL	G	T	999	PASS	.	GT:RD:AD:FREQ:DP2:DP4	0/0:38:0:0.00:38,0:NA	0/1:22:10:0.3125:22,10:NA
chrX	52095304	DBSNP	C	G	999	PASS	.	GT:RD:AD:FREQ:DP2:DP4	0/0:21:0:0.00:21,0:NA	0/1:18:8:0.307692:18,8:NA
chr2	223593892	NOVEL	T	A	999	PASS	.	GT:RD:AD:FREQ:DP2:DP4	0/0:25:0:0.00:25,0:NA	0/1:18:2:0.1:18,2:NA
chr2	42029659	DBSNP	G	T	999	PASS	.	GT:RD:AD:FREQ:DP2:DP4	0/0:23:0:0.00:23,0:NA	0/1:20:7:0.259259:20,7:NA
chrX	22590126	DBSNP	C	T	999	PASS	.	GT:RD:AD:FREQ:DP2:DP4	0/0:27:0:0.00:27,0:NA	0/1:25:5:0.166667:25,5:NA
chr13	48657064	NOVEL	T	C	999	PASS	.	GT:RD:AD:FREQ:DP2:DP4	0/0:21:0:0.00:21,0:NA	0/1:9:5:0.357143:9,5:NA
chr1	239371588	DBSNP	C	T	999	PASS	.	GT:RD:AD:FREQ:DP2:DP4	0/0:50:0:0.00:50,0:NA	0/1:34:4:0.105263:34,4:NA
chr2	82437938	NOVEL	T	C	999	PASS	.	GT:RD:AD:FREQ:DP2:DP4	0/0:35:0:0.00:35,0:NA	0/1:14:5:0.263158:14,5:NA
chrX	114587792	DBSNP	T	C	999	PASS	.	GT:RD:AD:FREQ:DP2:DP4	0/0:19:0:0.00:19,0:NA	0/1:23:3:0.115385:23,3:NA
chr10	57957183	NOVEL	G	T	999	PASS	.	GT:RD:AD:FREQ:DP2:DP4	0/0:32:0:0.00:32,0:NA	0/1:22:2:0.083333:22,2:NA
chr5	2831945	DBSNP	A	G	999	PASS	.	GT:RD:AD:FREQ:DP2:DP4	0/0:31:0:0.00:31,0:NA	0/1:31:7:0.184211:31,7:NA
chrX	22726896	DBSNP	T	C	999	PASS	.	GT:RD:AD:FREQ:DP2:DP4	0/0:28:0:0.00:28,0:NA	0/1:19:5:0.208333:19,5:NA
chr5	4476305	DBSNP	C	T	999	PASS	.	GT:RD:AD:FREQ:DP2:DP4	0/0:35:0:0.00:35,0:NA	0/1:40:5:0.111111:40,5:NA
chrX	22542726	DBSNP	G	T	999	PASS	.	GT:RD:AD:FREQ:DP2:DP4	0/0:32:0:0.00:32,0:NA	0/1:25:8:0.242424:25,8:NA
chr18	50893663	NOVEL	T	C	999	PASS	.	GT:RD:AD:FREQ:DP2:DP4	0/0:34:0:0.00:34,0:NA	0/1:10:2:0.166667:10,2:NA
chrX	23436861	DBSNP	T	C	999	PASS	.	GT:RD:AD:FREQ:DP2:DP4	0/0:32:0:0.00:32,0:NA	0/1:21:5:0.192308:21,5:NA
chrX	20681022	DBSNP	A	C	999	PASS	.	GT:RD:AD:FREQ:DP2:DP4	0/0:27:0:0.00:27,0:NA	0/1:23:2:0.08:23,2:NA
chr21	36595270	DBSNP	C	T	999	PASS	.	GT:RD:AD:FREQ:DP2:DP4	0/0:25:0:0.00:25,0:NA	0/1:20:6:0.230769:20,6:NA
chrX	22659938	DBSNP	C	T	999	PASS	.	GT:RD:AD:FREQ:DP2:DP4	0/0:24:0:0.00:24,0:NA	0/1:24:3:0.111111:24,3:NA
chr19	38007829	DBSNP	T	C	999	PASS	.	GT:RD:AD:FREQ:DP2:DP4	0/0:39:0:0.00:39,0:NA	0/1:35:9:0.204545:35,9:NA
chrX	20912289	DBSNP	A	G	999	PASS	.	GT:RD:AD:FREQ:DP2:DP4	0/0:30:0:0.00:30,0:NA	0/1:22:6:0.214286:22,6:NA
chr21	36491334	DBSNP	T	G	999	PASS	.	GT:RD:AD:FREQ:DP2:DP4	0/0:33:0:0.00:33,0:NA	0/1:39:4:0.093023:39,4:NA
chrX	22867076	DBSNP	A	G	999	PASS	.	GT:RD:AD:FREQ:DP2:DP4	0/0:37:0:0.00:37,0:NA	0/1:22:2:0.083333:22,2:NA
chrX	26265498	DBSNP	G	C	999	PASS	.	GT:RD:AD:FREQ:DP2:DP4	0/0:22:0:0.00:22,0:NA	0/1:30:6:0.166667:30,6:NA
chr3	84025905	NOVEL	C	T	999	PASS	.	GT:RD:AD:FREQ:DP2:DP4	0/0:18:0:0.00:18,0:NA	0/1:13:5:0.277778:13,5:NA
chr19	48723074	DBSNP	A	G	999	PASS	.	GT:RD:AD:FREQ:DP2:DP4	0/0:27:0:0.00:27,0:NA	0/1:15:8:0.347826:15,8:NA
chrX	27719052	DBSNP	A	C	999	PASS	.	GT:RD:AD:FREQ:DP2:DP4	0/0:22:0:0.00:22,0:NA	0/1:25:8:0.242424:25,8:NA
chrX	27453874	DBSNP	C	T	999	PASS	.	GT:RD:AD:FREQ:DP2:DP4	0/0:27:0:0.00:27,0:NA	0/1:19:2:0.095238:19,2:NA
chrX	27114187	DBSNP	G	A	999	PASS	.	GT:RD:AD:FREQ:DP2:DP4	0/0:22:0:0.00:22,0:NA	0/1:15:5:0.25:15,5:NA
chr14	97259688	DBSNP	C	A	999	PASS	.	GT:RD:AD:FREQ:DP2:DP4	0/0:28:0:0.00:28,0:NA	0/1:22:5:0.185185:22,5:NA
chrX	30139299	DBSNP	T	C	999	PASS	.	GT:RD:AD:FREQ:DP2:DP4	0/0:23:0:0.00:23,0:NA	0/1:18:7:0.28:18,7:NA
chr5	68219559	NOVEL	G	A	999	PASS	.	GT:RD:AD:FREQ:DP2:DP4	0/0:36:0:0.00:36,0:NA	0/1:18:7:0.28:18,7:NA
chr8	129158577	NOVEL	C	G	999	PASS	.	GT:RD:AD:FREQ:DP2:DP4	0/0:25:0:0.00:25,0:NA	0/1:16:7:0.304348:16,7:NA
chrX	27078785	DBSNP	T	C	999	PASS	.	GT:RD:AD:FREQ:DP2:DP4	0/0:20:0:0.00:20,0:NA	0/1:23:6:0.206897:23,6:NA
chr7	47995877	DBSNP	C	T	999	PASS	.	GT:RD:AD:FREQ:DP2:DP4	0/0:23:0:0.00:23,0:NA	0/1:30:7:0.189189:30,7:NA
chrX	23392995	DBSNP	A	T	999	PASS	.	GT:RD:AD:FREQ:DP2:DP4	0/0:29:0:0.00:29,0:NA	0/1:15:3:0.166667:15,3:NA
chrX	108994017	NOVEL	G	T	999	PASS	.	GT:RD:AD:FREQ:DP2:DP4	0/0:45:0:0.00:45,0:NA	0/1:26:5:0.16129:26,5:NA
chr22	45848153	NOVEL	G	A	999	PASS	.	GT:RD:AD:FREQ:DP2:DP4	0/0:36:0:0.00:36,0:NA	0/1:13:5:0.277778:13,5:NA
chr5	1430616	DBSNP	C	T	999	PASS	.	GT:RD:AD:FREQ:DP2:DP4	0/0:30:0:0.00:30,0:NA	0/1:33:3:0.083333:33,3:NA
chr6	82092670	NOVEL	A	G	999	PASS	.	GT:RD:AD:FREQ:DP2:DP4	0/0:24:0:0.00:24,0:NA	0/1:18:4:0.181818:18,4:NA
chr1	239202972	DBSNP	C	T	999	PASS	.	GT:RD:AD:FREQ:DP2:DP4	0/0:43:1:0.00:43,1:NA	0/1:39:6:0.133333:39,6:NA
chrX	29401353	DBSNP	A	T	999	PASS	.	GT:RD:AD:FREQ:DP2:DP4	0/0:32:0:0.00:32,0:NA	0/1:30:6:0.166667:30,6:NA
chr12	127288173	DBSNP	T	C	999	PASS	.	GT:RD:AD:FREQ:DP2:DP4	0/0:20:0:0.00:20,0:NA	0/1:15:3:0.166667:15,3:NA
chrX	111977191	NOVEL	A	T	999	PASS	.	GT:RD:AD:FREQ:DP2:DP4	0/0:40:0:0.00:40,0:NA	0/1:18:10:0.357143:18,10:NA
chr10	114045225	NOVEL	G	T	999	PASS	.	GT:RD:AD:FREQ:DP2:DP4	0/0:30:0:0.00:30,0:NA	0/1:16:7:0.304348:16,7:NA
chr8	16891653	NOVEL	A	G	999	PASS	.	GT:RD:AD:FREQ:DP2:DP4	0/0:24:0:0.00:24,0:NA	0/1:19:5:0.208333:19,5:NA
chrX	112584953	DBSNP	G	A	999	PASS	.	GT:RD:AD:FREQ:DP2:DP4	0/0:19:0:0.00:19,0:NA	0/1:13:5:0.277778:13,5:NA
chr9	96878374	NOVEL	T	C	999	PASS	.	GT:RD:AD:FREQ:DP2:DP4	0/0:37:1:0.00:37,1:NA	0/1:10:4:0.285714:10,4:NA
chr12	121349427	DBSNP	C	A	999	PASS	.	GT:RD:AD:FREQ:DP2:DP4	0/0:19:0:0.00:19,0:NA	0/1:12:4:0.25:12,4:NA
chrX	29603887	DBSNP	A	G	999	PASS	.	GT:RD:AD:FREQ:DP2:DP4	0/0:24:0:0.00:24,0:NA	0/1:29:4:0.121212:29,4:NA
chr2	10303224	DBSNP	A	G	999	PASS	.	GT:RD:AD:FREQ:DP2:DP4	0/0:21:0:0.00:21,0:NA	0/1:9:3:0.25:9,3:NA
chrX	29395517	DBSNP	A	T	999	PASS	.	GT:RD:AD:FREQ:DP2:DP4	0/0:21:0:0.00:21,0:NA	0/1:20:5:0.2:20,5:NA
chr2	187966873	NOVEL	C	A	999	PASS	.	GT:RD:AD:FREQ:DP2:DP4	0/0:40:0:0.00:40,0:NA	0/1:15:5:0.25:15,5:NA
chr2	61509783	DBSNP	G	A	999	PASS	.	GT:RD:AD:FREQ:DP2:DP4	0/0:19:0:0.00:19,0:NA	0/1:15:5:0.25:15,5:NA
chr12	97681704	DBSNP	C	T	999	PASS	.	GT:RD:AD:FREQ:DP2:DP4	0/0:19:0:0.00:19,0:NA	0/1:18:5:0.217391:18,5:NA
chrX	27382284	DBSNP	A	C	999	PASS	.	GT:RD:AD:FREQ:DP2:DP4	0/0:25:0:0.00:25,0:NA	0/1:25:4:0.137931:25,4:NA
chrX	22517950	DBSNP	C	T	999	PASS	.	GT:RD:AD:FREQ:DP2:DP4	0/0:20:0:0.00:20,0:NA	0/1:21:4:0.16:21,4:NA
chr12	117573472	NOVEL	G	T	999	PASS	.	GT:RD:AD:FREQ:DP2:DP4	0/0:27:0:0.00:27,0:NA	0/1:17:4:0.190476:17,4:NA
chrX	36304334	DBSNP	T	C	999	PASS	.	GT:RD:AD:FREQ:DP2:DP4	0/0:22:0:0.00:22,0:NA	0/1:25:9:0.264706:25,9:NA
chr1	36227329	NOVEL	C	G	999	PASS	.	GT:RD:AD:FREQ:DP2:DP4	0/0:26:0:0.00:26,0:NA	0/1:21:7:0.25:21,7:NA
chr13	59365933	NOVEL	T	C	999	PASS	.	GT:RD:AD:FREQ:DP2:DP4	0/0:26:0:0.00:26,0:NA	0/1:12:4:0.25:12,4:NA
chrX	29935772	NOVEL	T	C	999	PASS	.	GT:RD:AD:FREQ:DP2:DP4	0/0:19:0:0.00:19,0:NA	0/1:17:4:0.190476:17,4:NA
chr5	108162583	NOVEL	C	G	999	PASS	.	GT:RD:AD:FREQ:DP2:DP4	0/0:35:0:0.00:35,0:NA	0/1:18:2:0.1:18,2:NA
chr12	111326106	NOVEL	T	C	999	PASS	.	GT:RD:AD:FREQ:DP2:DP4	0/0:39:0:0.00:39,0:NA	0/1:18:7:0.28:18,7:NA
chrX	123621338	NOVEL	A	C	999	PASS	.	GT:RD:AD:FREQ:DP2:DP4	0/0:42:0:0.00:42,0:NA	0/1:31:5:0.138889:31,5:NA
chr2	6681464	NOVEL	G	C	999	PASS	.	GT:RD:AD:FREQ:DP2:DP4	0/0:29:0:0.00:29,0:NA	0/1:12:5:0.294118:12,5:NA
chr20	211183	NOVEL	A	G	999	PASS	.	GT:RD:AD:FREQ:DP2:DP4	0/0:44:0:0.00:44,0:NA	0/1:26:6:0.1875:26,6:NA
chr11	40856940	NOVEL	C	G	999	PASS	.	GT:RD:AD:FREQ:DP2:DP4	0/0:29:0:0.00:29,0:NA	0/1:7:3:0.3:7,3:NA
chr7	88418451	DBSNP	G	C	999	PASS	.	GT:RD:AD:FREQ:DP2:DP4	0/0:25:0:0.00:25,0:NA	0/1:11:6:0.352941:11,6:NA
chr2	22381821	NOVEL	C	T	999	PASS	.	GT:RD:AD:FREQ:DP2:DP4	0/0:32:0:0.00:32,0:NA	0/1:18:2:0.1:18,2:NA
chr13	36014213	NOVEL	C	T	999	PASS	.	GT:RD:AD:FREQ:DP2:DP4	0/0:28:0:0.00:28,0:NA	0/1:13:4:0.235294:13,4:NA
chr5	20568987	NOVEL	A	T	999	PASS	.	GT:RD:AD:FREQ:DP2:DP4	0/0:32:0:0.00:32,0:NA	0/1:21:8:0.275862:21,8:NA
chr7	110456890	NOVEL	T	C	999	PASS	.	GT:RD:AD:FREQ:DP2:DP4	0/0:30:0:0.00:30,0:NA	0/1:29:5:0.147059:29,5:NA
chrX	20997004	DBSNP	T	G	999	PASS	.	GT:RD:AD:FREQ:DP2:DP4	0/0:20:0:0.00:20,0:NA	0/1:18:5:0.217391:18,5:NA
chr12	81403437	NOVEL	T	A	999	PASS	.	GT:RD:AD:FREQ:DP2:DP4	0/0:27:0:0.00:27,0:NA	0/1:26:8:0.235294:26,8:NA
chr10	87475496	NOVEL	G	A	999	PASS	.	GT:RD:AD:FREQ:DP2:DP4	0/0:43:0:0.00:43,0:NA	0/1:22:5:0.185185:22,5:NA
chr11	8164952	NOVEL	T	C	999	PASS	.	GT:RD:AD:FREQ:DP2:DP4	0/0:24:0:0.00:24,0:NA	0/1:15:2:0.117647:15,2:NA
chr20	17375207	NOVEL	T	C	999	PASS	.	GT:RD:AD:FREQ:DP2:DP4	0/0:33:0:0.00:33,0:NA	0/1:21:2:0.086957:21,2:NA
chrX	86722574	NOVEL	A	C	999	PASS	.	GT:RD:AD:FREQ:DP2:DP4	0/0:40:0:0.00:40,0:NA	0/1:46:7:0.132075:46,7:NA
chr10	23310412	NOVEL	T	C	999	PASS	.	GT:RD:AD:FREQ:DP2:DP4	0/0:40:0:0.00:40,0:NA	0/1:31:4:0.114286:31,4:NA
chr11	57957602	NOVEL	C	T	999	PASS	.	GT:RD:AD:FREQ:DP2:DP4	0/0:36:0:0.00:36,0:NA	0/1:8:7:0.466667:8,7:NA
chr19	24313399	NOVEL	A	G	999	PASS	.	GT:RD:AD:FREQ:DP2:DP4	0/0:21:0:0.00:21,0:NA	0/1:12:5:0.294118:12,5:NA
chr12	118241511	NOVEL	A	G	999	PASS	.	GT:RD:AD:FREQ:DP2:DP4	0/0:25:0:0.00:25,0:NA	0/1:16:4:0.2:16,4:NA
chrX	46160389	DBSNP	A	G	999	PASS	.	GT:RD:AD:FREQ:DP2:DP4	0/0:36:0:0.00:36,0:NA	0/1:21:8:0.275862:21,8:NA
chr2	139164404	NOVEL	T	C	999	PASS	.	GT:RD:AD:FREQ:DP2:DP4	0/0:37:0:0.00:37,0:NA	0/1:18:5:0.217391:18,5:NA
chr12	87252841	DBSNP	T	C	999	PASS	.	GT:RD:AD:FREQ:DP2:DP4	0/0:22:0:0.00:22,0:NA	0/1:19:4:0.173913:19,4:NA
chr12	76667263	NOVEL	C	G	999	PASS	.	GT:RD:AD:FREQ:DP2:DP4	0/0:29:0:0.00:29,0:NA	0/1:25:6:0.193548:25,6:NA
chr6	46053590	NOVEL	C	T	999	PASS	.	GT:RD:AD:FREQ:DP2:DP4	0/0:34:0:0.00:34,0:NA	0/1:24:6:0.2:24,6:NA
chrX	23327168	DBSNP	C	A	999	PASS	.	GT:RD:AD:FREQ:DP2:DP4	0/0:28:0:0.00:28,0:NA	0/1:20:6:0.230769:20,6:NA
chrX	80882404	NOVEL	G	T	999	PASS	.	GT:RD:AD:FREQ:DP2:DP4	0/0:61:0:0.00:61,0:NA	0/1:57:6:0.095238:57,6:NA
chrX	31269602	DBSNP	G	A	999	PASS	.	GT:RD:AD:FREQ:DP2:DP4	0/0:26:0:0.00:26,0:NA	0/1:20:4:0.166667:20,4:NA
chrX	20435231	DBSNP	A	G	999	PASS	.	GT:RD:AD:FREQ:DP2:DP4	0/0:27:0:0.00:27,0:NA	0/1:28:6:0.176471:28,6:NA
chr12	87035471	NOVEL	T	C	999	PASS	.	GT:RD:AD:FREQ:DP2:DP4	0/0:34:0:0.00:34,0:NA	0/1:20:3:0.130435:20,3:NA
chr12	107846955	NOVEL	G	T	999	PASS	.	GT:RD:AD:FREQ:DP2:DP4	0/0:24:0:0.00:24,0:NA	0/1:13:7:0.35:13,7:NA
chrX	31198204	DBSNP	A	G	999	PASS	.	GT:RD:AD:FREQ:DP2:DP4	0/0:21:0:0.00:21,0:NA	0/1:17:4:0.190476:17,4:NA
chrX	23328088	DBSNP	A	G	999	PASS	.	GT:RD:AD:FREQ:DP2:DP4	0/0:28:0:0.00:28,0:NA	0/1:22:6:0.214286:22,6:NA
chrX	13022240	NOVEL	C	G	999	PASS	.	GT:RD:AD:FREQ:DP2:DP4	0/0:20:0:0.00:20,0:NA	0/1:19:3:0.136364:19,3:NA
chrX	24368313	DBSNP	C	T	999	PASS	.	GT:RD:AD:FREQ:DP2:DP4	0/0:20:0:0.00:20,0:NA	0/1:17:4:0.190476:17,4:NA
chr21	21840406	DBSNP	T	A	999	PASS	.	GT:RD:AD:FREQ:DP2:DP4	0/0:22:0:0.00:22,0:NA	0/1:10:3:0.230769:10,3:NA
chr7	101809439	DBSNP	G	A	999	PASS	.	GT:RD:AD:FREQ:DP2:DP4	0/0:30:0:0.00:30,0:NA	0/1:18:6:0.25:18,6:NA
chrX	39308946	DBSNP	C	T	999	PASS	.	GT:RD:AD:FREQ:DP2:DP4	0/0:34:1:0.00:34,1:NA	0/1:27:8:0.228571:27,8:NA
chr17	9883995	DBSNP	C	G	999	PASS	.	GT:RD:AD:FREQ:DP2:DP4	0/0:20:0:0.00:20,0:NA	0/1:19:7:0.269231:19,7:NA
chr2	80160311	NOVEL	G	A	999	PASS	.	GT:RD:AD:FREQ:DP2:DP4	0/0:38:0:0.00:38,0:NA	0/1:17:2:0.105263:17,2:NA
chr17	32239614	NOVEL	C	T	999	PASS	.	GT:RD:AD:FREQ:DP2:DP4	0/0:23:0:0.00:23,0:NA	0/1:23:10:0.30303:23,10:NA
chr2	126739287	NOVEL	T	C	999	PASS	.	GT:RD:AD:FREQ:DP2:DP4	0/0:32:0:0.00:32,0:NA	0/1:25:8:0.242424:25,8:NA
chr4	182328263	NOVEL	T	C	999	PASS	.	GT:RD:AD:FREQ:DP2:DP4	0/0:14:0:0.00:14,0:NA	0/1:14:2:0.125:14,2:NA
chr4	168213660	NOVEL	T	C	999	PASS	.	GT:RD:AD:FREQ:DP2:DP4	0/0:18:0:0.00:18,0:NA	0/1:11:7:0.388889:11,7:NA
chr5	2841589	DBSNP	C	G	999	PASS	.	GT:RD:AD:FREQ:DP2:DP4	0/0:23:0:0.00:23,0:NA	0/1:34:3:0.081081:34,3:NA
chr12	45397130	DBSNP	A	C	999	PASS	.	GT:RD:AD:FREQ:DP2:DP4	0/0:24:1:0.00:24,1:NA	0/1:25:7:0.21875:25,7:NA
chr12	119937525	NOVEL	A	G	999	PASS	.	GT:RD:AD:FREQ:DP2:DP4	0/0:20:0:0.00:20,0:NA	0/1:21:4:0.16:21,4:NA
chr7	76029291	DBSNP	C	G	999	PASS	.	GT:RD:AD:FREQ:DP2:DP4	0/0:20:0:0.00:20,0:NA	0/1:22:3:0.12:22,3:NA
chr20	3685388	NOVEL	C	A	999	PASS	.	GT:RD:AD:FREQ:DP2:DP4	0/0:38:0:0.00:38,0:NA	0/1:30:7:0.189189:30,7:NA
chr1	184364897	NOVEL	T	G	999	PASS	.	GT:RD:AD:FREQ:DP2:DP4	0/0:31:0:0.00:31,0:NA	0/1:32:3:0.085714:32,3:NA
chr1	34212527	NOVEL	G	A	999	PASS	.	GT:RD:AD:FREQ:DP2:DP4	0/0:29:0:0.00:29,0:NA	0/1:19:4:0.173913:19,4:NA
chrX	29602016	DBSNP	G	A	999	PASS	.	GT:RD:AD:FREQ:DP2:DP4	0/0:19:0:0.00:19,0:NA	0/1:23:3:0.115385:23,3:NA
chr7	137386999	NOVEL	G	C	999	PASS	.	GT:RD:AD:FREQ:DP2:DP4	0/0:34:0:0.00:34,0:NA	0/1:28:12:0.3:28,12:NA
chr22	22942848	NOVEL	G	A	999	PASS	.	GT:RD:AD:FREQ:DP2:DP4	0/0:44:0:0.00:44,0:NA	0/1:28:7:0.2:28,7:NA
chrX	65641638	NOVEL	A	G	999	PASS	.	GT:RD:AD:FREQ:DP2:DP4	0/0:56:0:0.00:56,0:NA	0/1:47:8:0.145455:47,8:NA
chrX	21005432	DBSNP	T	C	999	PASS	.	GT:RD:AD:FREQ:DP2:DP4	0/0:21:0:0.00:21,0:NA	0/1:11:7:0.388889:11,7:NA
chr20	7633288	NOVEL	T	G	999	PASS	.	GT:RD:AD:FREQ:DP2:DP4	0/0:20:0:0.00:20,0:NA	0/1:11:3:0.214286:11,3:NA
chr1	40413098	DBSNP	T	C	999	PASS	.	GT:RD:AD:FREQ:DP2:DP4	0/0:24:0:0.00:24,0:NA	0/1:25:6:0.193548:25,6:NA
chr14	82469513	NOVEL	A	C	999	PASS	.	GT:RD:AD:FREQ:DP2:DP4	0/0:37:0:0.00:37,0:NA	0/1:27:8:0.228571:27,8:NA
chr17	12080612	DBSNP	G	A	999	PASS	.	GT:RD:AD:FREQ:DP2:DP4	0/0:22:0:0.00:22,0:NA	0/1:19:5:0.208333:19,5:NA
chrX	22500767	DBSNP	A	C	999	PASS	.	GT:RD:AD:FREQ:DP2:DP4	0/0:21:0:0.00:21,0:NA	0/1:26:8:0.235294:26,8:NA
chr18	39215723	NOVEL	G	T	999	PASS	.	GT:RD:AD:FREQ:DP2:DP4	0/0:40:0:0.00:40,0:NA	0/1:17:3:0.15:17,3:NA
chrX	101238281	NOVEL	T	A	999	PASS	.	GT:RD:AD:FREQ:DP2:DP4	0/0:33:0:0.00:33,0:NA	0/1:23:8:0.258065:23,8:NA
chrX	116270821	NOVEL	G	C	999	PASS	.	GT:RD:AD:FREQ:DP2:DP4	0/0:34:0:0.00:34,0:NA	0/1:20:4:0.166667:20,4:NA
chr21	26688062	DBSNP	A	G	999	PASS	.	GT:RD:AD:FREQ:DP2:DP4	0/0:33:0:0.00:33,0:NA	0/1:38:4:0.095238:38,4:NA
chr17	51445955	NOVEL	T	C	999	PASS	.	GT:RD:AD:FREQ:DP2:DP4	0/0:37:0:0.00:37,0:NA	0/1:22:4:0.153846:22,4:NA
chr5	61840165	DBSNP	A	G	999	PASS	.	GT:RD:AD:FREQ:DP2:DP4	0/0:28:0:0.00:28,0:NA	0/1:22:8:0.266667:22,8:NA
chrX	65142939	NOVEL	T	C	999	PASS	.	GT:RD:AD:FREQ:DP2:DP4	0/0:54:0:0.00:54,0:NA	0/1:25:7:0.21875:25,7:NA
chr20	24136016	NOVEL	T	A	999	PASS	.	GT:RD:AD:FREQ:DP2:DP4	0/0:30:0:0.00:30,0:NA	0/1:9:3:0.25:9,3:NA
chrX	25550292	DBSNP	C	T	999	PASS	.	GT:RD:AD:FREQ:DP2:DP4	0/0:22:0:0.00:22,0:NA	0/1:28:5:0.151515:28,5:NA
chr2	176456232	NOVEL	C	A	999	PASS	.	GT:RD:AD:FREQ:DP2:DP4	0/0:33:0:0.00:33,0:NA	0/1:15:7:0.318182:15,7:NA
chrX	123803785	NOVEL	G	A	999	PASS	.	GT:RD:AD:FREQ:DP2:DP4	0/0:39:0:0.00:39,0:NA	0/1:20:3:0.130435:20,3:NA
chr5	116526832	NOVEL	T	A	999	PASS	.	GT:RD:AD:FREQ:DP2:DP4	0/0:38:0:0.00:38,0:NA	0/1:20:6:0.230769:20,6:NA
chr7	88901932	NOVEL	C	T	999	PASS	.	GT:RD:AD:FREQ:DP2:DP4	0/0:32:0:0.00:32,0:NA	0/1:21:4:0.16:21,4:NA
chr4	70861222	NOVEL	T	C	999	PASS	.	GT:RD:AD:FREQ:DP2:DP4	0/0:19:0:0.00:19,0:NA	0/1:12:6:0.333333:12,6:NA
chrX	20426287	DBSNP	G	A	999	PASS	.	GT:RD:AD:FREQ:DP2:DP4	0/0:25:0:0.00:25,0:NA	0/1:22:5:0.185185:22,5:NA
chr8	26255093	NOVEL	T	C	999	PASS	.	GT:RD:AD:FREQ:DP2:DP4	0/0:29:0:0.00:29,0:NA	0/1:17:2:0.105263:17,2:NA
chr3	104409822	NOVEL	C	G	999	PASS	.	GT:RD:AD:FREQ:DP2:DP4	0/0:16:0:0.00:16,0:NA	0/1:7:6:0.461538:7,6:NA
chr1	216769868	NOVEL	G	C	999	PASS	.	GT:RD:AD:FREQ:DP2:DP4	0/0:31:0:0.00:31,0:NA	0/1:24:7:0.225806:24,7:NA
chrX	27770289	DBSNP	C	G	999	PASS	.	GT:RD:AD:FREQ:DP2:DP4	0/0:23:0:0.00:23,0:NA	0/1:16:4:0.2:16,4:NA
chr4	80029976	NOVEL	C	A	999	PASS	.	GT:RD:AD:FREQ:DP2:DP4	0/0:24:0:0.00:24,0:NA	0/1:16:2:0.111111:16,2:NA
chrX	30247545	DBSNP	T	C	999	PASS	.	GT:RD:AD:FREQ:DP2:DP4	0/0:23:0:0.00:23,0:NA	0/1:22:2:0.083333:22,2:NA
chr12	70591561	NOVEL	A	G	999	PASS	.	GT:RD:AD:FREQ:DP2:DP4	0/0:23:0:0.00:23,0:NA	0/1:15:2:0.117647:15,2:NA
chrX	66904021	NOVEL	A	G	999	PASS	.	GT:RD:AD:FREQ:DP2:DP4	0/0:43:0:0.00:43,0:NA	0/1:50:3:0.056604:50,3:NA
chr5	2251386	DBSNP	A	G	999	PASS	.	GT:RD:AD:FREQ:DP2:DP4	0/0:40:0:0.00:40,0:NA	0/1:26:4:0.133333:26,4:NA
chrX	50965871	DBSNP	G	A	999	PASS	.	GT:RD:AD:FREQ:DP2:DP4	0/0:19:0:0.00:19,0:NA	0/1:20:3:0.130435:20,3:NA
chrX	22637244	DBSNP	C	G	999	PASS	.	GT:RD:AD:FREQ:DP2:DP4	0/0:19:0:0.00:19,0:NA	0/1:14:3:0.176471:14,3:NA
chr7	45301449	NOVEL	A	G	999	PASS	.	GT:RD:AD:FREQ:DP2:DP4	0/0:32:0:0.00:32,0:NA	0/1:33:6:0.153846:33,6:NA
chrX	27247147	DBSNP	G	A	999	PASS	.	GT:RD:AD:FREQ:DP2:DP4	0/0:21:0:0.00:21,0:NA	0/1:30:3:0.090909:30,3:NA
chrX	109156065	NOVEL	G	T	999	PASS	.	GT:RD:AD:FREQ:DP2:DP4	0/0:32:0:0.00:32,0:NA	0/1:14:4:0.222222:14,4:NA
chrX	64277807	NOVEL	G	T	999	PASS	.	GT:RD:AD:FREQ:DP2:DP4	0/0:49:0:0.00:49,0:NA	0/1:64:6:0.085714:64,6:NA
chrX	36191227	DBSNP	A	T	999	PASS	.	GT:RD:AD:FREQ:DP2:DP4	0/0:19:0:0.00:19,0:NA	0/1:15:13:0.464286:15,13:NA
chr5	24506487	DBSNP	A	G	999	PASS	.	GT:RD:AD:FREQ:DP2:DP4	0/0:31:0:0.00:31,0:NA	0/1:23:6:0.206897:23,6:NA
chr12	99608643	NOVEL	T	C	999	PASS	.	GT:RD:AD:FREQ:DP2:DP4	0/0:23:0:0.00:23,0:NA	0/1:9:4:0.307692:9,4:NA
chrX	32290916	DBSNP	C	T	999	PASS	.	GT:RD:AD:FREQ:DP2:DP4	0/0:20:0:0.00:20,0:NA	0/1:20:11:0.354839:20,11:NA
chr14	25671876	NOVEL	G	T	999	PASS	.	GT:RD:AD:FREQ:DP2:DP4	0/0:38:0:0.00:38,0:NA	0/1:27:3:0.1:27,3:NA
chrX	5718900	NOVEL	A	G	999	PASS	.	GT:RD:AD:FREQ:DP2:DP4	0/0:29:0:0.00:29,0:NA	0/1:27:4:0.129032:27,4:NA
chrX	36342858	DBSNP	A	C	999	PASS	.	GT:RD:AD:FREQ:DP2:DP4	0/0:27:0:0.00:27,0:NA	0/1:30:8:0.210526:30,8:NA
chr16	62202373	NOVEL	T	C	999	PASS	.	GT:RD:AD:FREQ:DP2:DP4	0/0:25:0:0.00:25,0:NA	0/1:22:2:0.083333:22,2:NA
chrX	25964261	DBSNP	T	C	999	PASS	.	GT:RD:AD:FREQ:DP2:DP4	0/0:27:0:0.00:27,0:NA	0/1:13:5:0.277778:13,5:NA
chr2	49152499	DBSNP	A	G	999	PASS	.	GT:RD:AD:FREQ:DP2:DP4	0/0:22:0:0.00:22,0:NA	0/1:14:3:0.176471:14,3:NA
chr5	2566908	DBSNP	G	A	999	PASS	.	GT:RD:AD:FREQ:DP2:DP4	0/0:24:0:0.00:24,0:NA	0/1:21:3:0.125:21,3:NA
chrX	21050167	DBSNP	C	G	999	PASS	.	GT:RD:AD:FREQ:DP2:DP4	0/0:22:0:0.00:22,0:NA	0/1:24:5:0.172414:24,5:NA
chrX	27401630	DBSNP	G	T	999	PASS	.	GT:RD:AD:FREQ:DP2:DP4	0/0:22:0:0.00:22,0:NA	0/1:26:3:0.103448:26,3:NA
chr19	39287583	DBSNP	C	T	999	PASS	.	GT:RD:AD:FREQ:DP2:DP4	0/0:41:0:0.00:41,0:NA	0/1:21:3:0.125:21,3:NA
chr18	22700817	NOVEL	T	A	999	PASS	.	GT:RD:AD:FREQ:DP2:DP4	0/0:22:0:0.00:22,0:NA	0/1:9:3:0.25:9,3:NA
chr2	145742065	NOVEL	C	A	999	PASS	.	GT:RD:AD:FREQ:DP2:DP4	0/0:22:0:0.00:22,0:NA	0/1:21:4:0.16:21,4:NA
chr13	23981347	NOVEL	A	T	999	PASS	.	GT:RD:AD:FREQ:DP2:DP4	0/0:11:0:0.00:11,0:NA	0/1:16:2:0.111111:16,2:NA
chr15	26182511	NOVEL	G	T	999	PASS	.	GT:RD:AD:FREQ:DP2:DP4	0/0:33:0:0.00:33,0:NA	0/1:11:2:0.153846:11,2:NA
chr5	128701484	NOVEL	G	C	999	PASS	.	GT:RD:AD:FREQ:DP2:DP4	0/0:28:0:0.00:28,0:NA	0/1:19:4:0.173913:19,4:NA
chr10	113367685	NOVEL	A	G	999	PASS	.	GT:RD:AD:FREQ:DP2:DP4	0/0:27:0:0.00:27,0:NA	0/1:31:3:0.088235:31,3:NA
chr15	39713630	NOVEL	A	C	999	PASS	.	GT:RD:AD:FREQ:DP2:DP4	0/0:19:0:0.00:19,0:NA	0/1:18:2:0.1:18,2:NA
chrX	25552131	DBSNP	C	T	999	PASS	.	GT:RD:AD:FREQ:DP2:DP4	0/0:31:0:0.00:31,0:NA	0/1:22:4:0.153846:22,4:NA
chr2	63802280	DBSNP	G	A	999	PASS	.	GT:RD:AD:FREQ:DP2:DP4	0/0:23:0:0.00:23,0:NA	0/1:17:6:0.26087:17,6:NA
chr7	125407116	DBSNP	A	C	999	PASS	.	GT:RD:AD:FREQ:DP2:DP4	0/0:21:0:0.00:21,0:NA	0/1:27:9:0.25:27,9:NA
chr4	76998749	NOVEL	A	G	999	PASS	.	GT:RD:AD:FREQ:DP2:DP4	0/0:30:0:0.00:30,0:NA	0/1:17:7:0.291667:17,7:NA
chr1	236656378	DBSNP	C	T	999	PASS	.	GT:RD:AD:FREQ:DP2:DP4	0/0:45:1:0.00:45,1:NA	0/1:36:4:0.1:36,4:NA
chr14	75883158	NOVEL	A	G	999	PASS	.	GT:RD:AD:FREQ:DP2:DP4	0/0:39:0:0.00:39,0:NA	0/1:22:4:0.153846:22,4:NA
chr5	2843429	DBSNP	G	A	999	PASS	.	GT:RD:AD:FREQ:DP2:DP4	0/0:36:0:0.00:36,0:NA	0/1:23:3:0.115385:23,3:NA
chr17	69463050	NOVEL	G	T	999	PASS	.	GT:RD:AD:FREQ:DP2:DP4	0/0:24:0:0.00:24,0:NA	0/1:15:5:0.25:15,5:NA
chrX	23477229	DBSNP	C	T	999	PASS	.	GT:RD:AD:FREQ:DP2:DP4	0/0:23:0:0.00:23,0:NA	0/1:19:3:0.136364:19,3:NA
chr8	33082195	NOVEL	C	G	999	PASS	.	GT:RD:AD:FREQ:DP2:DP4	0/0:23:0:0.00:23,0:NA	0/1:14:5:0.263158:14,5:NA
chrX	29765883	DBSNP	A	T	999	PASS	.	GT:RD:AD:FREQ:DP2:DP4	0/0:27:0:0.00:27,0:NA	0/1:19:8:0.296296:19,8:NA
chr1	232158581	DBSNP	C	T	999	PASS	.	GT:RD:AD:FREQ:DP2:DP4	0/0:41:1:0.00:41,1:NA	0/1:44:5:0.102041:44,5:NA
chr19	32329044	NOVEL	C	A	999	PASS	.	GT:RD:AD:FREQ:DP2:DP4	0/0:54:0:0.00:54,0:NA	0/1:45:4:0.081633:45,4:NA
chr5	2820548	DBSNP	C	T	999	PASS	.	GT:RD:AD:FREQ:DP2:DP4	0/0:28:0:0.00:28,0:NA	0/1:37:6:0.139535:37,6:NA
chrX	27634152	DBSNP	C	T	999	PASS	.	GT:RD:AD:FREQ:DP2:DP4	0/0:27:0:0.00:27,0:NA	0/1:31:5:0.138889:31,5:NA
chr12	78562140	NOVEL	A	G	999	PASS	.	GT:RD:AD:FREQ:DP2:DP4	0/0:25:0:0.00:25,0:NA	0/1:22:3:0.12:22,3:NA
chr14	45053696	DBSNP	G	C	999	PASS	.	GT:RD:AD:FREQ:DP2:DP4	0/0:20:0:0.00:20,0:NA	0/1:12:2:0.142857:12,2:NA
chr2	133683347	NOVEL	A	T	999	PASS	.	GT:RD:AD:FREQ:DP2:DP4	0/0:26:0:0.00:26,0:NA	0/1:20:2:0.090909:20,2:NA
chr4	189080760	NOVEL	A	G	999	PASS	.	GT:RD:AD:FREQ:DP2:DP4	0/0:23:0:0.00:23,0:NA	0/1:12:3:0.2:12,3:NA
chrX	20448115	DBSNP	C	T	999	PASS	.	GT:RD:AD:FREQ:DP2:DP4	0/0:23:0:0.00:23,0:NA	0/1:25:3:0.107143:25,3:NA
chrX	27394650	DBSNP	G	T	999	PASS	.	GT:RD:AD:FREQ:DP2:DP4	0/0:28:0:0.00:28,0:NA	0/1:21:5:0.192308:21,5:NA
chrX	50082322	NOVEL	G	A	999	PASS	.	GT:RD:AD:FREQ:DP2:DP4	0/0:30:0:0.00:30,0:NA	0/1:47:5:0.096154:47,5:NA
chr22	49406255	NOVEL	C	G	999	PASS	.	GT:RD:AD:FREQ:DP2:DP4	0/0:37:0:0.00:37,0:NA	0/1:14:3:0.176471:14,3:NA
chr8	18903603	NOVEL	G	C	999	PASS	.	GT:RD:AD:FREQ:DP2:DP4	0/0:20:0:0.00:20,0:NA	0/1:14:6:0.3:14,6:NA
chr18	69851748	NOVEL	G	T	999	PASS	.	GT:RD:AD:FREQ:DP2:DP4	0/0:22:0:0.00:22,0:NA	0/1:6:4:0.4:6,4:NA
chrX	51739842	DBSNP	G	T	999	PASS	.	GT:RD:AD:FREQ:DP2:DP4	0/0:20:0:0.00:20,0:NA	0/1:24:5:0.172414:24,5:NA
chr2	104887250	NOVEL	T	C	999	PASS	.	GT:RD:AD:FREQ:DP2:DP4	0/0:34:0:0.00:34,0:NA	0/1:17:3:0.15:17,3:NA
chr4	164032251	NOVEL	C	T	999	PASS	.	GT:RD:AD:FREQ:DP2:DP4	0/0:26:0:0.00:26,0:NA	0/1:8:3:0.272727:8,3:NA
chr3	114396849	NOVEL	T	C	999	PASS	.	GT:RD:AD:FREQ:DP2:DP4	0/0:21:0:0.00:21,0:NA	0/1:11:7:0.388889:11,7:NA
chr6	145340622	NOVEL	G	T	999	PASS	.	GT:RD:AD:FREQ:DP2:DP4	0/0:27:0:0.00:27,0:NA	0/1:19:6:0.24:19,6:NA
chrX	27351410	DBSNP	A	G	999	PASS	.	GT:RD:AD:FREQ:DP2:DP4	0/0:25:0:0.00:25,0:NA	0/1:25:4:0.137931:25,4:NA
chr5	61479981	NOVEL	T	C	999	PASS	.	GT:RD:AD:FREQ:DP2:DP4	0/0:36:0:0.00:36,0:NA	0/1:24:5:0.172414:24,5:NA
chr7	46055259	DBSNP	T	G	999	PASS	.	GT:RD:AD:FREQ:DP2:DP4	0/0:19:0:0.00:19,0:NA	0/1:14:5:0.263158:14,5:NA
chrX	117892767	NOVEL	G	C	999	PASS	.	GT:RD:AD:FREQ:DP2:DP4	0/0:28:0:0.00:28,0:NA	0/1:29:4:0.121212:29,4:NA
chrX	27407292	DBSNP	T	C	999	PASS	.	GT:RD:AD:FREQ:DP2:DP4	0/0:21:0:0.00:21,0:NA	0/1:21:3:0.125:21,3:NA
chr2	133169683	NOVEL	G	T	999	PASS	.	GT:RD:AD:FREQ:DP2:DP4	0/0:36:0:0.00:36,0:NA	0/1:23:3:0.115385:23,3:NA
chr1	231179085	DBSNP	A	G	999	PASS	.	GT:RD:AD:FREQ:DP2:DP4	0/0:34:1:0.00:34,1:NA	0/1:44:3:0.06383:44,3:NA
chr7	139643890	DBSNP	A	C	999	PASS	.	GT:RD:AD:FREQ:DP2:DP4	0/0:23:0:0.00:23,0:NA	0/1:37:10:0.212766:37,10:NA
chr15	84485180	NOVEL	C	A	999	PASS	.	GT:RD:AD:FREQ:DP2:DP4	0/0:34:0:0.00:34,0:NA	0/1:34:6:0.15:34,6:NA
chrX	22038280	DBSNP	T	C	999	PASS	.	GT:RD:AD:FREQ:DP2:DP4	0/0:27:0:0.00:27,0:NA	0/1:27:6:0.181818:27,6:NA
chr5	125505537	NOVEL	C	A	999	PASS	.	GT:RD:AD:FREQ:DP2:DP4	0/0:34:0:0.00:34,0:NA	0/1:18:5:0.217391:18,5:NA
chrX	27217714	DBSNP	G	C	999	PASS	.	GT:RD:AD:FREQ:DP2:DP4	0/0:21:0:0.00:21,0:NA	0/1:22:4:0.153846:22,4:NA
chr19	33176191	DBSNP	G	A	999	PASS	.	GT:RD:AD:FREQ:DP2:DP4	0/0:59:0:0.00:59,0:NA	0/1:27:3:0.1:27,3:NA
chr2	123997721	DBSNP	G	T	999	PASS	.	GT:RD:AD:FREQ:DP2:DP4	0/0:37:1:0.00:37,1:NA	0/1:15:6:0.285714:15,6:NA
chrX	36297873	DBSNP	A	G	999	PASS	.	GT:RD:AD:FREQ:DP2:DP4	0/0:20:0:0.00:20,0:NA	0/1:15:5:0.25:15,5:NA
chrX	123666326	NOVEL	T	C	999	PASS	.	GT:RD:AD:FREQ:DP2:DP4	0/0:26:0:0.00:26,0:NA	0/1:24:6:0.2:24,6:NA
chrX	32256054	DBSNP	C	T	999	PASS	.	GT:RD:AD:FREQ:DP2:DP4	0/0:21:0:0.00:21,0:NA	0/1:19:7:0.269231:19,7:NA
chr7	81288219	NOVEL	C	T	999	PASS	.	GT:RD:AD:FREQ:DP2:DP4	0/0:19:0:0.00:19,0:NA	0/1:22:6:0.214286:22,6:NA
chrX	126676315	DBSNP	T	A	999	PASS	.	GT:RD:AD:FREQ:DP2:DP4	0/0:31:0:0.00:31,0:NA	0/1:23:3:0.115385:23,3:NA
chr3	3171125	DBSNP	G	A	999	PASS	.	GT:RD:AD:FREQ:DP2:DP4	0/0:25:1:0.00:25,1:NA	0/1:18:3:0.142857:18,3:NA
chr5	57848676	DBSNP	A	T	999	PASS	.	GT:RD:AD:FREQ:DP2:DP4	0/0:24:0:0.00:24,0:NA	0/1:22:2:0.083333:22,2:NA
chrX	26728792	DBSNP	A	C	999	PASS	.	GT:RD:AD:FREQ:DP2:DP4	0/0:19:0:0.00:19,0:NA	0/1:17:5:0.227273:17,5:NA
chr12	41525972	NOVEL	A	G	999	PASS	.	GT:RD:AD:FREQ:DP2:DP4	0/0:20:0:0.00:20,0:NA	0/1:17:2:0.105263:17,2:NA
chr5	147657709	NOVEL	T	C	999	PASS	.	GT:RD:AD:FREQ:DP2:DP4	0/0:39:0:0.00:39,0:NA	0/1:20:4:0.166667:20,4:NA
chr13	38262542	NOVEL	T	C	999	PASS	.	GT:RD:AD:FREQ:DP2:DP4	0/0:32:0:0.00:32,0:NA	0/1:15:3:0.166667:15,3:NA
chr12	113968497	NOVEL	C	A	999	PASS	.	GT:RD:AD:FREQ:DP2:DP4	0/0:36:0:0.00:36,0:NA	0/1:17:8:0.32:17,8:NA
chrX	100233449	NOVEL	C	A	999	PASS	.	GT:RD:AD:FREQ:DP2:DP4	0/0:42:0:0.00:42,0:NA	0/1:27:3:0.1:27,3:NA
chrX	8161462	NOVEL	C	T	999	PASS	.	GT:RD:AD:FREQ:DP2:DP4	0/0:28:0:0.00:28,0:NA	0/1:24:6:0.2:24,6:NA
chrX	36392105	DBSNP	T	C	999	PASS	.	GT:RD:AD:FREQ:DP2:DP4	0/0:22:0:0.00:22,0:NA	0/1:17:4:0.190476:17,4:NA
chrX	99317650	NOVEL	G	C	999	PASS	.	GT:RD:AD:FREQ:DP2:DP4	0/0:36:0:0.00:36,0:NA	0/1:19:4:0.173913:19,4:NA
chr10	43146650	NOVEL	A	G	999	PASS	.	GT:RD:AD:FREQ:DP2:DP4	0/0:39:0:0.00:39,0:NA	0/1:24:6:0.2:24,6:NA
chr2	111671022	NOVEL	A	G	999	PASS	.	GT:RD:AD:FREQ:DP2:DP4	0/0:40:0:0.00:40,0:NA	0/1:11:10:0.47619:11,10:NA
chr21	19453509	DBSNP	T	C	999	PASS	.	GT:RD:AD:FREQ:DP2:DP4	0/0:34:1:0.00:34,1:NA	0/1:45:4:0.081633:45,4:NA
chr21	10647599	DBSNP	A	G	999	PASS	.	GT:RD:AD:FREQ:DP2:DP4	0/0:45:0:0.00:45,0:NA	0/1:49:3:0.057692:49,3:NA
chr7	32516620	DBSNP	G	A	999	PASS	.	GT:RD:AD:FREQ:DP2:DP4	0/0:37:0:0.00:37,0:NA	0/1:27:4:0.129032:27,4:NA
chr21	32706360	DBSNP	A	G	999	PASS	.	GT:RD:AD:FREQ:DP2:DP4	0/0:27:0:0.00:27,0:NA	0/1:21:2:0.086957:21,2:NA
chrX	31188094	NOVEL	A	G	999	PASS	.	GT:RD:AD:FREQ:DP2:DP4	0/0:22:0:0.00:22,0:NA	0/1:28:7:0.2:28,7:NA
chr19	41667057	DBSNP	G	A	999	PASS	.	GT:RD:AD:FREQ:DP2:DP4	0/0:33:1:0.00:33,1:NA	0/1:22:4:0.153846:22,4:NA
chrX	23988980	DBSNP	A	G	999	PASS	.	GT:RD:AD:FREQ:DP2:DP4	0/0:24:0:0.00:24,0:NA	0/1:28:4:0.125:28,4:NA
chrX	36308845	DBSNP	T	A	999	PASS	.	GT:RD:AD:FREQ:DP2:DP4	0/0:19:0:0.00:19,0:NA	0/1:20:6:0.230769:20,6:NA
chr4	64319294	NOVEL	A	G	999	PASS	.	GT:RD:AD:FREQ:DP2:DP4	0/0:18:0:0.00:18,0:NA	0/1:11:2:0.153846:11,2:NA
chr7	124281788	NOVEL	T	G	999	PASS	.	GT:RD:AD:FREQ:DP2:DP4	0/0:25:0:0.00:25,0:NA	0/1:32:3:0.085714:32,3:NA
chr22	49142158	NOVEL	C	T	999	PASS	.	GT:RD:AD:FREQ:DP2:DP4	0/0:32:0:0.00:32,0:NA	0/1:19:4:0.173913:19,4:NA
chr1	188420106	NOVEL	A	T	999	PASS	.	GT:RD:AD:FREQ:DP2:DP4	0/0:34:0:0.00:34,0:NA	0/1:23:5:0.178571:23,5:NA
chr17	60774732	NOVEL	T	A	999	PASS	.	GT:RD:AD:FREQ:DP2:DP4	0/0:40:0:0.00:40,0:NA	0/1:20:6:0.230769:20,6:NA
chrX	92919651	NOVEL	G	C	999	PASS	.	GT:RD:AD:FREQ:DP2:DP4	0/0:33:0:0.00:33,0:NA	0/1:22:7:0.241379:22,7:NA
chr16	391857	DBSNP	C	T	999	PASS	.	GT:RD:AD:FREQ:DP2:DP4	0/0:27:0:0.00:27,0:NA	0/1:17:2:0.105263:17,2:NA
chrX	21114442	DBSNP	T	C	999	PASS	.	GT:RD:AD:FREQ:DP2:DP4	0/0:24:0:0.00:24,0:NA	0/1:22:7:0.241379:22,7:NA
chrX	45611642	NOVEL	C	T	999	PASS	.	GT:RD:AD:FREQ:DP2:DP4	0/0:38:0:0.00:38,0:NA	0/1:35:8:0.186047:35,8:NA
chr8	47850062	NOVEL	G	T	999	PASS	.	GT:RD:AD:FREQ:DP2:DP4	0/0:19:0:0.00:19,0:NA	0/1:15:5:0.25:15,5:NA
chrX	29533539	DBSNP	T	C	999	PASS	.	GT:RD:AD:FREQ:DP2:DP4	0/0:20:0:0.00:20,0:NA	0/1:20:3:0.130435:20,3:NA
chr21	16620808	DBSNP	C	T	999	PASS	.	GT:RD:AD:FREQ:DP2:DP4	0/0:19:0:0.00:19,0:NA	0/1:24:4:0.142857:24,4:NA
chr13	57368181	NOVEL	T	C	999	PASS	.	GT:RD:AD:FREQ:DP2:DP4	0/0:17:0:0.00:17,0:NA	0/1:9:6:0.4:9,6:NA
chr18	40504928	NOVEL	A	C	999	PASS	.	GT:RD:AD:FREQ:DP2:DP4	0/0:22:0:0.00:22,0:NA	0/1:14:3:0.176471:14,3:NA
chr2	101022886	DBSNP	C	T	999	PASS	.	GT:RD:AD:FREQ:DP2:DP4	0/0:24:0:0.00:24,0:NA	0/1:18:3:0.142857:18,3:NA
chrX	24209009	DBSNP	C	T	999	PASS	.	GT:RD:AD:FREQ:DP2:DP4	0/0:30:0:0.00:30,0:NA	0/1:25:6:0.193548:25,6:NA
chr6	68764016	NOVEL	C	T	999	PASS	.	GT:RD:AD:FREQ:DP2:DP4	0/0:31:0:0.00:31,0:NA	0/1:27:3:0.1:27,3:NA
chrX	29478250	NOVEL	T	G	999	PASS	.	GT:RD:AD:FREQ:DP2:DP4	0/0:16:0:0.00:16,0:NA	0/1:15:5:0.25:15,5:NA
chr19	57851319	NOVEL	A	T	999	PASS	.	GT:RD:AD:FREQ:DP2:DP4	0/0:37:0:0.00:37,0:NA	0/1:14:5:0.263158:14,5:NA
chr2	19294688	DBSNP	C	T	999	PASS	.	GT:RD:AD:FREQ:DP2:DP4	0/0:21:0:0.00:21,0:NA	0/1:17:5:0.227273:17,5:NA
chr12	129765704	NOVEL	A	G	999	PASS	.	GT:RD:AD:FREQ:DP2:DP4	0/0:21:0:0.00:21,0:NA	0/1:15:4:0.210526:15,4:NA
chr10	90139350	NOVEL	T	C	999	PASS	.	GT:RD:AD:FREQ:DP2:DP4	0/0:36:0:0.00:36,0:NA	0/1:20:3:0.130435:20,3:NA
chrX	27835282	DBSNP	A	C	999	PASS	.	GT:RD:AD:FREQ:DP2:DP4	0/0:24:0:0.00:24,0:NA	0/1:21:3:0.125:21,3:NA
chr21	27866914	DBSNP	A	C	999	PASS	.	GT:RD:AD:FREQ:DP2:DP4	0/0:27:0:0.00:27,0:NA	0/1:19:4:0.173913:19,4:NA
chr1	183114797	DBSNP	A	G	999	PASS	.	GT:RD:AD:FREQ:DP2:DP4	0/0:37:1:0.00:37,1:NA	0/1:32:6:0.157895:32,6:NA
chr1	233621029	DBSNP	A	T	999	PASS	.	GT:RD:AD:FREQ:DP2:DP4	0/0:38:1:0.00:38,1:NA	0/1:34:4:0.105263:34,4:NA
chr4	91525822	NOVEL	A	G	999	PASS	.	GT:RD:AD:FREQ:DP2:DP4	0/0:16:0:0.00:16,0:NA	0/1:10:2:0.166667:10,2:NA
chr17	59047430	NOVEL	A	T	999	PASS	.	GT:RD:AD:FREQ:DP2:DP4	0/0:45:0:0.00:45,0:NA	0/1:17:3:0.15:17,3:NA
chr22	17989622	NOVEL	G	A	999	PASS	.	GT:RD:AD:FREQ:DP2:DP4	0/0:37:0:0.00:37,0:NA	0/1:25:6:0.193548:25,6:NA
chr9	17063778	NOVEL	C	G	999	PASS	.	GT:RD:AD:FREQ:DP2:DP4	0/0:19:0:0.00:19,0:NA	0/1:10:6:0.375:10,6:NA
chr5	85810440	DBSNP	C	T	999	PASS	.	GT:RD:AD:FREQ:DP2:DP4	0/0:36:1:0.00:36,1:NA	0/1:18:2:0.1:18,2:NA
chr11	69240796	NOVEL	C	T	999	PASS	.	GT:RD:AD:FREQ:DP2:DP4	0/0:14:0:0.00:14,0:NA	0/1:11:4:0.266667:11,4:NA
chrX	37304274	DBSNP	C	T	999	PASS	.	GT:RD:AD:FREQ:DP2:DP4	0/0:21:0:0.00:21,0:NA	0/1:23:8:0.258065:23,8:NA
chr8	89480213	NOVEL	A	T	999	PASS	.	GT:RD:AD:FREQ:DP2:DP4	0/0:29:0:0.00:29,0:NA	0/1:9:5:0.357143:9,5:NA
chr2	51310477	DBSNP	A	G	999	PASS	.	GT:RD:AD:FREQ:DP2:DP4	0/0:35:0:0.00:35,0:NA	0/1:18:5:0.217391:18,5:NA
chr6	82551238	NOVEL	A	G	999	PASS	.	GT:RD:AD:FREQ:DP2:DP4	0/0:37:0:0.00:37,0:NA	0/1:16:4:0.2:16,4:NA
chr17	71942157	NOVEL	C	A	999	PASS	.	GT:RD:AD:FREQ:DP2:DP4	0/0:32:0:0.00:32,0:NA	0/1:33:4:0.108108:33,4:NA
chr3	77514203	NOVEL	C	A	999	PASS	.	GT:RD:AD:FREQ:DP2:DP4	0/0:23:0:0.00:23,0:NA	0/1:9:7:0.4375:9,7:NA
chr4	45543944	NOVEL	G	C	999	PASS	.	GT:RD:AD:FREQ:DP2:DP4	0/0:17:0:0.00:17,0:NA	0/1:10:3:0.230769:10,3:NA
chrX	29465914	DBSNP	A	G	999	PASS	.	GT:RD:AD:FREQ:DP2:DP4	0/0:21:0:0.00:21,0:NA	0/1:23:5:0.178571:23,5:NA
chrX	29596003	DBSNP	A	T	999	PASS	.	GT:RD:AD:FREQ:DP2:DP4	0/0:24:0:0.00:24,0:NA	0/1:22:5:0.185185:22,5:NA
chrX	31407830	DBSNP	C	A	999	PASS	.	GT:RD:AD:FREQ:DP2:DP4	0/0:24:0:0.00:24,0:NA	0/1:23:3:0.115385:23,3:NA
chrX	27373949	DBSNP	A	T	999	PASS	.	GT:RD:AD:FREQ:DP2:DP4	0/0:20:0:0.00:20,0:NA	0/1:17:4:0.190476:17,4:NA
chr6	44602525	NOVEL	T	C	999	PASS	.	GT:RD:AD:FREQ:DP2:DP4	0/0:20:0:0.00:20,0:NA	0/1:29:8:0.216216:29,8:NA
chr12	104044653	NOVEL	A	T	999	PASS	.	GT:RD:AD:FREQ:DP2:DP4	0/0:38:0:0.00:38,0:NA	0/1:43:5:0.104167:43,5:NA
chr4	57052643	NOVEL	A	G	999	PASS	.	GT:RD:AD:FREQ:DP2:DP4	0/0:21:0:0.00:21,0:NA	0/1:11:3:0.214286:11,3:NA
chr7	113512309	NOVEL	A	G	999	PASS	.	GT:RD:AD:FREQ:DP2:DP4	0/0:39:0:0.00:39,0:NA	0/1:27:3:0.1:27,3:NA
chr10	32236284	DBSNP	G	C	999	PASS	.	GT:RD:AD:FREQ:DP2:DP4	0/0:32:0:0.00:32,0:NA	0/1:24:15:0.384615:24,15:NA
chr5	143452615	NOVEL	T	A	999	PASS	.	GT:RD:AD:FREQ:DP2:DP4	0/0:29:0:0.00:29,0:NA	0/1:13:4:0.235294:13,4:NA
chr1	182152603	DBSNP	C	A	999	PASS	.	GT:RD:AD:FREQ:DP2:DP4	0/0:20:0:0.00:20,0:NA	0/1:23:3:0.115385:23,3:NA
chrX	30240810	DBSNP	A	C	999	PASS	.	GT:RD:AD:FREQ:DP2:DP4	0/0:19:0:0.00:19,0:NA	0/1:14:3:0.176471:14,3:NA
chrX	20986306	DBSNP	T	G	999	PASS	.	GT:RD:AD:FREQ:DP2:DP4	0/0:27:0:0.00:27,0:NA	0/1:23:7:0.233333:23,7:NA
chr2	15231518	DBSNP	A	G	999	PASS	.	GT:RD:AD:FREQ:DP2:DP4	0/0:23:0:0.00:23,0:NA	0/1:17:4:0.190476:17,4:NA
chr19	28528511	DBSNP	G	A	999	PASS	.	GT:RD:AD:FREQ:DP2:DP4	0/0:34:1:0.00:34,1:NA	0/1:24:4:0.142857:24,4:NA
chr5	132417404	NOVEL	T	C	999	PASS	.	GT:RD:AD:FREQ:DP2:DP4	0/0:36:0:0.00:36,0:NA	0/1:17:6:0.26087:17,6:NA
chr5	3417235	DBSNP	G	A	999	PASS	.	GT:RD:AD:FREQ:DP2:DP4	0/0:32:0:0.00:32,0:NA	0/1:45:3:0.0625:45,3:NA
chrX	20669765	DBSNP	A	C	999	PASS	.	GT:RD:AD:FREQ:DP2:DP4	0/0:20:0:0.00:20,0:NA	0/1:15:2:0.117647:15,2:NA
chrX	27289917	DBSNP	C	T	999	PASS	.	GT:RD:AD:FREQ:DP2:DP4	0/0:25:0:0.00:25,0:NA	0/1:17:5:0.227273:17,5:NA
chrX	23295746	DBSNP	C	A	999	PASS	.	GT:RD:AD:FREQ:DP2:DP4	0/0:21:0:0.00:21,0:NA	0/1:12:6:0.333333:12,6:NA
chr10	25896052	NOVEL	A	G	999	PASS	.	GT:RD:AD:FREQ:DP2:DP4	0/0:31:0:0.00:31,0:NA	0/1:12:3:0.2:12,3:NA
chr10	53518579	NOVEL	T	C	999	PASS	.	GT:RD:AD:FREQ:DP2:DP4	0/0:20:0:0.00:20,0:NA	0/1:15:2:0.117647:15,2:NA
chr7	137664407	NOVEL	G	C	999	PASS	.	GT:RD:AD:FREQ:DP2:DP4	0/0:25:0:0.00:25,0:NA	0/1:34:4:0.105263:34,4:NA
chr21	37538588	DBSNP	A	G	999	PASS	.	GT:RD:AD:FREQ:DP2:DP4	0/0:21:0:0.00:21,0:NA	0/1:20:4:0.166667:20,4:NA
chrX	75031726	NOVEL	A	G	999	PASS	.	GT:RD:AD:FREQ:DP2:DP4	0/0:48:0:0.00:48,0:NA	0/1:42:3:0.066667:42,3:NA
chr13	62848413	NOVEL	G	C	999	PASS	.	GT:RD:AD:FREQ:DP2:DP4	0/0:29:0:0.00:29,0:NA	0/1:8:5:0.384615:8,5:NA
chr21	39126884	NOVEL	C	A	999	PASS	.	GT:RD:AD:FREQ:DP2:DP4	0/0:35:0:0.00:35,0:NA	0/1:39:3:0.071429:39,3:NA
chrX	22672183	DBSNP	C	T	999	PASS	.	GT:RD:AD:FREQ:DP2:DP4	0/0:27:0:0.00:27,0:NA	0/1:26:10:0.277778:26,10:NA
chr2	67826072	DBSNP	T	C	999	PASS	.	GT:RD:AD:FREQ:DP2:DP4	0/0:20:0:0.00:20,0:NA	0/1:16:3:0.157895:16,3:NA
chrX	20393395	DBSNP	T	C	999	PASS	.	GT:RD:AD:FREQ:DP2:DP4	0/0:21:0:0.00:21,0:NA	0/1:28:5:0.151515:28,5:NA
chr4	75698136	NOVEL	A	G	999	PASS	.	GT:RD:AD:FREQ:DP2:DP4	0/0:21:0:0.00:21,0:NA	0/1:5:3:0.375:5,3:NA
chr5	142744865	NOVEL	C	T	999	PASS	.	GT:RD:AD:FREQ:DP2:DP4	0/0:29:0:0.00:29,0:NA	0/1:23:6:0.206897:23,6:NA
chr7	120583025	DBSNP	T	C	999	PASS	.	GT:RD:AD:FREQ:DP2:DP4	0/0:19:0:0.00:19,0:NA	0/1:38:4:0.095238:38,4:NA
chrX	36259230	DBSNP	T	G	999	PASS	.	GT:RD:AD:FREQ:DP2:DP4	0/0:21:0:0.00:21,0:NA	0/1:27:4:0.129032:27,4:NA
chrX	22177669	DBSNP	C	T	999	PASS	.	GT:RD:AD:FREQ:DP2:DP4	0/0:21:0:0.00:21,0:NA	0/1:24:5:0.172414:24,5:NA
chrX	29530920	DBSNP	A	G	999	PASS	.	GT:RD:AD:FREQ:DP2:DP4	0/0:25:0:0.00:25,0:NA	0/1:23:6:0.206897:23,6:NA
chr7	76019112	NOVEL	G	C	999	PASS	.	GT:RD:AD:FREQ:DP2:DP4	0/0:41:0:0.00:41,0:NA	0/1:26:3:0.103448:26,3:NA
chr3	68125974	NOVEL	G	C	999	PASS	.	GT:RD:AD:FREQ:DP2:DP4	0/0:29:0:0.00:29,0:NA	0/1:15:2:0.117647:15,2:NA
chr11	67451278	NOVEL	C	T	999	PASS	.	GT:RD:AD:FREQ:DP2:DP4	0/0:26:0:0.00:26,0:NA	0/1:12:6:0.333333:12,6:NA
chr3	127320550	NOVEL	C	G	999	PASS	.	GT:RD:AD:FREQ:DP2:DP4	0/0:22:0:0.00:22,0:NA	0/1:9:5:0.357143:9,5:NA
chr12	98048866	DBSNP	C	G	999	PASS	.	GT:RD:AD:FREQ:DP2:DP4	0/0:22:0:0.00:22,0:NA	0/1:17:3:0.15:17,3:NA
chr22	20113546	NOVEL	C	A	999	PASS	.	GT:RD:AD:FREQ:DP2:DP4	0/0:40:0:0.00:40,0:NA	0/1:22:8:0.266667:22,8:NA
chr5	3444003	DBSNP	T	C	999	PASS	.	GT:RD:AD:FREQ:DP2:DP4	0/0:36:1:0.00:36,1:NA	0/1:28:4:0.125:28,4:NA
chr6	98989638	NOVEL	A	G	999	PASS	.	GT:RD:AD:FREQ:DP2:DP4	0/0:25:0:0.00:25,0:NA	0/1:22:7:0.241379:22,7:NA
chr13	63688070	NOVEL	G	A	999	PASS	.	GT:RD:AD:FREQ:DP2:DP4	0/0:27:0:0.00:27,0:NA	0/1:10:5:0.333333:10,5:NA
chrX	21511146	NOVEL	G	T	999	PASS	.	GT:RD:AD:FREQ:DP2:DP4	0/0:28:0:0.00:28,0:NA	0/1:29:7:0.194444:29,7:NA
chr4	62468116	NOVEL	T	C	999	PASS	.	GT:RD:AD:FREQ:DP2:DP4	0/0:18:0:0.00:18,0:NA	0/1:9:4:0.307692:9,4:NA
chrX	53354989	NOVEL	G	A	999	PASS	.	GT:RD:AD:FREQ:DP2:DP4	0/0:22:0:0.00:22,0:NA	0/1:35:5:0.125:35,5:NA
chr3	32080283	NOVEL	A	G	999	PASS	.	GT:RD:AD:FREQ:DP2:DP4	0/0:29:0:0.00:29,0:NA	0/1:13:8:0.380952:13,8:NA
chr1	201052151	DBSNP	C	A	999	PASS	.	GT:RD:AD:FREQ:DP2:DP4	0/0:43:0:0.00:43,0:NA	0/1:28:3:0.096774:28,3:NA
chr2	15167726	DBSNP	C	A	999	PASS	.	GT:RD:AD:FREQ:DP2:DP4	0/0:35:1:0.00:35,1:NA	0/1:15:7:0.318182:15,7:NA
chr5	36802844	NOVEL	T	C	999	PASS	.	GT:RD:AD:FREQ:DP2:DP4	0/0:43:0:0.00:43,0:NA	0/1:40:10:0.2:40,10:NA
chr6	79075756	NOVEL	G	A	999	PASS	.	GT:RD:AD:FREQ:DP2:DP4	0/0:42:0:0.00:42,0:NA	0/1:19:4:0.173913:19,4:NA
chrX	31270129	DBSNP	T	C	999	PASS	.	GT:RD:AD:FREQ:DP2:DP4	0/0:29:0:0.00:29,0:NA	0/1:34:6:0.15:34,6:NA
chrX	36283363	DBSNP	G	C	999	PASS	.	GT:RD:AD:FREQ:DP2:DP4	0/0:24:0:0.00:24,0:NA	0/1:15:4:0.210526:15,4:NA
chrX	27269787	DBSNP	C	G	999	PASS	.	GT:RD:AD:FREQ:DP2:DP4	0/0:20:0:0.00:20,0:NA	0/1:27:7:0.205882:27,7:NA
chrX	20668899	NOVEL	A	G	999	PASS	.	GT:RD:AD:FREQ:DP2:DP4	0/0:24:0:0.00:24,0:NA	0/1:22:5:0.185185:22,5:NA
chr1	52163800	NOVEL	C	T	999	PASS	.	GT:RD:AD:FREQ:DP2:DP4	0/0:38:0:0.00:38,0:NA	0/1:26:5:0.16129:26,5:NA
chr16	62028201	NOVEL	G	C	999	PASS	.	GT:RD:AD:FREQ:DP2:DP4	0/0:28:0:0.00:28,0:NA	0/1:13:6:0.315789:13,6:NA
chrX	27182283	DBSNP	T	G	999	PASS	.	GT:RD:AD:FREQ:DP2:DP4	0/0:23:0:0.00:23,0:NA	0/1:34:4:0.105263:34,4:NA
chr6	119960216	NOVEL	C	G	999	PASS	.	GT:RD:AD:FREQ:DP2:DP4	0/0:31:0:0.00:31,0:NA	0/1:21:4:0.16:21,4:NA
chr21	38323286	DBSNP	C	T	999	PASS	.	GT:RD:AD:FREQ:DP2:DP4	0/0:38:1:0.00:38,1:NA	0/1:33:3:0.083333:33,3:NA
chr18	24362218	NOVEL	G	A	999	PASS	.	GT:RD:AD:FREQ:DP2:DP4	0/0:30:0:0.00:30,0:NA	0/1:16:6:0.272727:16,6:NA
chr22	34471143	NOVEL	G	T	999	PASS	.	GT:RD:AD:FREQ:DP2:DP4	0/0:29:0:0.00:29,0:NA	0/1:18:4:0.181818:18,4:NA
chr5	4117007	DBSNP	G	A	999	PASS	.	GT:RD:AD:FREQ:DP2:DP4	0/0:31:0:0.00:31,0:NA	0/1:35:4:0.102564:35,4:NA
chr4	43814128	NOVEL	G	T	999	PASS	.	GT:RD:AD:FREQ:DP2:DP4	0/0:29:0:0.00:29,0:NA	0/1:10:3:0.230769:10,3:NA
chr5	156093961	NOVEL	C	A	999	PASS	.	GT:RD:AD:FREQ:DP2:DP4	0/0:33:0:0.00:33,0:NA	0/1:17:2:0.105263:17,2:NA
chr21	36997649	DBSNP	T	G	999	PASS	.	GT:RD:AD:FREQ:DP2:DP4	0/0:20:0:0.00:20,0:NA	0/1:45:5:0.1:45,5:NA
chr5	61857358	NOVEL	A	T	999	PASS	.	GT:RD:AD:FREQ:DP2:DP4	0/0:31:0:0.00:31,0:NA	0/1:20:4:0.166667:20,4:NA
chr21	33740792	NOVEL	T	C	999	PASS	.	GT:RD:AD:FREQ:DP2:DP4	0/0:51:0:0.00:51,0:NA	0/1:37:3:0.075:37,3:NA
chr7	13081564	NOVEL	C	T	999	PASS	.	GT:RD:AD:FREQ:DP2:DP4	0/0:18:0:0.00:18,0:NA	0/1:11:3:0.214286:11,3:NA
chr2	49236371	NOVEL	G	T	999	PASS	.	GT:RD:AD:FREQ:DP2:DP4	0/0:29:0:0.00:29,0:NA	0/1:29:3:0.09375:29,3:NA
chrX	20439904	DBSNP	A	G	999	PASS	.	GT:RD:AD:FREQ:DP2:DP4	0/0:25:0:0.00:25,0:NA	0/1:20:6:0.230769:20,6:NA
chr15	92046888	NOVEL	G	C	999	PASS	.	GT:RD:AD:FREQ:DP2:DP4	0/0:45:1:0.00:45,1:NA	0/1:37:3:0.075:37,3:NA
chr6	81255202	NOVEL	A	G	999	PASS	.	GT:RD:AD:FREQ:DP2:DP4	0/0:24:0:0.00:24,0:NA	0/1:16:7:0.304348:16,7:NA
chrX	20654464	DBSNP	G	A	999	PASS	.	GT:RD:AD:FREQ:DP2:DP4	0/0:25:0:0.00:25,0:NA	0/1:16:4:0.2:16,4:NA
chr10	83857361	NOVEL	G	C	999	PASS	.	GT:RD:AD:FREQ:DP2:DP4	0/0:18:0:0.00:18,0:NA	0/1:26:4:0.133333:26,4:NA
chrX	36395403	DBSNP	T	G	999	PASS	.	GT:RD:AD:FREQ:DP2:DP4	0/0:19:0:0.00:19,0:NA	0/1:19:5:0.208333:19,5:NA
chr2	186501364	NOVEL	A	G	999	PASS	.	GT:RD:AD:FREQ:DP2:DP4	0/0:28:0:0.00:28,0:NA	0/1:20:5:0.2:20,5:NA
chr5	2779297	DBSNP	A	C	999	PASS	.	GT:RD:AD:FREQ:DP2:DP4	0/0:23:0:0.00:23,0:NA	0/1:23:3:0.115385:23,3:NA
chr2	155342656	NOVEL	T	A	999	PASS	.	GT:RD:AD:FREQ:DP2:DP4	0/0:23:0:0.00:23,0:NA	0/1:11:8:0.421053:11,8:NA
chrX	43444368	NOVEL	G	T	999	PASS	.	GT:RD:AD:FREQ:DP2:DP4	0/0:33:0:0.00:33,0:NA	0/1:42:7:0.142857:42,7:NA
chr5	1027713	DBSNP	G	A	999	PASS	.	GT:RD:AD:FREQ:DP2:DP4	0/0:35:0:0.00:35,0:NA	0/1:26:8:0.235294:26,8:NA
chrX	138646010	NOVEL	C	A	999	PASS	.	GT:RD:AD:FREQ:DP2:DP4	0/0:43:0:0.00:43,0:NA	0/1:29:6:0.171429:29,6:NA
chr4	88086554	NOVEL	T	C	999	PASS	.	GT:RD:AD:FREQ:DP2:DP4	0/0:22:0:0.00:22,0:NA	0/1:16:3:0.157895:16,3:NA
chr13	107435240	NOVEL	C	A	999	PASS	.	GT:RD:AD:FREQ:DP2:DP4	0/0:24:0:0.00:24,0:NA	0/1:22:2:0.083333:22,2:NA
chrX	9127629	NOVEL	G	T	999	PASS	.	GT:RD:AD:FREQ:DP2:DP4	0/0:17:0:0.00:17,0:NA	0/1:15:6:0.285714:15,6:NA
chrX	29753081	NOVEL	T	C	999	PASS	.	GT:RD:AD:FREQ:DP2:DP4	0/0:30:0:0.00:30,0:NA	0/1:27:3:0.1:27,3:NA
chr12	106582986	NOVEL	G	T	999	PASS	.	GT:RD:AD:FREQ:DP2:DP4	0/0:39:0:0.00:39,0:NA	0/1:31:4:0.114286:31,4:NA
chrX	127990542	DBSNP	G	C	999	PASS	.	GT:RD:AD:FREQ:DP2:DP4	0/0:24:0:0.00:24,0:NA	0/1:20:4:0.166667:20,4:NA
chrX	21011789	DBSNP	T	C	999	PASS	.	GT:RD:AD:FREQ:DP2:DP4	0/0:20:0:0.00:20,0:NA	0/1:30:4:0.117647:30,4:NA
chr3	103278806	NOVEL	C	G	999	PASS	.	GT:RD:AD:FREQ:DP2:DP4	0/0:37:0:0.00:37,0:NA	0/1:21:2:0.086957:21,2:NA
chrX	27306177	DBSNP	C	T	999	PASS	.	GT:RD:AD:FREQ:DP2:DP4	0/0:24:0:0.00:24,0:NA	0/1:17:4:0.190476:17,4:NA
chrX	25735888	DBSNP	C	T	999	PASS	.	GT:RD:AD:FREQ:DP2:DP4	0/0:26:0:0.00:26,0:NA	0/1:24:3:0.111111:24,3:NA
chr5	2725382	DBSNP	T	C	999	PASS	.	GT:RD:AD:FREQ:DP2:DP4	0/0:31:0:0.00:31,0:NA	0/1:32:4:0.111111:32,4:NA
chr2	170620597	DBSNP	A	G	999	PASS	.	GT:RD:AD:FREQ:DP2:DP4	0/0:19:0:0.00:19,0:NA	0/1:13:2:0.133333:13,2:NA
chrX	103579641	NOVEL	A	G	999	PASS	.	GT:RD:AD:FREQ:DP2:DP4	0/0:30:0:0.00:30,0:NA	0/1:17:7:0.291667:17,7:NA
chrX	22907952	DBSNP	T	C	999	PASS	.	GT:RD:AD:FREQ:DP2:DP4	0/0:28:0:0.00:28,0:NA	0/1:22:5:0.185185:22,5:NA
chr2	144083818	NOVEL	A	G	999	PASS	.	GT:RD:AD:FREQ:DP2:DP4	0/0:35:0:0.00:35,0:NA	0/1:17:7:0.291667:17,7:NA
chr14	71426929	DBSNP	C	T	999	PASS	.	GT:RD:AD:FREQ:DP2:DP4	0/0:38:1:0.00:38,1:NA	0/1:21:2:0.086957:21,2:NA
chr12	70972325	NOVEL	A	G	999	PASS	.	GT:RD:AD:FREQ:DP2:DP4	0/0:36:0:0.00:36,0:NA	0/1:23:4:0.148148:23,4:NA
chrX	31376481	DBSNP	G	A	999	PASS	.	GT:RD:AD:FREQ:DP2:DP4	0/0:25:0:0.00:25,0:NA	0/1:25:7:0.21875:25,7:NA
chrX	23783864	DBSNP	T	C	999	PASS	.	GT:RD:AD:FREQ:DP2:DP4	0/0:22:0:0.00:22,0:NA	0/1:19:2:0.095238:19,2:NA
chr1	54557178	DBSNP	A	G	999	PASS	.	GT:RD:AD:FREQ:DP2:DP4	0/0:41:0:0.00:41,0:NA	0/1:25:3:0.107143:25,3:NA
chr17	30472837	NOVEL	C	G	999	PASS	.	GT:RD:AD:FREQ:DP2:DP4	0/0:31:0:0.00:31,0:NA	0/1:24:6:0.2:24,6:NA
chr7	85885099	DBSNP	C	G	999	PASS	.	GT:RD:AD:FREQ:DP2:DP4	0/0:19:0:0.00:19,0:NA	0/1:13:4:0.235294:13,4:NA
chr22	36304535	NOVEL	T	G	999	PASS	.	GT:RD:AD:FREQ:DP2:DP4	0/0:33:0:0.00:33,0:NA	0/1:21:6:0.222222:21,6:NA
chrX	87083372	DBSNP	G	T	999	PASS	.	GT:RD:AD:FREQ:DP2:DP4	0/0:41:0:0.00:41,0:NA	0/1:43:6:0.122449:43,6:NA
chr5	22970525	NOVEL	G	T	999	PASS	.	GT:RD:AD:FREQ:DP2:DP4	0/0:37:0:0.00:37,0:NA	0/1:16:7:0.304348:16,7:NA
chr12	100018778	NOVEL	G	T	999	PASS	.	GT:RD:AD:FREQ:DP2:DP4	0/0:29:0:0.00:29,0:NA	0/1:15:7:0.318182:15,7:NA
chrX	36299017	DBSNP	C	T	999	PASS	.	GT:RD:AD:FREQ:DP2:DP4	0/0:31:0:0.00:31,0:NA	0/1:25:4:0.137931:25,4:NA
chr19	35400634	DBSNP	T	C	999	PASS	.	GT:RD:AD:FREQ:DP2:DP4	0/0:46:1:0.00:46,1:NA	0/1:44:9:0.169811:44,9:NA
chr7	68906982	DBSNP	T	C	999	PASS	.	GT:RD:AD:FREQ:DP2:DP4	0/0:22:0:0.00:22,0:NA	0/1:21:3:0.125:21,3:NA
chr8	6830405	DBSNP	C	T	999	PASS	.	GT:RD:AD:FREQ:DP2:DP4	0/0:56:0:0.00:56,0:NA	0/1:39:3:0.071429:39,3:NA
chr21	21843002	DBSNP	C	G	999	PASS	.	GT:RD:AD:FREQ:DP2:DP4	0/0:35:1:0.00:35,1:NA	0/1:29:4:0.121212:29,4:NA
chr11	28112549	NOVEL	C	T	999	PASS	.	GT:RD:AD:FREQ:DP2:DP4	0/0:29:0:0.00:29,0:NA	0/1:9:5:0.357143:9,5:NA
chr4	107543963	NOVEL	G	C	999	PASS	.	GT:RD:AD:FREQ:DP2:DP4	0/0:23:0:0.00:23,0:NA	0/1:9:3:0.25:9,3:NA
chr3	66500788	NOVEL	C	T	999	PASS	.	GT:RD:AD:FREQ:DP2:DP4	0/0:19:0:0.00:19,0:NA	0/1:12:5:0.294118:12,5:NA
chr3	9092633	NOVEL	G	A	999	PASS	.	GT:RD:AD:FREQ:DP2:DP4	0/0:28:0:0.00:28,0:NA	0/1:11:4:0.266667:11,4:NA
chr13	87871482	DBSNP	G	A	999	PASS	.	GT:RD:AD:FREQ:DP2:DP4	0/0:25:0:0.00:25,0:NA	0/1:11:2:0.153846:11,2:NA
chr1	242950008	DBSNP	T	C	999	PASS	.	GT:RD:AD:FREQ:DP2:DP4	0/0:36:1:0.00:36,1:NA	0/1:34:4:0.105263:34,4:NA
chr3	151289483	NOVEL	A	G	999	PASS	.	GT:RD:AD:FREQ:DP2:DP4	0/0:24:0:0.00:24,0:NA	0/1:28:3:0.096774:28,3:NA
chr16	79972120	NOVEL	G	C	999	PASS	.	GT:RD:AD:FREQ:DP2:DP4	0/0:16:0:0.00:16,0:NA	0/1:9:4:0.307692:9,4:NA
chr8	19613875	NOVEL	T	C	999	PASS	.	GT:RD:AD:FREQ:DP2:DP4	0/0:18:0:0.00:18,0:NA	0/1:9:3:0.25:9,3:NA
chr9	76466921	NOVEL	T	C	999	PASS	.	GT:RD:AD:FREQ:DP2:DP4	0/0:40:0:0.00:40,0:NA	0/1:16:2:0.111111:16,2:NA
chrX	36333939	DBSNP	C	T	999	PASS	.	GT:RD:AD:FREQ:DP2:DP4	0/0:19:0:0.00:19,0:NA	0/1:15:5:0.25:15,5:NA
chr5	3397467	DBSNP	G	T	999	PASS	.	GT:RD:AD:FREQ:DP2:DP4	0/0:30:0:0.00:30,0:NA	0/1:19:7:0.269231:19,7:NA
chr5	2325756	DBSNP	A	G	999	PASS	.	GT:RD:AD:FREQ:DP2:DP4	0/0:31:0:0.00:31,0:NA	0/1:30:5:0.142857:30,5:NA
chr16	34659710	NOVEL	C	A	999	PASS	.	GT:RD:AD:FREQ:DP2:DP4	0/0:19:0:0.00:19,0:NA	0/1:15:3:0.166667:15,3:NA
chr5	26281041	NOVEL	T	A	999	PASS	.	GT:RD:AD:FREQ:DP2:DP4	0/0:41:0:0.00:41,0:NA	0/1:21:4:0.16:21,4:NA
chr4	74578591	NOVEL	A	G	999	PASS	.	GT:RD:AD:FREQ:DP2:DP4	0/0:33:0:0.00:33,0:NA	0/1:9:2:0.181818:9,2:NA
chr12	29376564	NOVEL	A	G	999	PASS	.	GT:RD:AD:FREQ:DP2:DP4	0/0:34:0:0.00:34,0:NA	0/1:21:4:0.16:21,4:NA
chr13	26908272	NOVEL	T	A	999	PASS	.	GT:RD:AD:FREQ:DP2:DP4	0/0:32:0:0.00:32,0:NA	0/1:12:8:0.4:12,8:NA
chr4	97047187	NOVEL	A	G	999	PASS	.	GT:RD:AD:FREQ:DP2:DP4	0/0:18:0:0.00:18,0:NA	0/1:5:4:0.444444:5,4:NA
chrX	14704145	DBSNP	A	G	999	PASS	.	GT:RD:AD:FREQ:DP2:DP4	0/0:44:1:0.00:44,1:NA	0/1:33:9:0.214286:33,9:NA
chrX	75604284	NOVEL	C	T	999	PASS	.	GT:RD:AD:FREQ:DP2:DP4	0/0:57:0:0.00:57,0:NA	0/1:27:4:0.129032:27,4:NA
chr17	52165490	NOVEL	G	T	999	PASS	.	GT:RD:AD:FREQ:DP2:DP4	0/0:28:0:0.00:28,0:NA	0/1:14:7:0.333333:14,7:NA
chrX	5918498	NOVEL	G	T	999	PASS	.	GT:RD:AD:FREQ:DP2:DP4	0/0:18:0:0.00:18,0:NA	0/1:20:5:0.2:20,5:NA
chr3	109890809	NOVEL	G	A	999	PASS	.	GT:RD:AD:FREQ:DP2:DP4	0/0:22:0:0.00:22,0:NA	0/1:13:10:0.434783:13,10:NA
chr12	129025889	DBSNP	G	T	999	PASS	.	GT:RD:AD:FREQ:DP2:DP4	0/0:19:0:0.00:19,0:NA	0/1:24:3:0.111111:24,3:NA
chrX	23295048	DBSNP	T	A	999	PASS	.	GT:RD:AD:FREQ:DP2:DP4	0/0:30:0:0.00:30,0:NA	0/1:27:7:0.205882:27,7:NA
[truncated: 5,173 more rows]

## Sheet: CG1
CHR	POS	ID	REF	ALT	QUAL	FILTER	INFO	FORMAT	eGFP	A3B-eGFP
[truncated: 1,988 more rows]

[truncated: 2 more sheets: CA1, CG2]
